# Supplementary material for: Drug sensitivity and resistance testing identifies PLK1 inhibitors and gemcitabine as potent drugs for malignant peripheral nerve sheath tumors
Source: Mol Oncol. 2017 Jul 5;11(9):1156–71. doi: 10.1002/1878-0261.12086 (PMC5579334; doi:10.1002/1878-0261.12086)
Supplement: Supplementary file 9 [file MOL2-11-1156-s009.xlsx]

## Sheet: Suppl_TabS3
FIMM ID	InChiKey	Drug name	Mechanism/Targets	Drug class	Solvent
FIMM000060	QCHFTSOMWOSFHM-WPRPVWTQSA-N	Pilocarpine	Non-selective muscarinic receptor agonist	X. Other	DMSO
FIMM000143	PCZOHLXUXFIOCF-BXMDZJJMSA-N	Lovastatin	HMG-CoA reductase inhibitor	H. Metabolic modifier	DMSO
FIMM000160	XGALLCVXEZPNRQ-UHFFFAOYSA-N	Gefitinib	EGFR inhibitor	B. Kinase inhibitor	DMSO
FIMM000170	XZWYZXLIPXDOLR-UHFFFAOYSA-N	Metformin	AMPK activator	H. Metabolic modifier	Aq
FIMM000171	OTBXOEAOVRKTNQ-UHFFFAOYSA-N	Anagrelide	PDE-3, PLA2 inhibitor	X. Other	DMSO
FIMM000172	KTUFNOKKBVMGRW-UHFFFAOYSA-N	Imatinib	Abl, Kit, PDGFRB inhibitor	B. Kinase inhibitor	DMSO
FIMM000173	XDXDZDZNSLXDNA-TZNDIEGXSA-N	Idarubicin	Topoisomerase II inhibitor	A. Conv. Chemo	DMSO
FIMM000176	YCOYDOIWSSHVCK-UHFFFAOYSA-N	Vatalanib	VEGFR-1 & -2 inhibitor	B. Kinase inhibitor	DMSO
FIMM000183	AAKJLRGGTJKAMG-UHFFFAOYSA-N	Erlotinib	EGFR inhibitor	B. Kinase inhibitor	DMSO
FIMM000227	UREBDLICKHMUKA-CXSFZGCWSA-N	Dexamethasone	Immunosuppresant; glucocorticoid	D. Immunomodulatory	DMSO
FIMM000239	AUJRCFUBUPVWSZ-XTZHGVARSA-M	Auranofin	Antirheumatic agent	A. Conv. Chemo	DMSO
FIMM000249	SHGAZHPCJJPHSC-YCNIQYBTSA-N	Tretinoin	Retinoic acid receptor agonist	E. Differentiating/ epigenetic modifier	DMSO
FIMM000255	RYMZZMVNJRMUDD-HGQWONQESA-N	Simvastatin	HMG CoA reductase inhibitor	H. Metabolic modifier	DMSO
FIMM000257	BLCLNMBMMGCOAS-URPVMXJPSA-N	Goserelin	Gonadotropin releasing hormone superagonist	F. Hormone therapy	DMSO
FIMM000262	GZUITABIAKMVPG-UHFFFAOYSA-N	Raloxifene	Selective estrogen receptor modulator	F. Hormone therapy	DMSO
FIMM000263	VSJKWCGYPAHWDS-FQEVSTJZSA-N	Camptotechin	Topoisomerase I inhibitor	A. Conv. Chemo	DMSO
FIMM000264	CFCUWKMKBJTWLW-BGLFSJPPSA-N	Plicamycin	RNA synthesis inhibitor	A. Conv. Chemo	DMSO
FIMM000269	RZJQGNCSTQAWON-UHFFFAOYSA-N	Rofecoxib	COX-2 inhibitor	J. NSAID	DMSO
FIMM000274	BCFGMOOMADDAQU-UHFFFAOYSA-N	Lapatinib	HER2, EGFR inhibitor	B. Kinase inhibitor	DMSO
FIMM000287	GXJABQQUPOEUTA-RDJZCZTQSA-N	Bortezomib	Proteasome inhibitor (26S subunit)	A. Conv. Chemo	DMSO
FIMM000290	HPJKCIUCZWXJDR-UHFFFAOYSA-N	Letrozole	Aromatase inhibitor	F. Hormone therapy	DMSO
FIMM000296	NAVMQTYZDKMPEU-UHFFFAOYSA-N	Bexarotene	Antineoplastic agent; retinoid specifically selective for retinoid X receptors	E. Differentiating/ epigenetic modifier	DMSO
FIMM000298	RZEKVGVHFLEQIL-UHFFFAOYSA-N	Celecoxib	Selective COX-2 inhibitor	J. NSAID	DMSO
FIMM000303	YBBLVLTVTVSKRW-UHFFFAOYSA-N	Anastrozole	Aromatase inhibitor	F. Hormone therapy	DMSO
FIMM000304	LKJPYSCBVHEWIU-UHFFFAOYSA-N	Bicalutamide	Nonsteriodal antiandrogen	F. Hormone therapy	DMSO
FIMM000321	WDDPHFBMKLOVOX-AYQXTPAHSA-N	Clofarabine	Antimetabolite; Purine analog	A. Conv. Chemo	DMSO
FIMM000326	GQYIWUVLTXOXAJ-UHFFFAOYSA-N	Lomustine	Alkylating nitrosourea compound	A. Conv. Chemo	DMSO
FIMM000337	OGWKCGZFUXNPDA-XQKSVPLYSA-N	Vincristine	Mitotic inhibitor. Vinca alkaloid microtubule depolymerizer	A. Conv. Chemo	DMSO
FIMM000344	GBABOYUKABKIAF-BXZSYHTRSA-N	Vinorelbine	Mitotic inhibitor. Vinca alkaloid microtubule depolymerizer	A. Conv. Chemo	DMSO
FIMM000356	UUVWYPNAQBNQJQ-UHFFFAOYSA-N	Altretamine	Formaldehyde release, alkylating agent	A. Conv. Chemo	DMSO
FIMM000360	ROBVIMPUHSLWNV-UHFFFAOYSA-N	Aminoglutethimide	Anti-steroid, aromatase inhibitor	F. Hormone therapy	DMSO
FIMM000370	JXLYSJRDGCGARV-CUGARIAGSA-N	Vinblastine	Mitotic inhibitor. Vinca alkaloid microtubule depolymerizer	A. Conv. Chemo	DMSO
FIMM000377	JCKYGMPEJWAADB-UHFFFAOYSA-N	Chlorambucil	Nitrogen mustard alkylating agent	A. Conv. Chemo	DMSO
FIMM000390	UEJJHQNACJXSKW-UHFFFAOYSA-N	Thalidomide	Immunosuppresant	D. Immunomodulatory	DMSO
FIMM000396	GKIRPKYJQBWNGO-OCEACIFDSA-N	Clomifene	Selective estrogen receptor modulator	F. Hormone therapy	DMSO
FIMM000397	FDKXTQMXEQVLRF-ZHACJKMWSA-N	Dacarbazine	Alkylating agent	A. Conv. Chemo	DMSO
FIMM000403	CMSMOCZEIVJLDB-UHFFFAOYSA-N	Cyclophosphamide	Alkylating agent	A. Conv. Chemo	DMSO
FIMM000406	UHDGCWIWMRVCDJ-CCXZUQQUSA-N	Cytarabine	Antimetabolite, interferes with DNA synthesis	A. Conv. Chemo	DMSO
FIMM000416	AUZONCFQVSMFAP-UHFFFAOYSA-N	Disulfiram	alcohol dehydrogenase inhibitor	H. Metabolic modifier	DMSO
FIMM000428	DBEPLOCGEIEOCV-WSBQPABSSA-N	Finasteride	type II 5-alpha reductase inhibitor	F. Hormone therapy	DMSO
FIMM000439	GHASVSINZRGABV-UHFFFAOYSA-N	Fluorouracil	Antimetabolite	A. Conv. Chemo	DMSO
FIMM000446	MKXKFYHWDHIYRV-UHFFFAOYSA-N	Flutamide	Nonsteroidal antiandrogen	F. Hormone therapy	DMSO
FIMM000463	HOMGKSMUEGBAAB-UHFFFAOYSA-N	Ifosfamide	Nitrogen mustard alkylating agent	A. Conv. Chemo	DMSO
FIMM000464	DOUYETYNHWVLEO-UHFFFAOYSA-N	Imiquimod	Immunomodulatory agent, TLR7 agonist	D. Immunomodulatory	DMSO
FIMM000469	HLFSDGLLUJUHTE-SNVBAGLBSA-N	Levamisole	Immunomodulatory agent	D. Immunomodulatory	DMSO
FIMM000482	SGDBTWWWUNNDEQ-LBPRGKRZSA-N	Melphalan aq	Nitrogen mustard alkylating agent	A. Conv. Chemo	Aq
FIMM000484	VHRSUDSXCMQTMA-PJHHCJLFSA-N	Methylprednisolone	Immunosuppressant	D. Immunomodulatory	DMSO
FIMM000490	KKZJGLLVHKMTCM-UHFFFAOYSA-N	Mitoxantrone	Topoisomerase II inhibitor	A. Conv. Chemo	DMSO
FIMM000491	RCINICONZNJXQF-MZXODVADSA-N	Paclitaxel	Mitotic inhibitor, taxane microtubule stabilizer	A. Conv. Chemo	DMSO
FIMM000519	OIGNJSKKLXVSLS-VWUMJDOOSA-N	Prednisolone	Immunomodulatory agent	D. Immunomodulatory	DMSO
FIMM000521	CPTBDICYNRMXFX-UHFFFAOYSA-N	Procarbazine	Alkylating agent	A. Conv. Chemo	DMSO
FIMM000523	XOFYZVNMUHMLCC-ZPOLXVRWSA-N	Prednisone	Immunomodulatory agent	D. Immunomodulatory	DMSO
FIMM000528	GPKJTRJOBQGKQK-UHFFFAOYSA-N	Mepacrine aq	Unclear. PLA2 inhibitor. NF-kB inhibitor, p53 activator	X. Other	Aq
FIMM000556	UCFGDBYHRUNTLO-QHCPKHFHSA-N	Topotecan	Topoisomerase I inhibitor. Camptothecin analog	A. Conv. Chemo	DMSO
FIMM000560	BPEGJWRSRHCHSN-UHFFFAOYSA-N	Temozolomide	Alkylating agent	A. Conv. Chemo	DMSO
FIMM000617	VWUXBMIQPBEWFH-WCCTWKNTSA-N	Fulvestrant	Estrogen receptor antagonist	F. Hormone therapy	DMSO
FIMM000618	RQZAXGRLVPAYTJ-GQFGMJRRSA-N	Megestrol	Progestogen	F. Hormone therapy	DMSO
FIMM000620	NKANXQFJJICGDU-QPLCGJKRSA-N	Tamoxifen	Estrogen receptor antagonist	F. Hormone therapy	DMSO
FIMM000640	HAWPXGHAZFHHAD-UHFFFAOYSA-N	Mechlorethamine	Nitrogen mustard alkylating agent	A. Conv. Chemo	DMSO
FIMM000649	FBOZXECLQNJBKD-ZDUSSCGKSA-N	Methotrexate	Antimetabolite; Anti-folate agent	H. Metabolic modifier	DMSO
FIMM000773	XWXYUMMDTVBTOU-UHFFFAOYSA-N	Nilutamide	Nonsteroidal antiandrogen	F. Hormone therapy	DMSO
FIMM000822	JWBOIMRXGHLCPP-CYBMUJFWSA-N	Mitotane	Antineoplastic agent	A. Conv. Chemo	DMSO
FIMM000833	OFCNXPDARWKPPY-UHFFFAOYSA-N	Allopurinol	Xanthine oxidase inhibitor	A. Conv. Chemo	DMSO
FIMM000862	COVZYZSDYWQREU-UHFFFAOYSA-N	Busulfan	Alkylating antineoplastic agent	A. Conv. Chemo	DMSO
FIMM000914	UBQYURCVBFRUQT-UHFFFAOYSA-N	Deferoxamine aq	Iron chelator	X. Other	Aq
FIMM000983	VSNHCAURESNICA-UHFFFAOYSA-N	Hydroxyurea	Antineoplastic agent	A. Conv. Chemo	DMSO
FIMM001000	GLVAUDGFNGKCSF-UHFFFAOYSA-N	Mercaptopurine	Antimetabolite	A. Conv. Chemo	DMSO
FIMM001062	WYWHKKSPHMUBEB-UHFFFAOYSA-N	Thioguanine	Antimetabolite; Purine analog	A. Conv. Chemo	DMSO
FIMM001171	DLGOEMSEDOSKAD-UHFFFAOYSA-N	Carmustine	Alkylating agent	A. Conv. Chemo	DMSO
FIMM001217	FOCVUCIESVLUNU-UHFFFAOYSA-N	Thio-TEPA	Alkylating agent	A. Conv. Chemo	DMSO
FIMM001220	NJBFOOCLYDNZJN-UHFFFAOYSA-N	Pipobroman	Alkylating agent	A. Conv. Chemo	DMSO
FIMM001244	QJJXYPPXXYFBGM-LFZNUXCKSA-N	Tacrolimus	Binds FKBP12, causes inhibition of calcineurin	C. Rapalog	DMSO
FIMM001376	VHVPQPYKVGDNFY-ZPGVKDDISA-N	Itraconazole	antifungal, hedgehog signaling inhibitor	X. Other	DMSO
FIMM001823	QBKSWRVVCFFDOT-UHFFFAOYSA-N	AT 101	Bcl-2 family inhibitor	G. Apoptotic modulator	DMSO
FIMM002337	XQVVPGYIWAGRNI-JOCHJYFZSA-N	BI 2536	PLK1 inhibitor	B. Kinase inhibitor	DMSO
FIMM002374	FJHBVJOVLFPMQE-QFIPXVFZSA-N	SN-38	Active metabolite of irinotecan. Topoisomerase I inhibitor	A. Conv. Chemo	DMSO
FIMM003268	NHFDRBXTEDBWCZ-ZROIWOOFSA-N	Orantinib	KDR, FGFR, PDGFR inhibitor	B. Kinase inhibitor	DMSO
FIMM003569	TUZYXOIXSAXUGO-PZAWKZKUSA-M	Pravastatin aq	HMG CoA reductase inhibitor	H. Metabolic modifier	Aq
FIMM003593	BFYIZQONLCFLEV-DAELLWKTSA-N	Exemestane	Aromatase inhibitor	F. Hormone therapy	DMSO
FIMM003635	IVTVGDXNLFLDRM-HNNXBMFYSA-N	Raltitrexed	DHFR/GARFT/thymidylate synthase inhibitor	A. Conv. Chemo	DMSO
FIMM003684	UWKQSNNFCGGAFS-XIFFEERXSA-N	Irinotecan	Topoisomerase I inhibitor. Camptothecin prodrug analog	A. Conv. Chemo	DMSO
FIMM003705	AHJRHEGDXFFMBM-UHFFFAOYSA-N	Palbociclib	CDK inhibitor (Cdk4/6)	B. Kinase inhibitor	DMSO
FIMM003706	LOLPPWBBNUVNQZ-UHFFFAOYSA-N	AT9283	Aurora A & B, Jak2, Flt, Abl inhibitor	B. Kinase inhibitor	DMSO
FIMM003707	JLYAXFNOILIKPP-KXQOOQHDSA-N	Navitoclax	Bcl-2/Bcl-xL inhibitor	G. Apoptotic modulator	DMSO
FIMM003708	CYOHGALHFOKKQC-UHFFFAOYSA-N	Selumetinib	MEK1/2 inhibitor	B. Kinase inhibitor	DMSO
FIMM003709	JNAHVYVRKWKWKQ-UHFFFAOYSA-N	Veliparib	PARP inhibitor	E. Differentiating/ epigenetic modifier	DMSO
FIMM003710	ULXXDDBFHOBEHA-CWDCEQMOSA-N	Afatinib	EGFR inhibitor	B. Kinase inhibitor	DMSO
FIMM003711	PIQCTGMSNWUMAF-UHFFFAOYSA-N	Dovitinib	FGFR inhibitor	B. Kinase inhibitor	DMSO
FIMM003712	RFTSSZJZXOSICM-GRSHGNNSSA-N	Obatoclax	Bcl-2 family inhibitor	G. Apoptotic modulator	DMSO
FIMM003713	KTEIFNKAUNYNJU-GFCCVEGCSA-N	Crizotinib	ALK, c-Met inhibitor	B. Kinase inhibitor	DMSO
FIMM003714	XKFTZKGMDDZMJI-HSZRJFAPSA-N	Danusertib	Aurora, Ret, TrkA, FGFR-1 inhibitor	B. Kinase inhibitor	DMSO
FIMM003715	CXQHYVUVSFXTMY-UHFFFAOYSA-N	Foretinib	MET, VEGFR2 inhibitor	B. Kinase inhibitor	DMSO
FIMM003716	GZOSMCIZMLWJML-VJLLXTKPSA-N	Abiraterone	P450 17alpha-hydroxylase-17,20-lyase inhibitor	F. Hormone therapy	DMSO
FIMM003717	AYUNIORJHRXIBJ-TXHRRWQRSA-N	Tanespimycin	HSP90 inhibitor	K. HSP inhibitor	DMSO
FIMM003718	KUFRQPKVAWMTJO-LMZWQJSESA-N	Alvespimycin	HSP90 inhibitor	K. HSP inhibitor	DMSO
FIMM003719	OUSFTKFNBAZUKL-UHFFFAOYSA-N	SNS-032	CDK inhibitor	B. Kinase inhibitor	DMSO
FIMM003720	URCVCIZFVQDVPM-UHFFFAOYSA-N	ABT-751	Mitotic inhibitor. Colchicine site binding microtubule depolymerizer.	A. Conv. Chemo	DMSO
FIMM003721	CEGSUKYESLWKJP-UHFFFAOYSA-N	Serdemetan	HDM2-p53 antagonist	G. Apoptotic modulator	DMSO
FIMM003722	QULDDKSCVCJTPV-UHFFFAOYSA-N	BIIB021	HSP90 inhibitor	K. HSP inhibitor	DMSO
FIMM003723	PLIVFNIUGLLCEK-UHFFFAOYSA-N	CUDC-101	HDAC & EGFR, Her2 inhibitor	B. Kinase inhibitor	DMSO
FIMM003724	XAUDJQYHKZQPEU-KVQBGUIXSA-N	Decitabine	Nucleoside analog DNA methyl transferase inhibitor	E. Differentiating/ epigenetic modifier	DMSO
FIMM003725	BIIVYFLTOXDAOV-YVEFUNNKSA-N	Alvocidib	CDK inhibitor	B. Kinase inhibitor	DMSO
FIMM003726	UFICVEHDQUKCEA-UHFFFAOYSA-N	MGCD-265	MET, VEGFR-1, -2, -3, RON, TIE2 inhib	B. Kinase inhibitor	DMSO
FIMM003727	UPALIKSFLSVKIS-UHFFFAOYSA-N	Amonafide	Topoisomerase II inhibitor / DNA intercalator	A. Conv. Chemo	DMSO
FIMM003728	PLHJCIYEEKOWNM-HHHXNRCGSA-N	Tipifarnib	Farnesyltransferase inhibitor	E. Differentiating/ epigenetic modifier	DMSO
FIMM003729	VIUAUNHCRHHYNE-JTQLQIEISA-N	Pimasertib	MEK1/2 inhibitor	B. Kinase inhibitor	DMSO
FIMM003730	PHXJVRSECIGDHY-UHFFFAOYSA-N	Ponatinib	Broad TK inhibitor	B. Kinase inhibitor	DMSO
FIMM003732	SZFPYBIJACMNJV-UHFFFAOYSA-N	Perifosine aq/PBS	AKT/PI3K inhibitor	B. Kinase inhibitor	Aq
FIMM003733	RAHBGWKEPAQNFF-UHFFFAOYSA-N	Motesanib	VEGFR, PDGFR, Ret, Kit inhibitor	B. Kinase inhibitor	DMSO
FIMM003734	XXJWYDDUDKYVKI-UHFFFAOYSA-N	Cediranib	KDR/Flt/VEGFR inhibitor	B. Kinase inhibitor	DMSO
FIMM003735	FGTQOVWHZAERDQ-HLDGVKIBSA-N	PF-04691502	PI3K/mTOR inhibitor	B. Kinase inhibitor	DMSO
FIMM003736	HMABYWSNWIZPAG-UHFFFAOYSA-N	Rucaparib	PARP inhibitor	E. Differentiating/ epigenetic modifier	DMSO
FIMM003737	SYTBZMRGLBWNTM-SNVBAGLBSA-N	Tarenflurbil	Gamma-secretase inhibitor	X. Other	DMSO
FIMM003738	SPMVMDHWKHCIDT-UHFFFAOYSA-N	Tivozanib	VEGFR1, 2, 3, c-Kit, PDGFRB inhibitor	B. Kinase inhibitor	DMSO
FIMM003739	BKWJAKQVGHWELA-UHFFFAOYSA-N	MK1775	Wee1 inhibitor	B. Kinase inhibitor	DMSO
FIMM003740	YFNWWNRZJGMDBR-LJQANCHMSA-N	PF477736	Chk1 inhibitor	B. Kinase inhibitor	DMSO
FIMM003741	IAYGCINLNONXHY-LBPRGKRZSA-N	AZD7762	Chk1 inhibitor	B. Kinase inhibitor	DMSO
FIMM003742	QYZOGCMHVIGURT-UHFFFAOYSA-N	AZD1152-HQPA	Aurora B inhibitor	B. Kinase inhibitor	DMSO
FIMM003743	KVLFRAWTRWDEDF-IRXDYDNUSA-N	AZD8055	mTOR inhibitor	B. Kinase inhibitor	DMSO
FIMM003744	NCNRHFGMJRPRSK-MDZDMXLPSA-N	Belinostat	HDAC inhibitor	E. Differentiating/ epigenetic modifier	DMSO
FIMM003745	AQOKCDNYWBIDND-FTOWTWDKSA-N	Bimatoprost	Prostaglandin analog	D. Immunomodulatory	DMSO
FIMM003746	MVCOAUNKQVWQHZ-UHFFFAOYSA-N	Doramapimod	p38MAPK inhibitor	B. Kinase inhibitor	DMSO
FIMM003747	MJQUEDHRCUIRLF-TVIXENOKSA-N	Bryostatin 1	PKC activator	B. Kinase inhibitor	DMSO
FIMM003748	VAZAPHZUAVEOMC-UHFFFAOYSA-N	Tacedinaline	HDAC inhibitor	E. Differentiating/ epigenetic modifier	DMSO
FIMM003749	LQVXSNNAFNGRAH-QHCPKHFHSA-N	BMS-754807	IGF1R inhibitor	B. Kinase inhibitor	DMSO
FIMM003750	IFSDAJWBUCMOAH-HNNXBMFYSA-N	Idelalisib	PI3K inhibitor, p110δ-selective	B. Kinase inhibitor	DMSO
FIMM003751	LIRYPHYGHXZJBZ-UHFFFAOYSA-N	Trametinib	MEK1/2 inhibitor	B. Kinase inhibitor	DMSO
FIMM003752	RWIVSVMMGFFZIJ-VWDRLOGHSA-N	Erismodegib	Smothened (Hh) inhib	X. Other	DMSO
FIMM003753	NVPWJMHJZINDTG-GJTSMBTKSA-N	OSI-027	mTOR inhibitor	B. Kinase inhibitor	DMSO
FIMM003754	RDSACQWTXKSHJT-NSHDSACASA-N	Refametinib	MEK1/2 inhibitor	B. Kinase inhibitor	DMSO
FIMM003755	HKVAMNSJSFKALM-GKUWKFKPSA-N	Everolimus	binds FKBP12, causes inhibition of mTORC1	C. Rapalog	DMSO
FIMM003756	HFNKQEVNSGCOJV-HNNXBMFYSA-N	Ruxolitinib	JAK1&2 inhibitor	B. Kinase inhibitor	DMSO
FIMM003757	NOXXIYDYFSNHDF-UHFFFAOYSA-N	Fasudil	ROCK, PKA, PKG, PRK inhibitor, prodrug	B. Kinase inhibitor	DMSO
FIMM003758	SOLIIYNRSAWTSQ-UHFFFAOYSA-N	Indibulin	Mitoric inhibitor. Microtubule depolymerizer	A. Conv. Chemo	DMSO
FIMM003759	MDOJTZQKHMAPBK-UHFFFAOYSA-N	Iniparib	PARP inhibitor	E. Differentiating/ epigenetic modifier	DMSO
FIMM003760	HWUHTJIKQZZBRA-UHFFFAOYSA-N	MK-2206	AKT inhibitor	B. Kinase inhibitor	DMSO
FIMM003761	ZLHFILGSQDJULK-UHFFFAOYSA-N	Alisertib	Aurora A inhibitor	B. Kinase inhibitor	DMSO
FIMM003762	IXOXBSCIXZEQEQ-UHTZMRCNSA-N	Nelarabine	Nucleoside analog, DNA, RNA synth inhibitor	A. Conv. Chemo	DMSO
FIMM003763	HHZIURLSWUIHRB-UHFFFAOYSA-N	Nilotinib	Abl inhibitor	B. Kinase inhibitor	DMSO
FIMM003764	NDAZATDQFDPQBD-UHFFFAOYSA-N	NVP-AUY922	HSP90 inhibitor	K. HSP inhibitor	DMSO
FIMM003765	CQOQDQWUFQDJMK-SSTWWWIQSA-N	2-methoxyestradiol	Angiogenesis inhibitor	X. Other	DMSO
FIMM003766	YIQPUIGJQJDJOS-UHFFFAOYSA-N	Plerixafor aq	CXCR4 antagonist	X. Other	Aq
FIMM003767	GPXBXXGIAQBQNI-UHFFFAOYSA-N	Vemurafenib	B-Raf(V600E) inhibitor	B. Kinase inhibitor	DMSO
FIMM003769	UHTHHESEBZOYNR-UHFFFAOYSA-N	Vandetanib	VEGFR,EGFR, RET inhibitor	B. Kinase inhibitor	DMSO
FIMM003771	QFTOYAKJSNJEGL-UHFFFAOYSA-N	YM155	Survivin inhibitor	G. Apoptotic modulator	DMSO
FIMM003772	PKCDDUHJAFVJJB-VLZXCDOPSA-N	Linsitinib	IGF1R, IR inhibitor	B. Kinase inhibitor	DMSO
FIMM003773	AHYMHWXQRWRBKT-UHFFFAOYSA-N	EMD1214063	c-Met inhibitor	B. Kinase inhibitor	DMSO
FIMM003774	UIARLYUEJFELEN-LROUJFHJSA-N	Lestaurtinib	FLT3, JAK2, TrkA, TrkB, TrkC inhibitor	B. Kinase inhibitor	DMSO
FIMM003775	ZBNZXTGUTAYRHI-UHFFFAOYSA-N	Dasatinib	Abl, Src, Kit, EphR... Inhibitor	B. Kinase inhibitor	DMSO
FIMM003776	UJLAWZDWDVHWOW-YPMHNXCESA-N	Tofacitinib	JAK3, JAK2(V617F) inhibitor	B. Kinase inhibitor	DMSO
FIMM003777	KKGQTZUTZRNORY-UHFFFAOYSA-N	Fingolimod	S1PR antagonist	X. Other	DMSO
FIMM003778	RITAVMQDGBJQJZ-FMIVXFBMSA-N	Axitinib	VEGFR, PDGFR, KIT inhibitor	B. Kinase inhibitor	DMSO
FIMM003779	OUKYUETWWIPKQR-UHFFFAOYSA-N	Saracatinib	Src, Abl inhibitor	B. Kinase inhibitor	DMSO
FIMM003780	UBPYILGKFZZVDX-UHFFFAOYSA-N	Bosutinib	Abl, Src inhibitor	B. Kinase inhibitor	DMSO
FIMM003781	OMZCMEYTWSXEPZ-UHFFFAOYSA-N	Canertinib	pan-HER inhibitor	B. Kinase inhibitor	DMSO
FIMM003782	GOTYRUGSSMKFNF-UHFFFAOYSA-N	Lenalidomide	Immunomodulatory	D. Immunomodulatory	DMSO
FIMM003783	FPOHNWQLNRZRFC-ZHACJKMWSA-N	Panobinostat	HDAC inhibitor	E. Differentiating/ epigenetic modifier	DMSO
FIMM003784	CUIHSIWYWATEQL-UHFFFAOYSA-N	Pazopanib	VEGFR inhibitor	B. Kinase inhibitor	DMSO
FIMM003785	UXXQOJXBIDBUAC-UHFFFAOYSA-N	Tandutinib	FLT3, PDGFR, KIT inhibitor	B. Kinase inhibitor	DMSO
FIMM003786	CBPNZQVSJQDFBE-FUXHJELOSA-N	Temsirolimus	binds FKBP12, causes inhibition of mTORC1	C. Rapalog	DMSO
FIMM003787	WAEXFXRVDQXREF-UHFFFAOYSA-N	Vorinostat	HDAC inhibitor	E. Differentiating/ epigenetic modifier	DMSO
FIMM003788	INVTYAOGFAGBOE-UHFFFAOYSA-N	Entinostat	HDAC inhibitor	E. Differentiating/ epigenetic modifier	DMSO
FIMM003789	AXRCEOKUDYDWLF-UHFFFAOYSA-N	Enzastaurin	PKCbeta inhibitor	B. Kinase inhibitor	DMSO
FIMM003790	FDLYAMZZIXQODN-UHFFFAOYSA-N	Olaparib	PARP inhibitor	E. Differentiating/ epigenetic modifier	DMSO
FIMM003791	WJEOLQLKVOPQFV-UHFFFAOYSA-N	Masitinib	KIT inhibitor	B. Kinase inhibitor	DMSO
FIMM003792	LHNIIDJUOCFXAP-UHFFFAOYSA-N	Pictilisib	PI3K inhibitor, pan-class I	B. Kinase inhibitor	DMSO
FIMM003793	BPQMGSKTAYIVFO-UHFFFAOYSA-N	Vismodegib	Smothened (Hh) inhibitor	X. Other	DMSO
FIMM003794	MLDQJTXFUGDVEO-UHFFFAOYSA-N	Sorafenib	B-Raf, FGFR-1, VEGFR-2 & -3, PDGFR-beta, KIT, and FLT3 inhib	B. Kinase inhibitor	DMSO
FIMM003795	BTIHMVBBUGXLCJ-OAHLLOKOSA-N	Seliciclib	CDK2/7/9 inhibitor	B. Kinase inhibitor	DMSO
FIMM003796	QXRSDHAAWVKZLJ-PVYNADRNSA-N	Patupilone	Mitotic inhibitor, epothilone microtubule stabilizer	A. Conv. Chemo	DMSO
FIMM003797	ZDZOTLJHXYCWBA-VCVYQWHSSA-N	Docetaxel	Mitotic inhibitor, taxane microtubule stabilizer	A. Conv. Chemo	DMSO
FIMM023794	FPVKHBSQESCIEP-JQCXWYLXSA-N	Pentostatin	Antimetabolite; Purine analog	A. Conv. Chemo	DMSO
FIMM023795	QFJCIRLUMZQUOT-ODXJNEQWSA-N	Sirolimus	binds FKBP12, causes inhibition of mTORC1	C. Rapalog	DMSO
FIMM023796	ADFOJJHRTBFFOF-RBRWEJTLSA-N	Estramustine aq	Alkylating agent	A. Conv. Chemo	Aq
FIMM023797	ODKNJVUHOIMIIZ-RRKCRQDMSA-N	Floxuridine	Antimetabolite; Analog of 5-fluorouracil	A. Conv. Chemo	DMSO
FIMM023798	SDUQYLNIPVEERB-QPPQHZFASA-N	Gemcitabine	Antimetabolite; Nucleoside analog	A. Conv. Chemo	DMSO
FIMM023799	NRUKOCRGYNPUPR-PSZSYXFXSA-N	Teniposide	Topoisomerase II inhibitor	A. Conv. Chemo	DMSO
FIMM023800	RJURFGZVJUQBHK-JQEKFRGQSA-N	Dactinomycin	RNA and DNA synthesis inhibitor	A. Conv. Chemo	DMSO
FIMM023801	ZSJLQEPLLKMAKR-GKHCUFPYSA-N	Streptozocin	Alkylating glucosamine-nitrosourea agent	A. Conv. Chemo	DMSO
FIMM023804	PTOAARAWEBMLNO-SRQIZXRXSA-N	Cladribine	Antimetabolite; Purine analog	A. Conv. Chemo	DMSO
FIMM023805	NWIBSHFKIJFRCO-WUDYKRTCSA-N	Mitomycin C	Antineoplastic anatibiotic; DNA crosslinker	A. Conv. Chemo	DMSO
FIMM023806	CCQPAEQGAVNNIA-UHFFFAOYSA-N	Carboplatin aq	Platinum-based antineoplastic agent	A. Conv. Chemo	Aq
FIMM023807	DLBNRDWREIUHLD-UHFFFAOYSA-L	Cisplatin aq	Platinum-based antineoplastic agent	A. Conv. Chemo	Aq
FIMM023808	WBXPDJSOTKVWSJ-CYBMUJFWSA-N	Pemetrexed aq	Dihydrofolate reductase inhibitor	H. Metabolic modifier	Aq
FIMM023809	ZROHGHOFXNOHSO-BNTLRKBRSA-L	Oxaliplatin aq	Platinum-based antineoplastic agent	A. Conv. Chemo	Aq
FIMM023810	IDPUKCWIGUEADI-UHFFFAOYSA-N	Uracil mustard	Alkylating agent	A. Conv. Chemo	DMSO
FIMM023811	STQGQHZAVUOBTE-VGBVRHCVSA-N	Daunorubicin	Topoisomerase II inhibitor	A. Conv. Chemo	DMSO
FIMM023814	VJJPUSNTGOMMGY-MRVIYFEKSA-N	Etoposide	Topoisomerase II inhibitor	A. Conv. Chemo	DMSO
FIMM023816	GOLCXWYRSKYTSP-UHFFFAOYSA-N	Arsenic(III) oxide aq	Thioredoxin reductase inhibitor; cytotoxic chemotherapeutic	E. Differentiating/ epigenetic modifier	Aq
FIMM023818	AOJJSUZBOXZQNB-TZSSRYMLSA-N	Doxorubicin	Topoisomerase II inhibitor	A. Conv. Chemo	DMSO
FIMM023819	ZOCKGBMQLCSHFP-KQRAQHLDSA-O	Valrubicin	Topoisomerase II inhibitor	A. Conv. Chemo	DMSO
FIMM023820	WINHZLLDWRZWRT-ATVHPVEESA-N	Sunitinib	Broad TK inhibitor	B. Kinase inhibitor	DMSO
FIMM023821	FABUFPQFXZVHFB-PVYNADRNSA-N	Ixabepilone	Mitotic inhibitor. Epothilone microtubule stabilizer.	A. Conv. Chemo	DMSO
FIMM023825	NMUSYJAQQFHJEW-KVTDHHQDSA-N	Azacitidine	Nucleoside analog DNA methyl transferase inhibitor	E. Differentiating/ epigenetic modifier	DMSO
FIMM023828	GIUYCYHIANZCFB-HJGQOHIQSA-O	Fludarabine	Antimetabolite; Purine analog	A. Conv. Chemo	DMSO
FIMM023831	OYVAGSVQBOHSSS-UAPAGMARSA-O	Bleomycin	Glycopeptide antibiotic; causes DNA breaks	A. Conv. Chemo	DMSO
FIMM023832	JOGKUKXHTYWRGZ-UHFFFAOYSA-N	Dactolisib	mTOR/(PI3K) inhibitor	B. Kinase inhibitor	DMSO
FIMM023833	CVWXJKQAOSCOAB-UHFFFAOYSA-N	Quizartinib	FLT3 inhibitor	B. Kinase inhibitor	DMSO
FIMM100345	BGBNULCRKBVAKL-UHFFFAOYSA-N	Prima-1 Met	p53 activator, thioredoxin reductase 1 inhibitor	G. Apoptotic modulator	DMSO
FIMM100346	BLMPQMFVWMYDKT-NZTKNTHTSA-N	Carfilzomib	Proteasome inhibitor (20S subunit)	A. Conv. Chemo	DMSO
FIMM100347	SQSZANZGUXWJEA-UHFFFAOYSA-N	Gandotinib	JAK2 inhibitor	B. Kinase inhibitor	DMSO
FIMM100352	YUKWVHPTFRQHMF-UHFFFAOYSA-N	AZ 3146	Mps1 kinase (TTK) inhibitor	B. Kinase inhibitor	DMSO
FIMM100354	DLMYFMLKORXJPO-FQEVSTJZSA-N	S-trityl-L-cysteine	Eg5 inhibitor	I. Kinesin inhibitor	DMSO
FIMM100355	OAVGBZOFDPFGPJ-UHFFFAOYSA-N	Sotrastaurin	PKC inhibitor	B. Kinase inhibitor	DMSO
FIMM100357	QTQAWLPCGQOSGP-KSRBKZBZSA-N	Geldanamycin	HSP90 inhibitor	K. HSP inhibitor	DMSO
FIMM100358	ZHSKUOZOLHMKEA-UHFFFAOYSA-N	Bendamustine	Nitrogen mustard alkylating agent	A. Conv. Chemo	DMSO
FIMM100361	QASFUMOKHFSJGL-LAFRSMQTSA-N	Cyclopamine	Smothened inhibitor	B. Kinase inhibitor	DMSO
FIMM100362	BMGQWWVMWDBQGC-PZFYLCKJSA-N	Midostaurin	PKC, PKA, S6K and EGFR inhibitor	B. Kinase inhibitor	DMSO
FIMM100364	FNHKPVJBJVTLMP-UHFFFAOYSA-N	Regorafenib	B-Raf, c-Kit, VEGFR2 inhibitor	B. Kinase inhibitor	DMSO
FIMM100365	KLGQSVMIPOVQAX-UHFFFAOYSA-N	XAV-939	Tankyrase-1 and -2	E. Differentiating/ epigenetic modifier	DMSO
FIMM100366	PBCZSGKMGDDXIJ-HQCWYSJUSA-N	UCN-01	PKCbeta, PDK1, Chk, Cdk2 inhibitor	B. Kinase inhibitor	DMSO
FIMM100367	ZCBUQCWBWNUWSU-UHFFFAOYSA-N	Ruboxistaurin	PKCbeta inhibitor	B. Kinase inhibitor	DMSO
FIMM100368	GAGWJHPBXLXJQN-UORFTKCHSA-N	Capecitabine	5-FU prodrug	A. Conv. Chemo	DMSO
FIMM100371	QKICWELGRMTQCR-UHFFFAOYSA-N	Chloroquine aq	Antimalaria agent; chemo/radio sensitizer	A. Conv. Chemo	Aq
FIMM100372	AEQFSUDEHCCHBT-UHFFFAOYSA-M	Valproic acid aq	HDAC inhibitor	E. Differentiating/ epigenetic modifier	Aq
FIMM100373	UCEQXRCJXIVODC-PMACEKPBSA-N	Tivantinib	MET inhibitor	B. Kinase inhibitor	DMSO
FIMM100374	PCHKPVIQAHNQLW-UHFFFAOYSA-N	MK-4827	PARP inhibitor	E. Differentiating/ epigenetic modifier	DMSO
FIMM100375	SXNJFOWDRLKDSF-FULLSBAXSA-N	Volasertib	PLK1 inhibitor	B. Kinase inhibitor	DMSO
FIMM100376	IWEQQRMGNVVKQW-OQKDUQJOSA-N	Toremifene	selective estrogen receptor modulator	F. Hormone therapy	DMSO
FIMM100377	GXESHMAMLJKROZ-IAPPQJPRSA-N	Lasofoxifene	Selective estrogen receptor modulator	F. Hormone therapy	DMSO
FIMM100378	SOIISBQQYAGDKM-VFYMIVFZSA-N	Galiellalactone	STAT3-DNA interaction inhibitor	X. Other	DMSO
FIMM100379	HYFHYPWGAURHIV-JFIAXGOJSA-N	Omacetaxine	Protein synthesis inhib (80 S ribosome)	A. Conv. Chemo	DMSO
FIMM100380	YABJJWZLRMPFSI-UHFFFAOYSA-N	RAF265	C-Raf inhibitor	B. Kinase inhibitor	DMSO
FIMM100381	BDUHCSBCVGXTJM-WUFINQPMSA-N	Nutlin-3	MDM2 inhibitor	G. Apoptotic modulator	DMSO
FIMM100382	JWNPDZNEKVCWMY-VQHVLOKHSA-N	Neratinib	EGFR inhibitor	B. Kinase inhibitor	DMSO
FIMM100383	HRNLUBSXIHFDHP-UHFFFAOYSA-N	Mocetinostat	HDAC inhibitor (HDAC1 & 2-selective)	E. Differentiating/ epigenetic modifier	DMSO
FIMM100384	SYYBDNPGDKKJDU-ZDUSSCGKSA-N	Rabusertib	Chk1 inhibitor	B. Kinase inhibitor	DMSO
FIMM100385	IVRXNBXKWIJUQB-UHFFFAOYSA-N	Galunisertib	TGF-B/Smad inhibitor	B. Kinase inhibitor	DMSO
FIMM100386	MPVGZUGXCQEXTM-UHFFFAOYSA-N	Linifanib	VEGFR, PDGFR, CSF-1R, FLT3 inhibitor	B. Kinase inhibitor	DMSO
FIMM100387	WCWUXEGQKLTGDX-LLVKDONJSA-N	Brivanib	VEGFR inhibitor	B. Kinase inhibitor	DMSO
FIMM100388	CWHUFRVAEUJCEF-UHFFFAOYSA-N	Buparlisib	PI3K inhibitor, pan-class I	B. Kinase inhibitor	DMSO
FIMM100389	XZXHXSATPCNXJR-ZIADKAODSA-N	Nintedanib	VEGFR, PDGFR, FGFR inhibitor	B. Kinase inhibitor	DMSO
FIMM100390	YOVVNQKCSKSHKT-HNNXBMFYSA-N	GDC-0980	PI3K/mTOR inhibitor	B. Kinase inhibitor	DMSO
FIMM100391	VRQMAABPASPXMW-HDICACEKSA-N	AZD4547	FGFR inhibitor	B. Kinase inhibitor	DMSO
FIMM100392	ZXGGCBQORXDVTE-UMCMBGNQSA-N	VER 155008	HSP70 inhibitor	K. HSP inhibitor	DMSO
FIMM100393	KPBNHDGDUADAGP-VAWYXSNFSA-N	Daporinad	NAMPT inhibitor	H. Metabolic modifier	DMSO
FIMM100395	ONIQOQHATWINJY-UHFFFAOYSA-N	Cabozantinib	VEGFR2, Met, FLT3, Tie2, Kit and Ret inhibitor	B. Kinase inhibitor	DMSO
FIMM100396	PDOQBOJDRPLBQU-UHFFFAOYSA-N	AZD1480	JAK1/2, FGFR inhibitor	B. Kinase inhibitor	DMSO
FIMM100397	BUROJSBIWGDYCN-GAUTUEMISA-N	Ridaforolimus	binds FKBP12, causes inhibition of mTORC1	C. Rapalog	DMSO
FIMM100398	QIUASFSNWYMDFS-CAXXFVGDSA-N	Sonolisib	PI3K inhibitor, pan-class I. Irreversible	B. Kinase inhibitor	DMSO
FIMM100399	PAWIYAYFNXQGAP-UHFFFAOYSA-N	Quisinostat	HDAC inhibitor	E. Differentiating/ epigenetic modifier	DMSO
FIMM100402	FWFGIHPGRQZWIW-SQNIBIBYSA-N	Tosedostat	Aminopeptidase inhibitor	X. Other	DMSO
FIMM100403	JEXJWFOMVYWOTN-UHFFFAOYSA-N	PF-04708671	p70S6K inhibitor	B. Kinase inhibitor	DMSO
FIMM100407	ACWZRVQXLIRSDF-UHFFFAOYSA-N	MEK-162	MEK1/2 inhibitor	B. Kinase inhibitor	DMSO
FIMM100408	NHHQJBCNYHBUSI-UHFFFAOYSA-N	Tamatinib	Syk inhibitor	B. Kinase inhibitor	DMSO
FIMM100409	HUNGUWOZPQBXGX-UHFFFAOYSA-N	KX2-391	non-ATP competitive Src inhibitor	B. Kinase inhibitor	DMSO
FIMM100410	NBOJHRYUGLRASX-UHFFFAOYSA-N	PF-3845	FAAH inhibitor	X. Other	DMSO
FIMM100411	XCGJIFAKUZNNOR-QCKZDCLWSA-N	MK-0752	gamma-secretase/notch inhibitor	X. Other	DMSO
FIMM100412	RCLQNICOARASSR-SECBINFHSA-N	TAK-733	MEK1/2 inhibitor	B. Kinase inhibitor	DMSO
FIMM100413	PGXYIBJJCLWJST-MUUNZHRXSA-N	SB 743921	Mitotic inhibitor. Eg5/KSP inhibitor	I. Kinesin inhibitor	DMSO
FIMM100414	CGBJSGAELGCMKE-UHFFFAOYSA-N	GSK2126458	PI3K/mTOR inhibitor	B. Kinase inhibitor	DMSO
FIMM100415	XYFPWWZEPKGCCK-GOSISDBHSA-N	Ibrutinib	Btk inhibitor	B. Kinase inhibitor	DMSO
FIMM100416	WKDACQVEJIVHMZ-UHFFFAOYSA-N	TAK-901	Aurora B inhibitor	B. Kinase inhibitor	DMSO
FIMM100417	GKDRMWXFWHEQQT-UHFFFAOYSA-L	Fostamatinib aq	Syk inhibitor	B. Kinase inhibitor	Aq
FIMM100418	DNVXATUJJDPFDM-KRWDZBQOSA-N	(+)JQ1	BET family inhibitor	E. Differentiating/ epigenetic modifier	DMSO
FIMM100419	DNVXATUJJDPFDM-QGZVFWFLSA-N	(-)JQ1	Inactive stereoisomer of (+)JQ1	X. Other	DMSO
FIMM109440	QADPYRIHXKWUSV-UHFFFAOYSA-N	NVP-BGJ398	FGFR inhibitor	B. Kinase inhibitor	DMSO
FIMM109441	ZVHNDZWQTBEVRY-UHFFFAOYSA-N	Momelotinib	JAK1 & 2 inhibitor	B. Kinase inhibitor	DMSO
FIMM109442	KMGZJEWJXAGHOP-UHFFFAOYSA-N	INK128	mTOR inhibitor	B. Kinase inhibitor	DMSO
FIMM109443	QTHCAAFKVUWAFI-OCKHKDLRSA-N	PIK-75	p110alpha selective PI3K inhibitor	B. Kinase inhibitor	DMSO
FIMM109444	CPRAGQJXBLMUEL-UHFFFAOYSA-N	TGX-221	PI3K beta selective inhibitor	B. Kinase inhibitor	DMSO
FIMM109445	BHUZLJOUHMBZQY-YXQOSMAKSA-N	Tubacin	HDAC6 inhibitor	E. Differentiating/ epigenetic modifier	DMSO
FIMM109446	GOVYBPLHWIEHEJ-UHFFFAOYSA-N	Tubastatin A	HDAC6 inhibitor	E. Differentiating/ epigenetic modifier	DMSO
FIMM109447	XUKUURHRXDUEBC-KAYWLYCHSA-M	Atorvastatin	HMG CoA reductase inhibitor	H. Metabolic modifier	DMSO
FIMM109448	BHLXTPHDSZUFHR-UHFFFAOYSA-N	Varespladib	Secretory phospholipase A2 inhibitor	X. Other	DMSO
FIMM109449	BGFHMYJZJZLMHW-UHFFFAOYSA-N	StemRegenin 1	AHR antagonist, stem cell regenerating	E. Differentiating/ epigenetic modifier	DMSO
FIMM109450	WUTVMXLIGHTZJC-OAQYLSRUSA-N	VX-11E	ERK1 & 2 inhibitor	B. Kinase inhibitor	DMSO
FIMM109451	TXZPMHLMPKIUGK-UHFFFAOYSA-N	PFI-1	Selective chemical probe for BET Bromodomains	E. Differentiating/ epigenetic modifier	DMSO
FIMM109453	DODQJNMQWMSYGS-QPLCGJKRSA-N	4-hydroxytamoxifen	Selective estrogen receptor modulator	F. Hormone therapy	DMSO
FIMM109454	VHRUMKCAEVRUBK-GODQJPCRSA-N	15D-PGJ2	Endogenous PPARγ ligand, prostaglandin, NFkB signaling inhibitor	X. Other	DMSO
FIMM109455	JPQFGMYHKSKKGW-UHFFFAOYSA-N	RD162	AR antagonist	F. Hormone therapy	DMSO
FIMM109456	WXCXUHSOUPDCQV-UHFFFAOYSA-N	Enzalutamide	AR antagonist	F. Hormone therapy	DMSO
FIMM109458	ZADWXFSZEAPBJS-SNVBAGLBSA-N	1-methyl-D-tryptophan aq	Indolamine 2,3-dioxygenase 1 and 2 inhibitor	X. Other	Aq
FIMM109459	BSPLGGCPNTZPIH-IPZCTEOASA-N	Dacomitinib	pan-HER inhibitor	B. Kinase inhibitor	DMSO
FIMM109460	PIMQWRZWLQKKBJ-SFHVURJKSA-N	Dinaciclib	CDK inhibitor	B. Kinase inhibitor	DMSO
FIMM109461	BFSMGDJOXZAERB-UHFFFAOYSA-N	Dabrafenib	B-Raf(V600E) inhibitor	B. Kinase inhibitor	DMSO
FIMM109462	VUVUVNZRUGEAHB-CYBMUJFWSA-N	I-BET151	BET family inhibitor	E. Differentiating/ epigenetic modifier	DMSO
FIMM109463	XPPBBJCBDOEXDN-UHFFFAOYSA-N	Ralimetinib	p38MAPK inhibitor	B. Kinase inhibitor	DMSO
FIMM109464	DYNHJHQFHQTFTP-UHFFFAOYSA-N	Crenolanib	PDGFRA and PDGFRB inhibitor	B. Kinase inhibitor	DMSO
FIMM109465	AUMDBEHGJRZSOO-UHFFFAOYSA-N	PF4800567	CK1epsilon inhibitor	B. Kinase inhibitor	DMSO
FIMM109466	XZWYZXLIPXDOLR-UHFFFAOYSA-N	Metformin aq	AMPK activator	H. Metabolic modifier	Aq
FIMM109467	PSNKGVAXBSAHCH-UHFFFAOYSA-N	PF670462	CK1epsilon and CK1delta inhibitor	B. Kinase inhibitor	DMSO
FIMM109468	HGVNLRPZOWWDKD-UHFFFAOYSA-N	ZSTK474	PI3K gamma selective inhibitor	B. Kinase inhibitor	DMSO
FIMM115468	XSGXRYNZNGUGEJ-PGMHBOJBSA-N	PAC-1	procaspase-3 activator	G. Apoptotic modulator	DMSO
FIMM115469	JUSFANSTBFGBAF-IRXDYDNUSA-N	AZD2014	mTOR inhibitor, ATP-competitive	B. Kinase inhibitor	DMSO
FIMM115470	ZYRLHJIMTROTBO-UHFFFAOYSA-N	CPI-613	pyruvate dehydrogenase, alpha-ketoglutarate dehydrogenase inhibitor	H. Metabolic modifier	DMSO
FIMM115471	YOZBGTLTNGAVFU-UHFFFAOYSA-N	FG-4592	HIF prolyl hydroxylase inhibitor	E. Differentiating/ epigenetic modifier	DMSO
FIMM115472	MPUQHZXIXSTTDU-QGWWYQLQSA-N	Pevonedistat	NAE inhibitor	H. Metabolic modifier	DMSO
FIMM115473	XTKLTGBKIDQGQL-UHFFFAOYSA-N	GSK2636771	PI3K beta selective inhibitor	B. Kinase inhibitor	DMSO
FIMM115474	FESINGBRVKWAOI-WWUMMRACSA-N	AT-406	XIAP, cIAP1, cIAP2 inhibitor	G. Apoptotic modulator	DMSO
FIMM115476	NEQZWEXWOFPKOT-BYRRXHGESA-N	(5Z)-7-Oxozeaenol	TAK1 inhibitor	B. Kinase inhibitor	DMSO
FIMM115477	WVXNSAVVKYZVOE-UHFFFAOYSA-N	Rebastinib	Allosteric ABL, FLT3, TIE2, TRKA inhibitor	B. Kinase inhibitor	DMSO
FIMM115478	JUJPKFNFCWJBCX-UHFFFAOYSA-N	Lomeguatrib	O6-methylguanine-DNA methyltransferase inhibitor	E. Differentiating/ epigenetic modifier	DMSO
FIMM115479	YOVNFNXUCOWYSG-UHFFFAOYSA-N	GSK269962	ROCK1 and ROCK2 inhibitor	B. Kinase inhibitor	DMSO
FIMM115481	POJZIZBONPAWIV-UHFFFAOYSA-N	PF 431396	FAK/PYK2 inhibitor	B. Kinase inhibitor	DMSO
FIMM115482	WVSBGSNVCDAMCF-UHFFFAOYSA-N	GSK650394	SGK1 & 2 inhibitor	B. Kinase inhibitor	DMSO
FIMM115483	GYCPCOJTCINIFZ-OXJNMPFZSA-N	AVN944	IMPDH inhibitor	H. Metabolic modifier	DMSO
FIMM115484	LQBVNQSMGBZMKD-UHFFFAOYSA-N	ABT-199	Bcl-2-selective inhibitor	G. Apoptotic modulator	DMSO
FIMM115485	JCINBYQJBYJGDM-UHFFFAOYSA-N	BMS-911543	JAK2 inhibitor	B. Kinase inhibitor	DMSO
FIMM115486	GRZXWCHAXNAUHY-NSISKUIASA-N	GDC-0068	AKT inhibitor	B. Kinase inhibitor	DMSO
FIMM115488	WYZWZEOGROVVHK-HBUVGVEXSA-N	Radicicol	HSP90 inhibitor	K. HSP inhibitor	DMSO
FIMM115492	CZQHHVNHHHRRDU-UHFFFAOYSA-N	LY-294002	PI3K inhibitor	B. Kinase inhibitor	DMSO
FIMM115606	CAOSCCRYLYQBES-UHFFFAOYSA-N	IOX-2	PHD2 inhibitor	E. Differentiating/ epigenetic modifier	DMSO
FIMM115607	WBKCKEHGXNWYMO-UHFFFAOYSA-N	GSK-J4	JMJD3 (histone demethylase) inhibitor	E. Differentiating/ epigenetic modifier	DMSO
FIMM115608	PQOOIERVZAXHBP-UHFFFAOYSA-N	UNC1215	L3MBTL3 inhibitor	E. Differentiating/ epigenetic modifier	DMSO
FIMM115609	IQCKJUKAQJINMK-HUBRGWSESA-N	SGC0946	DOT1L inhibitor	E. Differentiating/ epigenetic modifier	DMSO
FIMM115610	RNAMYOYQYRYFQY-UHFFFAOYSA-O	UNC0642	G9a/GLP inhibitor	E. Differentiating/ epigenetic modifier	DMSO
FIMM115611	ULNXAWLQFZMIHX-UHFFFAOYSA-N	GSK343	EZH2 inhibitor	E. Differentiating/ epigenetic modifier	DMSO
FIMM115612	QOECJCJVIMVJGX-UHFFFAOYSA-N	UNC0638	G9a/GLP inhibitor	E. Differentiating/ epigenetic modifier	DMSO
FIMM115613	HEKJYZZSCQBJGB-UHFFFAOYSA-N	C646	p300/CREB-binding protein (CBP) inhibitor	E. Differentiating/ epigenetic modifier	DMSO
FIMM115614	MHDPPLULTMGBSI-UUOKFMHZSA-N	8-chloro-adenosine	Nucleoside analog, RNA synthesis inhibitor	A. Conv. Chemo	DMSO
FIMM115615	DVGWFQILDUEEGX-ACJOCUEISA-N	8-amino-adenosine	Nucleoside analog, RNA synthesis inhibitor	A. Conv. Chemo	DMSO
FIMM115616	ZRRGOUHITGRLBA-UHFFFAOYSA-N	Stattic	STAT3 SH2 domain inhibitor	X. Other	DMSO
FIMM133775	LBVKEEFIPBQIMD-JTQLQIEISA-N	AZ-23	Trk inhibitor	B. Kinase inhibitor	DMSO
FIMM133776	QGZYDVAGYRLSKP-UHFFFAOYSA-N	Rocilinostat	HDAC-6 selective inhibitor	E. Differentiating/ epigenetic modifier	DMSO
FIMM133777	MGGBYMDAPCCKCT-UHFFFAOYSA-N	ASP3026	ALK inhibitor	B. Kinase inhibitor	DMSO
FIMM133778	KDGFLJKFZUIJMX-UHFFFAOYSA-N	Alectinib	ALK (incl gatekeeper mut) inhib	B. Kinase inhibitor	DMSO
FIMM133779	HZTYDQRUAWIZRE-UHFFFAOYSA-N	GSK-1838705A	IGF1R, INSR, ALK inhib	B. Kinase inhibitor	DMSO
FIMM133780	MOSKATHMXWSZTQ-UHFFFAOYSA-N	GSK-1904529A	IGF1R, INSR inhib	B. Kinase inhibitor	DMSO
FIMM133781	ACPOUJIDANTYHO-UHFFFAOYSA-N	SP600125	pan-JNK inhibitor	B. Kinase inhibitor	DMSO
FIMM133782	MWTUOSWPJOUADP-XDJHFCHBSA-N	Ganetespib	HSP90 inhibitor	K. HSP inhibitor	DMSO
FIMM133783	KBFUQFVFYYBHBT-UHFFFAOYSA-N	TRAM-34	intermediate-conductance Ca2+-activated K+ channel inh.	X. Other	DMSO
FIMM133784	JHDKZFFAIZKUCU-ZRDIBKRKSA-N	Pracinostat	HDAC inhibitor	E. Differentiating/ epigenetic modifier	DMSO
FIMM133785	LAMIXXKAWNLXOC-INIZCTEOSA-N	AR-42	HDAC inhibitor	E. Differentiating/ epigenetic modifier	DMSO
FIMM133786	DHMTURDWPRKSOA-RUZDIDTESA-N	Lonafarnib	Farnesyl transferase inhibitor	E. Differentiating/ epigenetic modifier	DMSO
FIMM133787	STUWGJZDJHPWGZ-LBPRGKRZSA-N	Alpelisib	PI3Kalpha inhibitor	B. Kinase inhibitor	DMSO
FIMM133788	XUZMWHLSFXCVMG-UHFFFAOYSA-N	Baricitinib	JAK inhibitor	B. Kinase inhibitor	DMSO
FIMM133789	DMMILYKXNCVKOJ-UHFFFAOYSA-N	BX-912	PDK1 inhib	B. Kinase inhibitor	DMSO
FIMM133791	JDUBGYFRJFOXQC-KRWDZBQOSA-N	AZD-5363	AKT inhibitor	B. Kinase inhibitor	DMSO
FIMM133792	RVJIQAYFTOPTKK-UHFFFAOYSA-N	CUDC-305	HSP90 inhibitor	K. HSP inhibitor	DMSO
FIMM133793	SWZXEVABPLUDIO-WSZYKNRRSA-N	Oprozomib	proteasome (20 S) inhibitor	A. Conv. Chemo	DMSO
FIMM133794	JOOXLOJCABQBSG-UHFFFAOYSA-N	Fedratinib	JAK2-selective inhibitor	B. Kinase inhibitor	DMSO
FIMM133795	AYCPARAPKDAOEN-LJQANCHMSA-N	PF-03758309	PAK inhibitor	B. Kinase inhibitor	DMSO
FIMM133796	QLPHOXTXAKOFMU-WBVHZDCISA-N	GSK-2334470	PDK1 inhibitor	B. Kinase inhibitor	DMSO
FIMM133797	UVSMNLNDYGZFPF-UHFFFAOYSA-N	Pomalidomide	Immunomodulatory agent, anti-angiogenic	D. Immunomodulatory	DMSO
FIMM133798	ZOPBZHLJXQAQON-VWLOTQADSA-N	Bafetinib	Abl, Lyn inhibitor	B. Kinase inhibitor	DMSO
FIMM133799	OZPFIJIOIVJZMN-SFHVURJKSA-N	Orteronel	CYP17A1, androgen synth inhib.	F. Hormone therapy	DMSO
FIMM133800	RWEVIPRMPFNTLO-UHFFFAOYSA-N	AZD-8330	MEK1/2 inhibitor	B. Kinase inhibitor	DMSO
FIMM133801	LUJZZYWHBDHDQX-QFIPXVFZSA-N	BMS-599626	Pan-HER inhibitor	B. Kinase inhibitor	DMSO
FIMM133802	ZOIBZSZLMJDVDQ-UHFFFAOYSA-N	EPZ-5687	EZH2 inhibitor	E. Differentiating/ epigenetic modifier	DMSO
FIMM133803	GKJCVYLDJWTWQU-CXLRFSCWSA-N	LY-2874455	FGFR inhibitor	B. Kinase inhibitor	DMSO
FIMM133804	HJBWBFZLDZWPHF-UHFFFAOYSA-N	ARN 509	AR antagonist	F. Hormone therapy	DMSO
FIMM133805	PMJIHLSCWIDGMD-UHFFFAOYSA-N	Tideglusib	GSK3 inhibitor	B. Kinase inhibitor	DMSO
FIMM133806	MHXGEROHKGDZGO-UHFFFAOYSA-N	SGI-1776	PIM kinase inhibitor	B. Kinase inhibitor	DMSO
FIMM133807	OWBFCJROIKNMGD-BQYQJAHWSA-M	Rigosertib	Ras-Raf interaction inhibitor	B. Kinase inhibitor	DMSO
FIMM133808	RXZMYLDMFYNEIM-UHFFFAOYSA-N	Milciclib	CDK2 inhibitor	B. Kinase inhibitor	DMSO
FIMM133809	WOSKHXYHFSIKNG-UHFFFAOYSA-N	Lenvatinib	VEGFR inhibitor	B. Kinase inhibitor	DMSO
FIMM133810	SJVQHLPISAIATJ-ZDUSSCGKSA-N	Duvelisib	PI3K inhibitor	B. Kinase inhibitor	DMSO
FIMM133811	QQLKULDARVNMAL-UHFFFAOYSA-N	Icotinib	EGFR inhibitor	B. Kinase inhibitor	DMSO
FIMM133812	AMLYAMJWYAIXIA-VWNVYAMZSA-N	Cilengitide	alphaVbeta3 integrin inhibitor	X. Other	DMSO
FIMM133813	WPEWQEMJFLWMLV-UHFFFAOYSA-N	Apatinib	VEGFR inhibitor	B. Kinase inhibitor	DMSO
FIMM133814	OVDSPTSBIQCAIN-UHFFFAOYSA-N	Brigatinib	ALK, FER, ROS, FLT3 inhibitor	B. Kinase inhibitor	DMSO
FIMM133815	FOFDIMHVKGYHRU-UHFFFAOYSA-N	Amuvatinib	Broad spectrum TK inhib	B. Kinase inhibitor	DMSO
FIMM133816	HDAJDNHIBCDLQF-RUZDIDTESA-N	SCH772984	ERK1 & 2 inhibitor	B. Kinase inhibitor	DMSO
FIMM133817	WUWDLXZGHZSWQZ-WQLSENKSSA-N	Semaxanib	VEGFR inhibitor	B. Kinase inhibitor	DMSO
FIMM133818	WVUNYSQLFKLYNI-AATRIKPKSA-N	Pelitinib	EGFR inhibitor	B. Kinase inhibitor	DMSO
FIMM133819	QFCXANHHBCGMAS-UHFFFAOYSA-N	Telatinib	VEGFR, KIT, PDGFR inhibitor	B. Kinase inhibitor	DMSO
FIMM133820	HOGVTUZUJGHKPL-HTVVRFAVSA-N	Triciribine	AKT inhibitor	B. Kinase inhibitor	DMSO
FIMM133821	GCIKSSRWRFVXBI-UHFFFAOYSA-N	Tozasertib	pan-Aurora inhibitor	B. Kinase inhibitor	DMSO
FIMM133822	UWXSAYUXVSFDBQ-CYBMUJFWSA-N	Varlitinib	EGFR HER2 inhibitor	B. Kinase inhibitor	DMSO
FIMM133823	UQRCJCNVNUFYDX-UHFFFAOYSA-N	Golvatinib	MET, VEGFR2 inhibitor	B. Kinase inhibitor	DMSO
FIMM133824	PZBCKZWLPGJMAO-UHFFFAOYSA-N	Copanlisib	PI3K alpha, beta selective inhibitor	B. Kinase inhibitor	DMSO w/ 10 mM TFA
FIMM133825	DFJSJLGUIXFDJP-UHFFFAOYSA-N	Sapitinib	Pan-HER inhibitor	B. Kinase inhibitor	DMSO
FIMM133826	OONFNUWBHFSNBT-HXUWFJFHSA-N	NVP-AEE788	EGFR, VEGFR, ABL, SRC inhibitor	B. Kinase inhibitor	DMSO
FIMM133827	OVPNQJVDAFNBDN-UHFFFAOYSA-N	AT7519	CDK1, 2, 4, 6 and 9 inhibitor	B. Kinase inhibitor	DMSO
FIMM133828	BMMXYEBLEBULND-UHFFFAOYSA-N	NVP-BGT226	PI3K/mTOR inhibitor	B. Kinase inhibitor	DMSO
FIMM133829	VNBRGSXVFBYQNN-UHFFFAOYSA-N	BMS-777607	Met, Axl, Ron and Tyro3 inhibitor	B. Kinase inhibitor	DMSO
FIMM133830	UZWDCWONPYILKI-UHFFFAOYSA-N	Abemaciclib	CDK4 and 6 inhibitor	B. Kinase inhibitor	DMSO
FIMM133831	VERWOWGGCGHDQE-UHFFFAOYSA-N	Ceritinib	ALK inhibitor	B. Kinase inhibitor	DMSO
FIMM133832	FNYGWXSATBUBER-UHFFFAOYSA-N	AGI-5198	IDH1 R132H/R132C inhibitor	H. Metabolic modifier	DMSO
FIMM133834	VEPKQEUBKLEPRA-UHFFFAOYSA-N	VX 745	p38MAPK inhibitor	B. Kinase inhibitor	DMSO
FIMM133835	HVXKQKFEHMGHSL-QDMKHBRRSA-N	XL-647	EGFR, ERBB2, VEGFR, EPHB4	B. Kinase inhibitor	DMSO
FIMM133836	GWRSATNRNFYMDI-UHFFFAOYSA-N	TAK-960	PLK1 inhibitor	B. Kinase inhibitor	DMSO
FIMM133837	ZAVGJDAFCZAWSZ-UHFFFAOYSA-N	Hydroxyfasudil	ROCK, PKA, PKG, PRK inhibitor	B. Kinase inhibitor	DMSO
FIMM133838	CUDVHEFYRIWYQD-UHFFFAOYSA-N	Lucitanib	FGFR1, VEGFR inhibitor	B. Kinase inhibitor	DMSO
FIMM133840	GFMMXOIFOQCCGU-UHFFFAOYSA-N	PD184352	MEK1/2 inhibitor	B. Kinase inhibitor	DMSO
FIMM133841	BLQYVHBZHAISJM-CMDGGOBGSA-N	ENMD-2076	pan-Aurora inhibitor	B. Kinase inhibitor	DMSO
FIMM133842	JGEBLDKNWBUGRZ-HXUWFJFHSA-N	MK-2461	MET inhibitor	B. Kinase inhibitor	DMSO
FIMM133843	SUDAHWBOROXANE-SECBINFHSA-N	PD0325901	MEK1/2 inhibitor	B. Kinase inhibitor	DMSO
FIMM133844	KCAJXIDMCNPGHZ-UHFFFAOYSA-N	PH-797804	p38MAPK inhibitor	B. Kinase inhibitor	DMSO
FIMM133845	HEKAIDKUDLCBRU-UHFFFAOYSA-N	TAK-715	p38MAPK inhibitor	B. Kinase inhibitor	DMSO
FIMM133846	UJIAQDJKSXQLIT-UHFFFAOYSA-N	TG100-115	PI3K gamma/delta inhibitor	B. Kinase inhibitor	DMSO
FIMM133847	HEAIZQNMNCHNFD-UHFFFAOYSA-N	AMG-208	MET inhibitor	B. Kinase inhibitor	DMSO
FIMM133848	IVUGFMLRJOCGAS-UHFFFAOYSA-N	AMG-900	pan-Aurora inhibitor	B. Kinase inhibitor	DMSO
FIMM133849	QVMNYGOVNWWFKF-UHFFFAOYSA-N	ARRY-380	HER2 inhibitor	B. Kinase inhibitor	DMSO
FIMM133850	QTBWCSQGBMPECM-UHFFFAOYSA-N	GSK-1070916	AURb, AURc inhibitor	B. Kinase inhibitor	DMSO
FIMM133851	ZHJGWYRLJUCMRT-QGZVFWFLSA-N	GSK-461364	PLK1 inhibitor	B. Kinase inhibitor	DMSO
FIMM133852	LIOLIMKSCNQPLV-UHFFFAOYSA-N	NVP-INC280	MET inhibitor	B. Kinase inhibitor	DMSO
FIMM133853	FGTCROZDHDSNIO-UHFFFAOYSA-N	OSI-930	KIT, VEGFR inhibitor	B. Kinase inhibitor	DMSO
FIMM133854	YEAHTLOYHVWAKW-UHFFFAOYSA-N	Palomid-529	AKT, MTOR, PI3K inhibitor	B. Kinase inhibitor	DMSO
FIMM133855	MZDKLVOWGIOKTN-UHFFFAOYSA-N	PF-00562271	FAK inhibitor	B. Kinase inhibitor	DMSO
FIMM133856	RYYNGWLOYLRZLK-RBUKOAKNSA-N	PF-03814735	AURa, AURb inhibitor	B. Kinase inhibitor	DMSO
FIMM133857	DWZAEMINVBZMHQ-UHFFFAOYSA-N	Gedatolisib	PI3K/mTOR inhibitor	B. Kinase inhibitor	DMSO
FIMM133858	FAYAUAZLLLJJGH-UHFFFAOYSA-N	SNS-314	AURa, AURb inhibitor	B. Kinase inhibitor	DMSO
FIMM133859	ZYQXEVJIFYIBHZ-UHFFFAOYSA-N	TAK-285	HER2 inhibitor	B. Kinase inhibitor	DMSO
FIMM133860	DKNUPRMJNUQNHR-UHFFFAOYSA-N	CEP-32496	BRAF inhibitor	B. Kinase inhibitor	DMSO
FIMM133862	JGRPKOGHYBAVMW-UHFFFAOYSA-N	IOX-1	2-Oxoglutarate Oxygenase Inhibitor	E. Differentiating/ epigenetic modifier	DMSO
FIMM133866	HHFBDROWDBDFBR-UHFFFAOYSA-N	MLN-8054	AURa AURb FLT3 KIT (PDGFR)	B. Kinase inhibitor	DMSO
FIMM133867	YYLKKYCXAOBSRM-JXMROGBWSA-N	KW-2449	AURa AURb FLT3 inhibitor	B. Kinase inhibitor	DMSO
FIMM133868	VPBYZLCHOKSGRX-UHFFFAOYSA-N	KRN-633	VEGFR inhibitor	B. Kinase inhibitor	DMSO
FIMM133869	HUXYBQXJVXOMKX-UHFFFAOYSA-N	PHA-793887	CDK inhibitor	B. Kinase inhibitor	DMSO
FIMM133870	IRTDIKMSKMREGO-OAHLLOKOSA-N	AZD-6482	PI3Kbeta-selective inhibitor	B. Kinase inhibitor	DMSO
FIMM133871	QDITZBLZQQZVEE-YBEGLDIGSA-N	GSK-1059615	PI3K/mTOR inhibitor	B. Kinase inhibitor	DMSO
FIMM133872	GPSZYOIFQZPWEJ-UHFFFAOYSA-N	CYC-116	Aurora and VEGFR2 inhibitor	B. Kinase inhibitor	DMSO
FIMM133873	LLVZBTWPGQVVLW-SNAWJCMRSA-N	CP-724714	EGFR ERBB2 inhibitor	B. Kinase inhibitor	DMSO
FIMM133874	BCZUAADEACICHN-UHFFFAOYSA-N	SGX-523	MET inhibitor	B. Kinase inhibitor	DMSO
FIMM133875	JRWCBEOAFGHNNU-UHFFFAOYSA-N	JNJ-38877605	MET inhibitor	B. Kinase inhibitor	DMSO
FIMM133876	KGPGFQWBCSZGEL-ZDUSSCGKSA-N	GSK-690693	AKT, PKA, PKC inhibitor	B. Kinase inhibitor	DMSO
FIMM133877	YULUCECVQOCQFQ-UHFFFAOYSA-N	OSU-03012	PDPK1 inhibitor	B. Kinase inhibitor	DMSO
FIMM133878	AECDBHGVIIRMOI-GRGXKFILSA-N	NVP-AEW541	IGF1R inhibitor	B. Kinase inhibitor	DMSO
FIMM133879	PDMUGYOXRHVNMO-UHFFFAOYSA-N	PF-04217903	MET inhibitor	B. Kinase inhibitor	DMSO
FIMM133880	BLTVBQXJFVRPFK-UHFFFAOYSA-N	AZD-1080	GSK3 inhibitor	B. Kinase inhibitor	DMSO
FIMM133881	RGJOJUGRHPQXGF-INIZCTEOSA-N	RG-7603	PI3K inhibitor, pan-class I	B. Kinase inhibitor	DMSO
FIMM133882	GMIZZEXBPRLVIV-SECBINFHSA-N	MK-8776	CHEK1 inhibitor	B. Kinase inhibitor	DMSO
FIMM133883	ZAXFYGBKZSQBIV-UHFFFAOYSA-N	PKI-402	PI3K/mTOR inhibitor	B. Kinase inhibitor	DMSO
FIMM133884	JEGHXKRHKHPBJD-UHFFFAOYSA-N	CH-5132799	PI3K inhibitor, pan-class I	B. Kinase inhibitor	DMSO
FIMM133885	WJRRGYBTGDJBFX-UHFFFAOYSA-N	AZD-5438	CDK1,2,9 inhibitor	B. Kinase inhibitor	DMSO
FIMM133886	MUOKSQABCJCOPU-UHFFFAOYSA-N	Silmitasertib	CSNK2A1 inhibitor	B. Kinase inhibitor	DMSO
FIMM133887	ZTFBIUXIQYRUNT-MDWZMJQESA-N	Mubritinib	ERBB2 inhibitor	B. Kinase inhibitor	DMSO
FIMM133888	LMJFJIDLEAWOQJ-CQSZACIVSA-N	AZD-8186	PI3Kbeta inhibitor	B. Kinase inhibitor	DMSO
FIMM133889	RFWVETIZUQEJEF-UHFFFAOYSA-N	GDC-0623	MEK1/2 inhibitor	B. Kinase inhibitor	DMSO
FIMM133890	ZMELOYOKMZBMRB-DLBZAZTESA-N	Talmapimod	p38MAPK alpha selective inhibitor	B. Kinase inhibitor	DMSO
FIMM133891	PKWRMUKBEYJEIX-DXXQBUJASA-N	Birinapant	IAPs, SMAC mimetic	G. Apoptotic modulator	DMSO
FIMM133892	UFPFGVNKHCLJJO-SSKFGXFMSA-N	LCL161	IAPs, SMAC mimetic	G. Apoptotic modulator	DMSO
FIMM133893	NSQSAUGJQHDYNO-UHFFFAOYSA-N	Tazemetostat	EZH2 inhibitor	E. Differentiating/ epigenetic modifier	DMSO
FIMM133895	LTZKEDSUXKTTTC-KXQOOQHDSA-N	deltarasin	Ras-PDEdelta inhibitor	X. Other	DMSO
FIMM133896	LXFOLMYKSYSZQS-LURJZOHASA-N	Pinometostat	DOT1L inhibitor	E. Differentiating/ epigenetic modifier	DMSO
FIMM133897	ZLEZHGHFWIHCGU-UHFFFAOYSA-N	PHA 408	IKK-2 inhibitor	B. Kinase inhibitor	DMSO
FIMM133898	JZRMBDHPALEPDM-UHFFFAOYSA-N	PS-1145	IKK-2 inhibitor	B. Kinase inhibitor	DMSO
FIMM133899	SCELLOWTHJGVIC-BGYRXZFFSA-N	KU-60019	ATM inhibitor	B. Kinase inhibitor	DMSO
FIMM133900	SAYGKHKXGCPTLX-UHFFFAOYSA-N	TPCA-1	IKK-2 inhibitor	B. Kinase inhibitor	DMSO
FIMM133901	ISOCDPQFIXDIMS-HSZRJFAPSA-N	XL019	JAK2 inhibitor	B. Kinase inhibitor	DMSO
FIMM133902	DEVSOMFAQLZNKR-RJRFIUFISA-N	Selinexor	CRM1 inhibitor	G. Apoptotic modulator	DMSO
FIMM133903	QTCFYQHZJIIHBS-UHFFFAOYSA-N	IRAK1/4 inhibitor	IRAK1/4 inhibitor	B. Kinase inhibitor	DMSO
FIMM133904	KHWCPNJRJCNVRI-UHFFFAOYSA-N	GSK2801	BAZ2B/A bromodomain inhibitor	E. Differentiating/ epigenetic modifier	DMSO
FIMM133905	GEPYBHCJBORHCE-SFHVURJKSA-N	SGC-CBP30	CREBBP/EP300 bromodomain inhibitor	E. Differentiating/ epigenetic modifier	DMSO
FIMM136357	PNMYJIOQIAEYQL-UHFFFAOYSA-N	TH588	MTH1 inhibitor	H. Metabolic modifier	DMSO
FIMM136358	KZOLQEUQAFTQFM-UHFFFAOYSA-N	NSC348884	NPM1 oligomerization inhibitor	X. Other	DMSO
FIMM136365	MUFJHYRCIHHATF-UHFFFAOYSA-N	VGX-1027	Immunomodulator	D. Immunomodulatory	DMSO
FIMM136366	GNMUEVRJHCWKTO-FQEVSTJZSA-N	OTX015	BET family inhibitor	E. Differentiating/ epigenetic modifier	DMSO
FIMM136367	CMJCXYNUCSMDBY-ZDUSSCGKSA-N	Encorafenib	B-RAF(V600E)	B. Kinase inhibitor	DMSO
FIMM136368	ROFVXGGUISEHAM-UHFFFAOYSA-N	URB597	FAAH inhibitor	H. Metabolic modifier	DMSO
FIMM136369	JOWXJLIFIIOYMS-UHFFFAOYSA-N	CUDC-907	HDAC1/2/3/10, PI3Kalpha inhibitor	E. Differentiating/ epigenetic modifier	DMSO
FIMM136370	YCRFPWKUUNKNDN-UHFFFAOYSA-N	MK-8745	Aurora A inhibitor	B. Kinase inhibitor	DMSO
FIMM136371	YTRRAUACYORZLX-UHFFFAOYSA-N	NLG919	IDO inhibitor	D. Immunomodulatory	DMSO
FIMM136372	XXYGTCZJJLTAGH-UHFFFAOYSA-N	NVP-LGK974	PORCN inhibitor	X. Other	DMSO
FIMM136373	WQAVPPWWLLVGFK-VTNASVEKSA-N	ONX-0914	LMP7 (immunoproteasome)	X. Other	DMSO
FIMM136374	BLVQHYHDYFTPDV-VCABWLAWSA-N	RGFP966	HDAC3 inhibitor	E. Differentiating/ epigenetic modifier	DMSO
FIMM136375	UJGTUKMAJVCBIS-UHFFFAOYSA-N	NMS-873	p97/VCP inhibitor	X. Other	DMSO
FIMM136376	ZYVXTMKTGDARKR-UHFFFAOYSA-N	AZ191	DYRK1A inhibitor	B. Kinase inhibitor	DMSO
FIMM136377	RHXHGRAEPCAFML-UHFFFAOYSA-N	Ribociclib	CDK4/6 inhibitor	B. Kinase inhibitor	DMSO
FIMM136378	XMYKNCNAZKMVQN-NYYWCZLTSA-N	Triapine	ribonucleotide reductase inhibitor	H. Metabolic modifier	DMSO
FIMM136379	DUIHHZKTCSNTGM-UHFFFAOYSA-N	VE-821	ATR inihibitor	B. Kinase inhibitor	DMSO
FIMM136380	HWXVIOGONBBTBY-ONEGZZNKSA-N	Pacritinib	FLT3/JAK2	B. Kinase inhibitor	DMSO
FIMM136381	IBGLGMOPHJQDJB-IHRRRGAJSA-N	Tanzisertib	JNK1, 2, 3 inhibitor	B. Kinase inhibitor	DMSO
FIMM136382	WHMXDBPHBVLYRC-OFVILXPXSA-N	GSK923295	CENP-E inhibitor	I. Kinesin inhibitor	DMSO
FIMM136383	XCPPIJCBCWUBNT-UHFFFAOYSA-N	Bentamapimod	JNK inhibitor	B. Kinase inhibitor	DMSO
FIMM136384	TVTXCJFHQKSQQM-LJQIRTBHSA-N	Idasanutlin	MDM2 inhibitor	G. Apoptotic modulator	DMSO
FIMM136385	OBMJQRLIQQTJLR-USGQOSEYSA-N	Aldoxorubicin	Topo II, albumin	A. Conv. Chemo	DMSO
FIMM136386	LLXISKGBWFTGEI-FQEVSTJZSA-N	Filanesib	KSP/Eg5 inhibitor	I. Kinesin inhibitor	DMSO
FIMM136387	CCAWRGNYALGPQH-UHFFFAOYSA-N	AGI-6780	IDH2-R140Q inhibitor	H. Metabolic modifier	DMSO
FIMM136388	HWGQMRYQVZSGDQ-HZPDHXFCSA-N	Talazoparib	PARP1/2 inhibitor	E. Differentiating/ epigenetic modifier	DMSO
FIMM136389	ONDYALNGTUAJDX-UHFFFAOYSA-N	Tasquinimod	S100A9, immunomodulatory, anti-angiogenic	D. Immunomodulatory	DMSO
FIMM136390	FECGNJPYVFEKOD-VMPITWQZSA-N	Resminostat	HDAC1, 3, 6 inhibitor	E. Differentiating/ epigenetic modifier	DMSO
FIMM136391	JKMWZKPAXZBYEH-BGDIREAQSA-N	WEHI-539	Bcl-XL inhibitor	G. Apoptotic modulator	DMSO
FIMM136392	BSMCAPRUBJMWDF-KRWDZBQOSA-N	Cobimetinib	MEK1/2 inhibitor	B. Kinase inhibitor	DMSO
FIMM136393	MCUJKPPARUPFJM-UWCCDQBKSA-N	AZD1208	PIM1, 2, 3 kinase inhibitor	B. Kinase inhibitor	DMSO
FIMM136394	KXMZDGSRSGHMMK-VWLOTQADSA-N	BGB324	Axl inhibitor	B. Kinase inhibitor	DMSO
FIMM136397		AZD7545	PDHK inhibitor	B. Kinase inhibitor	DMSO
FIMM136398		Osimertinib	EGFR(L858R/T790M) inhibitor	B. Kinase inhibitor	DMSO
FIMM136399		BMS863233	Cdc7 inhibitor	B. Kinase inhibitor	Aq
FIMM136400		Darapladib	lipoprotein-associated phospholipase A2 inhibitor	X. Other	DMSO
FIMM136401		GNE-0877	LRRK2 inhibitor	B. Kinase inhibitor	DMSO
FIMM136402		Entospletinib	SYK inhibitor	B. Kinase inhibitor	DMSO
FIMM136404		Losmapimod	p38MAPK inhibitor	B. Kinase inhibitor	DMSO
FIMM136405		ML323	USP1-UAF1 inhibitor	X. Other	DMSO
FIMM136406		OTSSP167	MELK inhibitor	B. Kinase inhibitor	DMSO
FIMM136407		PTC-209	BMI-1 inhibitor	E. Differentiating/ epigenetic modifier	DMSO
FIMM136409		UNC2881	MER inhibitor	B. Kinase inhibitor	DMSO
FIMM136412		AMG-232	MDM2 inhibitor	G. Apoptotic modulator	DMSO
FIMM136413		AMG-925	FLT-3, CDK4 inhibitor	B. Kinase inhibitor	DMSO
FIMM136414		CEP-37440	ALK inhibitor	B. Kinase inhibitor	DMSO
FIMM136415		Rociletinib	EGFR(L858R/T790M) inhibitor	B. Kinase inhibitor	DMSO
FIMM136416		FRAX486	PAK1, 2, 3 inhibitor	B. Kinase inhibitor	DMSO
FIMM136417		GNE-7915	LRRK2 inhibitor	B. Kinase inhibitor	DMSO
FIMM136418		GSK2830371	Wip1 inhibitor	X. Other	DMSO
FIMM136419		GSK525762	BET family inhibitor	E. Differentiating/ epigenetic modifier	DMSO
FIMM136421		TAK-632	pan-RAF inhibitor	B. Kinase inhibitor	DMSO
FIMM136423		Voxtalisib	mTOR/PI3K inhibitor	B. Kinase inhibitor	DMSO
FIMM136426		BCI	Dusp6 inhibitor	X. Other	DMSO
FIMM136427		MST-312	Telomerase inhibitor	X. Other	DMSO
FIMM136428		Taselisib	PI3K alpha, gamma selective inhibitor	B. Kinase inhibitor	DMSO
FIMM136429		GSK2656157	PERK inhibitor	B. Kinase inhibitor	DMSO
FIMM136431		Glasdegib	Smo inhibitor	X. Other	DMSO
FIMM136432		Pilaralisib	PI3K inhibitor. Pan-class I	B. Kinase inhibitor	DMSO
FIMM136434		Onalespib	HSP90 inhibitor	K. HSP inhibitor	DMSO
FIMM136436		Uprosertib	AKT inhibitor	B. Kinase inhibitor	DMSO
FIMM136437		AT13148	p70S6K, PKA, ROCK (AKT) inhibitor	B. Kinase inhibitor	DMSO
FIMM136438		Cerdulatinib	JAK, SYK inhibitor	B. Kinase inhibitor	DMSO
FIMM136440		Filgotinib	JAK1-selective inhibitor	B. Kinase inhibitor	DMSO
FIMM136448		Afuresertib	AKT1-selective inhibitor	B. Kinase inhibitor	DMSO
FIMM136449		UM729	Enhancer of aryl hydrocarbon receptor (AhR) antagonists	E. Differentiating/ epigenetic modifier	DMSO
FIMM136450		PF-06463922	ALK, ROS1 inhibitor	B. Kinase inhibitor	DMSO
FIMM136451		UMI-77	MCL1 inhibitor	G. Apoptotic modulator	DMSO
FIMM136452		TEW-7197	TGF-β receptor ALK4/ALK5 inhibitor	B. Kinase inhibitor	DMSO
FIMM136453		Sabutoclax	pan-Bcl-2 family inhibitor	G. Apoptotic modulator	DMSO
FIMM136456		SH-4-54	STAT3 inhibitor	X. Other	DMSO
FIMM136458		BAY 87-2243	HIF1alpha inhibitor	E. Differentiating/ epigenetic modifier	DMSO
FIMM136465		Givinostat	HDAC inhibitor	E. Differentiating/ epigenetic modifier	DMSO
FIMM136466		Amsacrine	DNA intercalation, Topo II inhibitor	A. Conv. Chemo	DMSO
FIMM136467		PCI-34051	HDAC8 inhibitor	E. Differentiating/ epigenetic modifier	DMSO
FIMM136469		Cabazitaxel	Taxane microtubule stabilizer, antimitotic	A. Conv. Chemo	DMSO
FIMM136470		GDC-0994	ERK inhibitor	B. Kinase inhibitor	DMSO
FIMM136472		SLx-2119	ROCK2 inhibitor	B. Kinase inhibitor	DMSO
FIMM136473		Merestinib	Met inhibitor	B. Kinase inhibitor	DMSO
FIMM136474		Pixantrone	topoisomerase II inhibitor	A. Conv. Chemo	Aq
FIMM136475		Poziotinib	pan-HER inhibitor	B. Kinase inhibitor	DMSO
FIMM136476		Pyridoclax	MCL-1 inhibitor	G. Apoptotic modulator	DMSO
FIMM136477		Spebrutinib	BTK inhibitor	B. Kinase inhibitor	DMSO
FIMM136478		Verdinexor	XPO1/CRM1 inhibitor	G. Apoptotic modulator	DMSO
FIMM136480		Romidepsin	HDAC inhibitor	E. Differentiating/ epigenetic modifier	DMSO
FIMM136481		Abexinostat	HDAC1-selective inhibitor	E. Differentiating/ epigenetic modifier	DMSO
FIMM136488		A-1210477	MCL-1 inhibitor	G. Apoptotic modulator	DMSO
FIMM136490		VS-4718	FAK inhibitor	B. Kinase inhibitor	DMSO
FIMM136491		GSK2879552	LSD1 inhibitor	E. Differentiating/ epigenetic modifier	DMSO
FIMM136493		Ulixertinib	ERK inhibitor	B. Kinase inhibitor	DMSO
FIMM136494		LY3009120	pan-RAF inhibitor	B. Kinase inhibitor	DMSO
FIMM136495		Pexidartinib	KIT, CSF1R, FLT3 inhibitor	B. Kinase inhibitor	DMSO
FIMM136496		Marimastat	MMP-9, MMP-1, MMP-2, MMP-14, MMP-7 inhibitor	X. Other	DMSO
FIMM136497		EPZ015666	PRMT5 inhibitor	E. Differentiating/ epigenetic modifier	DMSO
FIMM136498		SAR405838	MDM2 inhibitor	G. Apoptotic modulator	DMSO
FIMM136500		Prexasertib	Chk1 inhibitor	B. Kinase inhibitor	DMSO
FIMM136501		Epacadostat	IDO inhibitor	D. Immunomodulatory	DMSO
