# Supplementary material for: Drug sensitivity and resistance testing identifies PLK1 inhibitors and gemcitabine as potent drugs for malignant peripheral nerve sheath tumors
Source: Mol Oncol. 2017 Jul 5;11(9):1156–71. doi: 10.1002/1878-0261.12086 (PMC5579334; doi:10.1002/1878-0261.12086)
Supplement: Supplementary file 10 [file MOL2-11-1156-s010.xlsx]

## Sheet: Suppl_TabS4
Cell viability assay (CTG)
Curve fitting parameters and dose response values for five different nM drug concentrations (D1-D5)
Drug sensitivity score (DSS) calculated according to Yadav et al. Sci Reports. 2014;4:5193
Ganetespib and TH588 were included as custom drugs in separate experiments
												% inhibition
Cell line	Run number	ID	DRUG_NAME	ANALYSIS_NAME	IC50 [nM]	SLOPE	MAX Inh%	MIN Inh%	Max.Conc.tested [nM]	Min.Conc.tested [nM]	DSS	D1	D2	D3	D4	D5
HSC1	#1	FIMM000060-004	Pilocarpine	IC50	40000	2.5	4.16535	0	40000	4	0	2.92457	-9.56216	4.16535	-8.21327	-5.46841
HSC1	#1	FIMM000160-003	Gefitinib	IC50	2935.92	2.5	46.2199	0	10000	1	2.5781	2.40337	-10.9936	-0.251414	1.45173	46.2199
HSC1	#1	FIMM000171-004	Anagrelide	IC50	252.446	0.900549	17.2947	0	10000	1	1.4081	4.45715	-15.4171	12.5099	8.91411	17.2947
HSC1	#1	FIMM000172-004	Imatinib	IC50	10000	2.5	9.95821	0	10000	1	0	1.133	-6.20462	0.507593	2.58215	9.95821
HSC1	#1	FIMM000173-003	Idarubicin	IC50	19.7197	0.691354	94.9311	0	1000	0.1	18.0602	0.790522	5.34431	43.0256	64.5769	94.9311
HSC1	#1	FIMM000176-002	Vatalanib	IC50	10000	0.374153	5.92411	0	10000	1	0	-0.143794	1.10361	4.20506	0.941819	5.92411
HSC1	#1	FIMM000183-003	Erlotinib	IC50	2355.76	2.5	73.0817	0	10000	1	5.1979	-0.921855	-10.6171	-4.57401	7.17599	73.0817
HSC1	#1	FIMM000227-002	Dexamethasone	IC50	10000	2.5	100	0	10000	1	0	-6.11999	-11.5452	-9.76452	-9.00375	-11.7789
HSC1	#1	FIMM000239-003	Auranofin	IC50	386.607	2.35725	94.8227	0	2500	0.25	8.8649	10.4933	9.97132	8.85099	24.8482	94.8227
HSC1	#1	FIMM000249-004	Tretinoin	IC50	361.207	0.453581	32.8529	0	10000	1	3.6501	8.50264	6.74292	8.9826	16.7176	32.8529
HSC1	#1	FIMM000255-003	Simvastatin	IC50	1592.86	2.5	88.9328	0	10000	1	8.2231	-13.7411	3.93256	-3.32148	21.1333	88.9328
HSC1	#1	FIMM000257-002	Goserelin	IC50	10000	1.42566	7.18638	0	10000	1	0	3.97233	-0.670372	-18.0603	2.73931	6.10736
HSC1	#1	FIMM000262-004	Raloxifene	IC50	3096.38	2.5	42.0787	0	10000	1	2.1729	3.77327	-5.27878	0.0946206	0.414447	42.0787
HSC1	#1	FIMM000263-003	Camptotechin	IC50	47.2567	0.614492	100	0	5000	0.5	22.6596	-1.00961	22.2064	53.9137	74.0428	101.212
HSC1	#1	FIMM000264-005	Plicamycin	IC50	45.5518	2.07577	85.0606	0	10000	1	24.3718	3.66839	3.44229	71.1576	85.0606	83.6689
HSC1	#1	FIMM000269-004	Rofecoxib	IC50	10000	2.5	2.14682	0	10000	1	0	-5.14929	-8.1734	-2.62033	-10.608	2.14682
HSC1	#1	FIMM000274-003	Lapatinib	IC50	1000	0.225639	7.79792	0	1000	0.1	0	6.27548	-2.4542	5.26131	2.82313	7.79792
HSC1	#1	FIMM000287-002	Bortezomib	IC50	7.31722	1.82984	100	0	1000	0.1	25.6245	4.27949	1.5523	64.1076	96.5068	101.064
HSC1	#1	FIMM000290-004	Letrozole	IC50	10000	2.5	4.41541	0	10000	1	0	4.41541	-2.37978	-5.26948	-1.22821	1.1583
HSC1	#1	FIMM000296-002	Bexarotene	IC50	18.9176	0.693269	16.5802	0	10000	1	2.5226	4.29768	4.18208	14.3002	16.5802	11.672
HSC1	#1	FIMM000298-004	Celecoxib	IC50	1029.43	2.5	11.3029	0	10000	1	0.156	-0.240115	-1.81728	-11.8804	5.58572	11.3029
HSC1	#1	FIMM000303-004	Anastrozole	IC50	10000	2.5	4.01407	0	10000	1	0	4.01407	-0.582823	0.0900824	-1.71833	-2.18925
HSC1	#1	FIMM000304-003	Bicalutamide	IC50	2862.91	2.5	11.9198	0	10000	1	0.0562	1.28497	-0.81483	-13.5777	0.529701	11.9198
HSC1	#1	FIMM000321-002	Clofarabine	IC50	288.986	1.49883	79.3612	0	10000	1	14.3538	13.4054	9.31032	12.5927	69.1731	79.3612
HSC1	#1	FIMM000326-003	Lomustine	IC50	10000	2.5	6.62117	0	10000	1	0	6.62117	-0.450403	3.29629	-6.08515	-0.951662
HSC1	#1	FIMM000337-003	Vincristine	IC50	10.3057	1.35734	75.4846	0	1000	0.1	17.8566	-2.10661	-0.53467	38.1368	68.6399	75.4846
HSC1	#1	FIMM000344-002	Vinorelbine	IC50	153.461	1.16836	78.9366	0	10000	1	16.7085	10.3745	4.58919	28.9788	72.1313	78.9366
HSC1	#1	FIMM000356-005	Altretamine	IC50	10000	2.5	6.98184	0	10000	1	0	6.98184	-0.895814	-5.51341	2.28412	6.30868
HSC1	#1	FIMM000360-003	Aminoglutethimide	IC50	10000	2.5	8.7787	0	10000	1	0	-2.87611	-7.44783	2.96727	-5.12238	8.7787
HSC1	#1	FIMM000370-003	Vinblastine	IC50	6.82565	1.13597	75.9879	0	1000	0.1	19.4527	3.73902	7.80446	45.7178	73.8903	75.9879
HSC1	#1	FIMM000377-005	Chlorambucil	IC50	4203.36	2.5	24.7344	0	10000	1	0.6206	-7.55304	-12.8628	-15.0594	-8.25169	24.7344
HSC1	#1	FIMM000390-004	Thalidomide	IC50	10000	1	3.81073	0	10000	1	0	3.81073	1.7088	3.14426	1.03146	1.73516
HSC1	#1	FIMM000396-002	Clomifene	IC50	1138.66	2.5	25.8984	0	10000	1	2.3627	0.439485	4.24446	-4.74305	10.9083	25.8984
HSC1	#1	FIMM000397-004	Dacarbazine	IC50	10000	2.5	9.73754	0	10000	1	0	-5.40614	-7.34058	-4.56833	1.5111	9.73754
HSC1	#1	FIMM000403-004	Cyclophosphamide	IC50	40000	2.5	8.3838	0	40000	4	0	-4.0127	-6.15428	1.06125	-13.934	8.3838
HSC1	#1	FIMM000406-003	Cytarabine	IC50	282.944	0.644177	65.0741	0	10000	1	10.8229	2.8336	8.66245	22.2681	41.5437	65.0741
HSC1	#1	FIMM000428-003	Finasteride	IC50	10000	0	4.29465	0	10000	1	0	2.8443	4.00151	-2.03377	4.29465	0.189139
HSC1	#1	FIMM000439-004	Fluorouracil	IC50	3577.5	2.5	43.4737	0	10000	1	1.9376	1.09875	-9.56435	-4.48438	-3.61943	43.4737
HSC1	#1	FIMM000446-003	Flutamide	IC50	7790.11	2.5	14.4433	0	10000	1	0	6.96364	5.65402	-4.09864	-1.37373	9.4433
HSC1	#1	FIMM000463-004	Ifosfamide	IC50	10000	2.5	11.336	0	10000	1	0	0.358147	11.336	1.88152	-0.856834	0.661461
HSC1	#1	FIMM000464-003	Imiquimod	IC50	2500	2.5	8.84298	0	2500	0.25	0	8.84298	-8.37367	-5.257	-0.0861491	-1.6124
HSC1	#1	FIMM000469-002	Levamisole	IC50	10000	1.03359	6.6291	0	10000	1	0	4.8906	6.6291	-12.231	3.0094	-1.63821
HSC1	#1	FIMM000482-005	Melphalan aq	IC50	4262.24	2.5	18.7104	0	12500	1.25	0.4451	4.23989	5.98233	-9.16435	-0.800954	18.7104
HSC1	#1	FIMM000484-002	Methylprednisolone	IC50	10000	1	10.664	0	10000	1	0	10.4141	1.30497	10.664	5.0176	7.98504
HSC1	#1	FIMM000490-004	Mitoxantrone	IC50	164.405	1.60091	37.7659	0	1000	0.1	2.8891	12.2998	-3.8933	9.56235	10.8117	37.7659
HSC1	#1	FIMM000491-003	Paclitaxel	IC50	8.18249	1.73791	71.0719	0	1000	0.1	18.0395	-5.12574	2.4464	41.5654	71.0719	70.5561
HSC1	#1	FIMM000519-002	Prednisolone	IC50	10000	0.139321	6.79669	0	10000	1	0	6.79669	0.70635	-1.70816	6.25163	6.77971
HSC1	#1	FIMM000521-004	Procarbazine	IC50	10000	2.5	5.03554	0	10000	1	0	2.03307	-1.05012	5.03554	-3.20032	4.32261
HSC1	#1	FIMM000523-002	Prednisone	IC50	10000	0.434132	5.4728	0	10000	1	0	-0.567607	1.53807	-3.69247	5.4728	-0.14381
HSC1	#1	FIMM000528-005	Mepacrine aq	IC50	1230.98	2.48251	95.9273	0	50000	5	18.5879	7.64324	5.69998	9.21178	93.1284	95.9273
HSC1	#1	FIMM000556-005	Topotecan	IC50	123.082	0.73439	91.0506	0	10000	1	19.5993	0.399886	-1.98143	56.9861	60.6944	91.0506
HSC1	#1	FIMM000560-004	Temozolomide	IC50	10000	2.5	8.85871	0	10000	1	0	-0.903661	-0.35957	3.01719	0.190925	8.85871
HSC1	#1	FIMM000617-003	Fulvestrant	IC50	102.411	2.5	11.4384	0	1000	0.1	0.1781	2.48578	-6.093	-7.51246	5.63811	11.4384
HSC1	#1	FIMM000618-004	Megestrol	IC50	10000	2.5	9.40588	0	10000	1	0	4.272	-8.04426	-2.56701	-10.615	9.40588
HSC1	#1	FIMM000620-004	Tamoxifen	IC50	650.367	0.511005	14.8182	0	10000	1	0.1329	2.1829	-5.20765	11.9993	2.29459	14.8182
HSC1	#1	FIMM000640-003	Mechlorethamine	IC50	33921.9	2.5	12.8141	0	100000	10	0.0737	-2.63958	-7.57478	0.0821406	-0.52388	12.8141
HSC1	#1	FIMM000649-004	Methotrexate	IC50	5000	2.5	3.1005	0	5000	0.5	0	-9.4923	-12.3725	-2.58062	-4.31444	3.1005
HSC1	#1	FIMM000773-002	Nilutamide	IC50	394.823	2.5	10.7721	0	10000	1	0.1619	6.55802	1.3772	-2.23118	10.7721	9.40975
HSC1	#1	FIMM000822-003	Mitotane	IC50	10000	2.5	4.91107	0	10000	1	0	-5.28735	-1.85996	1.50712	-4.60549	4.91107
HSC1	#1	FIMM000833-003	Allopurinol	IC50	10000	1	8.68127	0	10000	1	0	8.17301	1.47679	1.54116	8.68127	5.09303
HSC1	#1	FIMM000862-003	Busulfan	IC50	100000	2.5	8.6832	0	100000	10	0	2.70517	-7.77833	6.90072	-5.37268	8.6832
HSC1	#1	FIMM000914-002	Deferoxamine aq	IC50	1472.25	1.64821	60.6387	0	10000	1	5.5538	14.4275	4.0617	8.84305	20.1193	60.6387
HSC1	#1	FIMM000983-003	Hydroxyurea	IC50	30735.8	2.5	16.2623	0	100000	10	0.3371	11.6309	-9.6913	11.2789	0.173462	16.2623
HSC1	#1	FIMM001000-003	Mercaptopurine	IC50	10000	2.5	11.9798	0	10000	1	0	11.9798	1.03685	-2.82455	-5.59736	-2.22538
HSC1	#1	FIMM001062-003	Thioguanine	IC50	6116.81	2.5	13.0707	0	10000	1	0.0001	2.61206	5.97904	7.85146	-4.35286	10.3815
HSC1	#1	FIMM001171-003	Carmustine	IC50	10000	2.5	0.486277	0	10000	1	0	-6.4539	-7.49708	-17.3682	-14.3031	0.409814
HSC1	#1	FIMM001217-003	Thio-TEPA	IC50	50000	2.5	2.19586	0	50000	5	0	-1.63891	-12.2948	0.877452	-10.9118	2.19586
HSC1	#1	FIMM001220-003	Pipobroman	IC50	10000	2.5	3.61738	0	10000	1	0	0.891124	3.61738	-1.37461	-5.20154	0.741472
HSC1	#1	FIMM001244-002	Tacrolimus	IC50	3670.98	2.5	19.9325	0	10000	1	0.4691	3.91882	-1.36749	-7.91749	-2.15489	19.9325
HSC1	#1	FIMM001823-002	AT 101	IC50	3718.3	2.5	94.6691	0	100000	10	16.2355	-2.52828	7.84495	-5.45895	91.6114	94.6691
HSC1	#1	FIMM002337-002	BI 2536	IC50	27.0532	2.5	69.4758	0	1000	0.1	13.313	0.152661	-4.53351	4.08593	69.4758	62.9074
HSC1	#1	FIMM003569-002	Pravastatin aq	IC50	10000	1	14.342	0	10000	1	0	5.66224	10.3204	9.61113	6.81393	14.342
HSC1	#1	FIMM003593-003	Exemestane	IC50	10000	2.5	4.65438	0	10000	1	0	0.564702	-0.339872	3.38705	4.65438	3.19471
HSC1	#1	FIMM003684-002	Irinotecan	IC50	406.104	0.917425	63.6417	0	10000	1	9.7154	0.119484	11.9893	11.0282	44.2946	63.6417
HSC1	#1	FIMM003705-001	Palbociclib	IC50	268.474	1.55204	31.5715	0	10000	1	5.263	2.10477	-4.84213	6.01465	27.6446	31.5715
HSC1	#1	FIMM003706-001	AT9283	IC50	83.0566	2.5	83.0508	0	1000	0.1	10.661	4.1714	4.96237	-9.45933	51.1982	83.0508
HSC1	#1	FIMM003707-001	Navitoclax	IC50	443.553	0.885646	23.8337	0	10000	1	2.3168	3.15039	-10.9958	9.86414	13.6919	23.8337
HSC1	#1	FIMM003708-001	Selumetinib	IC50	2599.28	2.5	41.2864	0	10000	1	2.5064	-5.31624	-2.35352	10.0479	2.85922	41.2864
HSC1	#1	FIMM003709-001	Veliparib	IC50	2280.82	2.5	14.5511	0	10000	1	0.3375	-0.575099	-1.47911	0.512131	1.55767	14.5511
HSC1	#1	FIMM003710-001	Afatinib	IC50	1000	0.428505	8.81354	0	1000	0.1	0	-0.826604	2.54818	4.69858	3.11068	8.81354
HSC1	#1	FIMM003711-001	Dovitinib	IC50	816.567	2.5	19.0769	0	10000	1	1.6462	2.30491	3.72463	-1.74333	11.9445	19.0769
HSC1	#1	FIMM003712-001	Obatoclax	IC50	1373.35	2.5	80.1071	0	10000	1	8.0701	0.697411	-9.81824	1.65688	24.925	80.1071
HSC1	#1	FIMM003713-001	Crizotinib	IC50	77.1955	2.5	21.294	0	1000	0.1	2.0939	2.80685	2.64558	-3.39749	14.0691	21.294
HSC1	#1	FIMM003714-001	Danusertib	IC50	759.096	1.63227	88.0914	0	10000	1	11.3532	-6.71183	-1.10703	3.72628	53.6278	88.0914
HSC1	#1	FIMM003715-001	Foretinib	IC50	238.04	2.5	56.5	0	1000	0.1	3.9116	-0.816972	-4.33653	5.82518	5.34474	56.5
HSC1	#1	FIMM003716-001	Abiraterone	IC50	45.3992	0.368029	14.8142	0	5000	0.5	0.3937	3.60631	7.17082	1.07032	14.8142	12.5547
HSC1	#1	FIMM003717-001	Tanespimycin	IC50	420.886	2.5	96.7791	0	10000	1	15.9205	1.95601	-10.2669	-10.5247	90.5101	96.7791
HSC1	#1	FIMM003718-001	Alvespimycin	IC50	132.386	2.5	98.0967	0	1000	0.1	10.0222	1.26999	1.2601	-5.55652	32.5422	98.0967
HSC1	#1	FIMM003719-001	SNS-032	IC50	5.5674	1.49608	93.3015	0	10000	1	36.9265	6.77314	65.7724	93.3015	85.517	79.4464
HSC1	#1	FIMM003720-001	ABT-751	IC50	468.047	2.5	76.6292	0	10000	1	12.301	0.0723938	-1.81071	-9.33113	68.591	76.6292
HSC1	#1	FIMM003721-001	Serdemetan	IC50	1370.1	1.78799	65.5374	0	10000	1	6.3602	-0.450951	-2.60085	6.10087	23.3522	65.5374
HSC1	#1	FIMM003722-001	BIIB021	IC50	394.862	2.5	96.4332	0	10000	1	16.2025	4.48391	-3.69632	-4.15877	90.5066	96.4332
HSC1	#1	FIMM003723-001	CUDC-101	IC50	470.263	2.4681	100	0	10000	1	15.8026	2.0031	2.98484	2.18217	86.5345	102.314
HSC1	#1	FIMM003724-001	Decitabine	IC50	354.445	2.5	23.1869	0	10000	1	3.3315	-4.03196	0.926319	-1.72972	23.1869	20.3429
HSC1	#1	FIMM003725-001	Alvocidib	IC50	219.274	2.5	89.772	0	10000	1	18.0471	-3.89818	2.69045	10.6538	89.772	85.3569
HSC1	#1	FIMM003726-001	MGCD-265	IC50	2640.2	2.5	10.979	0	10000	1	0.016	2.0748	-6.14005	6.56376	0.696178	10.979
HSC1	#1	FIMM003727-001	Amonafide	IC50	1348.6	2.5	69.3082	0	10000	1	7.0497	1.40591	-4.92858	-10.2127	22.3278	69.3082
HSC1	#1	FIMM003728-001	Tipifarnib	IC50	1351.72	1.07353	69.747	0	10000	1	6.5458	8.30251	-4.71518	17.3385	23.6049	69.747
HSC1	#1	FIMM003729-001	Pimasertib	IC50	729.845	1.30578	60.6735	0	10000	1	7.6686	0.852596	-0.738224	8.33251	35.3398	60.6735
HSC1	#1	FIMM003730-001	Ponatinib	IC50	155.227	2.5	70.4594	0	1000	0.1	6.6185	-10.7498	-2.63806	-1.63442	17.5826	70.4594
HSC1	#1	FIMM003732-001	Perifosine aq/PBS	IC50	2500	1	9.05873	0	2500	0.25	0	7.76739	3.85924	8.9565	7.23071	9.05873
HSC1	#1	FIMM003733-001	Motesanib	IC50	10000	1.4038	9.40072	0	10000	1	0	1.74089	-1.57542	1.87358	7.86052	9.40072
HSC1	#1	FIMM003734-002	Cediranib	IC50	256.472	2.5	12.1056	0	1000	0.1	0.0876	0.0584807	-3.36034	-2.61012	0.90573	12.1056
HSC1	#1	FIMM003735-001	PF-04691502	IC50	196.564	1.23161	92.0778	0	10000	1	18.267	6.34398	-7.94905	30.161	78.8323	92.0778
HSC1	#1	FIMM003736-001	Rucaparib	IC50	10000	2.5	4.90591	0	10000	1	0	3.38477	-10.9575	-8.11377	-6.31217	4.90591
HSC1	#1	FIMM003737-001	Tarenflurbil	IC50	10000	2.5	2.7116	0	10000	1	0	2.7116	-6.33047	-6.5152	-5.69516	1.66031
HSC1	#1	FIMM003738-001	Tivozanib	IC50	1713.64	2.0506	67.7312	0	10000	1	5.857	6.11494	6.49449	15.471	16.3765	67.7312
HSC1	#1	FIMM003739-001	MK1775	IC50	223.651	2.5	71.0439	0	10000	1	14.3627	6.2316	1.02153	8.01938	71.0439	67.6396
HSC1	#1	FIMM003740-002	PF477736	IC50	270.53	1.33327	96.2951	0	10000	1	17.5167	4.39722	-2.38416	20.699	81.5588	96.2951
HSC1	#1	FIMM003741-001	AZD7762	IC50	160.842	2.5	72.8119	0	1000	0.1	6.7002	2.55534	5.38042	5.77639	16.9353	72.8119
HSC1	#1	FIMM003742-001	AZD1152-HQPA	IC50	22.2884	2.5	36.7973	0	1000	0.1	7.1897	0.535806	16.8932	4.1245	36.7973	34.7448
HSC1	#1	FIMM003743-001	AZD8055	IC50	29.8843	0.797346	89.5799	0	10000	1	26.2242	15.0257	22.4724	64.7293	89.5799	89.3071
HSC1	#1	FIMM003744-001	Belinostat	IC50	459.288	1.40128	100	0	10000	1	15.3816	3.52069	5.3071	10.5199	74.5143	101.986
HSC1	#1	FIMM003745-001	Bimatoprost	IC50	5500	2.5	8.91789	0	5500	0.55	0	8.91789	-1.10374	-2.42179	-0.146686	2.25652
HSC1	#1	FIMM003746-001	Doramapimod	IC50	3008.41	2.5	26.7321	0	10000	1	1.1452	1.49795	-10.7988	-15.1978	0.64379	26.7321
HSC1	#1	FIMM003747-003	Bryostatin 1	IC50	100	2.5	4.22586	0	100	0.01	0	-1.26112	4.22586	-7.27308	-6.49145	-11.5234
HSC1	#1	FIMM003748-001	Tacedinaline	IC50	1000	2.5	6.92683	0	1000	0.1	0	-0.933628	2.175	2.84588	-1.72531	6.92683
HSC1	#1	FIMM003749-001	BMS-754807	IC50	441.387	0.492409	94.7762	0	10000	1	14.4745	10.3927	16.7247	34.0491	40.6018	94.7762
HSC1	#1	FIMM003750-001	Idelalisib	IC50	10000	1	14.6014	0	10000	1	0	10.8968	6.00203	10.2385	9.30993	14.6014
HSC1	#1	FIMM003751-001	Trametinib	IC50	10.6236	1.05364	64.5179	0	250	0.025	9.8619	-2.83116	4.79055	11.246	45.4378	64.5179
HSC1	#1	FIMM003752-001	Erismodegib	IC50	10000	1	13.9387	0	10000	1	0	5.08217	7.94126	10.706	13.9387	9.09358
HSC1	#1	FIMM003753-001	OSI-027	IC50	712.063	0.706943	84.7762	0	10000	1	10.7159	5.42571	8.76204	21.6645	38.0057	84.7762
HSC1	#1	FIMM003754-001	Refametinib	IC50	849.385	1.07663	69.1585	0	10000	1	8.1107	9.82866	-0.250133	9.57483	35.3898	69.1585
HSC1	#1	FIMM003755-001	Everolimus	IC50	0.12003	2.10532	47.3051	0	100	0.01	17.2354	1.33634	19.1137	47.3051	45.4797	44.5436
HSC1	#1	FIMM003756-001	Ruxolitinib	IC50	2089.15	2.5	43.6828	0	10000	1	3.213	8.52405	0.32113	1.65802	5.83136	43.6828
HSC1	#1	FIMM003757-001	Fasudil	IC50	13005.6	2.5	27.5993	0	50000	5	1.4104	-3.08052	-2.12589	-1.62988	1.93719	27.5993
HSC1	#1	FIMM003758-001	Indibulin	IC50	360.878	1.31153	67.5557	0	10000	1	11.2252	-5.06367	11.4411	9.25602	53.9293	67.5557
HSC1	#1	FIMM003759-001	Iniparib	IC50	10000	2.5	6.97327	0	10000	1	0	6.97327	-0.795131	3.31217	-2.05128	-4.92511
HSC1	#1	FIMM003760-001	MK-2206	IC50	53.3941	0.297411	16.0461	0	1000	0.1	0.083	-0.516236	9.67693	0.735635	11.0108	11.0461
HSC1	#1	FIMM003761-001	Alisertib	IC50	53.4141	0.678221	65.5503	0	10000	1	16.7427	13.5884	6.02829	48.0743	50.0724	65.5503
HSC1	#1	FIMM003762-001	Nelarabine	IC50	10000	0.290548	11.1881	0	10000	1	0	5.62799	-8.89569	11.1881	-0.223522	1.5261
HSC1	#1	FIMM003763-001	Nilotinib	IC50	10000	2.5	3.58491	0	10000	1	0	3.58491	-5.93869	0.271609	-4.59268	0.687271
HSC1	#1	FIMM003764-001	NVP-AUY922	IC50	14.2796	1.78022	98.1715	0	1000	0.1	21.5908	0.0156713	9.36285	33.3729	97.6931	98.1715
HSC1	#1	FIMM003765-001	2-methoxyestradiol	IC50	1167.02	2.5	66.2149	0	10000	1	7.2634	1.80832	-4.8859	-6.64114	26.8483	66.2149
HSC1	#1	FIMM003766-002	Plerixafor aq	IC50	10000	2.5	7.61513	0	10000	1	0	4.95909	7.61513	-3.10251	-3.84644	-10.1181
HSC1	#1	FIMM003767-001	Vemurafenib	IC50	1738.97	2.5	70.2297	0	10000	1	6.1552	3.3227	0.503891	6.89505	13.9794	70.2297
HSC1	#1	FIMM003769-001	Vandetanib	IC50	1000	2.5	5.53809	0	1000	0.1	0	5.53809	-9.42427	3.4347	-2.25967	-0.207044
HSC1	#1	FIMM003771-001	YM155	IC50	6.82912	1.37562	100	0	10000	1	38.1452	12.3533	59.8321	111.699	108.443	107.775
HSC1	#1	FIMM003772-001	Linsitinib	IC50	3.91211	0.205252	27.0483	0	10000	1	5.8919	15.4089	9.50512	20.0478	16.5604	27.0483
HSC1	#1	FIMM003773-001	EMD1214063	IC50	1000	1	11.339	0	1000	0.1	0	7.93221	3.84392	11.339	10.9945	6.93586
HSC1	#1	FIMM003774-001	Lestaurtinib	IC50	29.2663	2.5	59.7479	0	1000	0.1	11.198	-2.80654	-12.529	2.00292	59.7479	54.4481
HSC1	#1	FIMM003775-001	Dasatinib	IC50	48.7173	0.88014	60.0373	0	1000	0.1	8.4853	6.44137	3.48497	12.3363	37.5424	60.0373
HSC1	#1	FIMM003776-001	Tofacitinib	IC50	48.2971	2.5	18.2415	0	5000	0.5	3.1775	0.472662	-1.22631	9.53285	18.2415	11.6978
HSC1	#1	FIMM003777-001	Fingolimod	IC50	2148.35	2.5	100	0	10000	1	7.6154	-1.28145	0.955867	5.51658	11.863	103.337
HSC1	#1	FIMM003778-001	Axitinib	IC50	1202.32	2.5	66.9389	0	10000	1	7.2329	1.40484	2.09402	-2.30266	25.9076	66.9389
HSC1	#1	FIMM003779-001	Saracatinib	IC50	452.112	0.867954	50.2618	0	10000	1	7.0618	4.48712	-1.48678	12.7788	31.4328	50.2618
HSC1	#1	FIMM003780-002	Bosutinib	IC50	1699.34	2.5	80.0013	0	10000	1	7.1243	10.1594	5.05868	-4.39475	16.7479	80.0013
HSC1	#1	FIMM003781-001	Canertinib	IC50	1606.02	2.5	96.5842	0	10000	1	8.8667	1.53755	10.826	-1.38482	22.5781	96.5842
HSC1	#1	FIMM003782-001	Lenalidomide	IC50	126.82	2.5	11.3111	0	10000	1	0.4699	-0.957173	-7.93154	4.08253	11.3111	9.27683
HSC1	#1	FIMM003783-001	Panobinostat	IC50	20.8097	1.28694	100	0	1000	0.1	19.53	-2.61925	-7.85494	30.0056	86.1899	100.915
HSC1	#1	FIMM003784-001	Pazopanib	IC50	746.467	2.5	20.7339	0	10000	1	2.027	-5.80641	9.11224	-5.52815	14.1622	20.7339
HSC1	#1	FIMM003785-001	Tandutinib	IC50	1000	2.5	2.98178	0	1000	0.1	0	1.42196	-10.5362	0.27955	-9.2913	2.98178
HSC1	#1	FIMM003786-001	Temsirolimus	IC50	0.103328	1.54473	47.8291	0	100	0.01	17.5388	2.63668	23.0272	47.684	47.8291	46.9645
HSC1	#1	FIMM003787-001	Vorinostat	IC50	1305.49	2.45989	90.5653	0	10000	1	9.3385	-1.49871	-13.0795	2.46354	30.9101	90.5653
HSC1	#1	FIMM003788-001	Entinostat	IC50	2339.89	2.5	71.2272	0	10000	1	5.0867	2.72123	-2.31631	7.57804	7.08285	71.2272
HSC1	#1	FIMM003789-001	Enzastaurin	IC50	1757.71	2.5	21.8114	0	10000	1	1.3184	-1.49978	3.43462	0.0741989	4.2574	21.8114
HSC1	#1	FIMM003790-001	Olaparib	IC50	1668.29	2.07376	38.1427	0	10000	1	3.0711	-1.47731	-0.896908	7.39765	9.58351	38.1427
HSC1	#1	FIMM003791-001	Masitinib	IC50	3400.44	2.5	65.1206	0	10000	1	3.3248	-0.361052	-5.18467	2.11297	-2.77889	65.1206
HSC1	#1	FIMM003792-001	Pictilisib	IC50	1212.66	0.938193	78.7469	0	10000	1	7.8859	5.11534	7.05481	17.7265	27.9216	78.7469
HSC1	#1	FIMM003793-001	Vismodegib	IC50	10000	2.5	5.92048	0	10000	1	0	-2.74875	-1.38062	5.92048	-8.18533	-4.58829
HSC1	#1	FIMM003794-001	Sorafenib	IC50	1000	2.5	100	0	1000	0.1	0	-12.8839	-8.34412	-4.4129	-10.8734	-5.93299
HSC1	#1	FIMM003795-001	Seliciclib	IC50	3793.66	2.5	22.4877	0	10000	1	0.5968	-6.54915	0.28611	-0.355791	-3.34002	22.4877
HSC1	#1	FIMM003796-002	Patupilone	IC50	0.928926	2.5	76.9964	0	1000	0.1	29.1504	-6.58982	42.2411	67.2888	76.9964	70.0296
HSC1	#1	FIMM003797-001	Docetaxel	IC50	3.08062	1.50422	71.6673	0	1000	0.1	21.9355	-0.485199	11.1631	61.3234	69.9007	71.6673
HSC1	#1	FIMM023794-002	Pentostatin	IC50	10000	2.5	7.33287	0	10000	1	0	7.33287	-8.5039	6.13831	-3.05364	4.06967
HSC1	#1	FIMM023795-004	Sirolimus	IC50	39.8015	2.5	24.6234	0	100	0.01	0.6727	-1.99423	6.34566	-7.28556	-5.43671	24.6234
HSC1	#1	FIMM023796-003	Estramustine aq	IC50	2021.84	2.5	10.3054	0	10000	1	0.0016	3.64698	-6.57343	2.1107	1.47734	10.3054
HSC1	#1	FIMM023797-003	Floxuridine	IC50	751.951	0.743102	53.1318	0	10000	1	6.0682	-0.288276	12.1809	9.79266	24.7562	53.1318
HSC1	#1	FIMM023798-002	Gemcitabine	IC50	2.20066	0.87501	85.0072	0	1000	0.1	26.5252	-0.123459	29.9327	68.8227	72.9753	85.0072
HSC1	#1	FIMM023799-002	Teniposide	IC50	68.8413	0.435591	92.7901	0	10000	1	22.1724	5.42357	34.2741	53.3453	58.9341	92.7901
HSC1	#1	FIMM023800-002	Dactinomycin	IC50	0.906191	1.04059	84.5286	0	1000	0.1	30.8443	2.16363	48.1683	71.3947	84.5286	83.003
HSC1	#1	FIMM023801-003	Streptozocin	IC50	10000	2.5	4.9981	0	10000	1	0	-0.000382227	-5.28754	4.9981	-1.2026	-2.68351
HSC1	#1	FIMM023804-002	Cladribine	IC50	150.93	2.5	61.151	0	1000	0.1	5.8105	1.46584	-5.34444	-11.0556	16.139	61.151
HSC1	#1	FIMM023805-002	Mitomycin C	IC50	3328.21	2.5	52.1214	0	10000	1	2.6304	-4.48895	-8.15589	3.66275	-1.48898	52.1214
HSC1	#1	FIMM023806-003	Carboplatin aq	IC50	14535.6	1.41303	85.9053	0	100000	10	8.0079	-7.44494	13.6867	14.8584	29.2942	85.9053
HSC1	#1	FIMM023807-005	Cisplatin aq	IC50	10352.5	0.398575	89.5484	0	100000	10	11.0108	9.37167	14.4561	45.4263	4.98617	89.5484
HSC1	#1	FIMM023808-003	Pemetrexed aq	IC50	10000	1	12.5108	0	10000	1	0	7.08458	9.80716	9.37515	10.934	12.5108
HSC1	#1	FIMM023809-003	Oxaliplatin aq	IC50	2467.65	0.764768	81.4505	0	100000	10	14.5795	3.51855	6.81952	27.5766	58.6338	81.4505
HSC1	#1	FIMM023810-002	Uracil mustard	IC50	10000	2.5	9.33204	0	10000	1	0	-7.09283	0.135087	9.33204	-7.67775	5.97573
HSC1	#1	FIMM023811-004	Daunorubicin	IC50	120.253	1.51608	99.9434	0	1000	0.1	10.3568	5.32939	-7.08012	9.24127	41.8347	99.9434
HSC1	#1	FIMM023814-002	Etoposide	IC50	658.101	0.892377	57.3182	0	10000	1	7.1663	-0.200516	-6.61173	14.3728	30.3198	57.3182
HSC1	#1	FIMM023816-003	Arsenic(III) oxide aq	IC50	2500	1	17.1274	0	2500	0.25	0	6.44779	17.1274	14.9128	9.7139	9.1181
HSC1	#1	FIMM023818-005	Doxorubicin	IC50	83.1538	0.947074	99.1304	0	1000	0.1	11.9011	-3.54821	12.1316	15.4347	48.9874	99.1304
HSC1	#1	FIMM023819-002	Valrubicin	IC50	238.095	0.641421	95.1182	0	5000	0.5	13.9623	9.73234	12.2443	26.3206	50.5008	95.1182
HSC1	#1	FIMM023820-002	Sunitinib	IC50	1000	2.5	4.30376	0	1000	0.1	0	-0.656437	-0.328928	4.30376	-6.07235	-2.05891
HSC1	#1	FIMM023821-002	Ixabepilone	IC50	114.853	2.5	69.7431	0	1000	0.1	7.7184	1.98276	-8.97339	-2.10752	28.91	69.7431
HSC1	#1	FIMM023825-003	Azacitidine	IC50	2337.5	2.5	75.2174	0	10000	1	5.387	-0.975367	-3.39755	-1.21577	7.53805	75.2174
HSC1	#1	FIMM023828-002	Fludarabine	IC50	3612.65	2.5	27.8406	0	10000	1	0.9798	1.58464	-2.94776	-1.05013	-2.58447	27.8406
HSC1	#1	FIMM023831-002	Bleomycin	IC50	579.678	0.761799	50.4347	0	10000	1	6.3299	0.940355	1.26667	13.7556	26.2836	50.4347
HSC1	#1	FIMM023832-001	Dactolisib	IC50	8.56336	2.5	75.9567	0	1000	0.1	19.3819	1.91534	-3.82217	45.3287	75.9567	74.9916
HSC1	#1	FIMM023833-001	Quizartinib	IC50	197.252	2.5	47.8318	0	1000	0.1	3.7296	1.45514	1.02262	0.689119	7.29241	47.8318
HSC1	#1	FIMM100345-001	Prima-1 Met	IC50	571.732	0.45365	26.2508	0	10000	1	1.8718	1.63601	6.79326	8.92133	8.70339	26.2508
HSC1	#1	FIMM100346-001	Carfilzomib	IC50	11.4773	1.50096	100	0	1000	0.1	22.9505	6.63294	8.28161	43.6575	100.292	102.65
HSC1	#1	FIMM100347-001	Gandotinib	IC50	1267.5	1.73921	100	0	10000	1	10.1799	6.54946	-1.47364	13.7159	38.6088	102.958
HSC1	#1	FIMM100352-001	AZ 3146	IC50	3383.44	2.5	53.106	0	10000	1	2.6438	0.82477	2.20345	7.96492	-2.10367	53.106
HSC1	#1	FIMM100354-001	S-trityl-L-cysteine	IC50	12260	2.5	14.8182	0	40000	4	0.2329	4.40578	-2.24846	3.06484	0.201403	14.8182
HSC1	#1	FIMM100355-002	Sotrastaurin	IC50	10000	2.5	5.18919	0	10000	1	0	5.18919	-15.2551	-20.773	-31.5934	-32.7212
HSC1	#1	FIMM100357-001	Geldanamycin	IC50	362.767	2.5	96.6939	0	10000	1	16.6899	4.51815	-2.24299	-6.74892	95.267	96.6939
HSC1	#1	FIMM100358-001	Bendamustine	IC50	10000	1.14824	7.10389	0	10000	1	0	-1.42915	2.64996	1.87131	-0.158328	5.73312
HSC1	#1	FIMM100361-001	Cyclopamine	IC50	10000	2.5	9.18907	0	10000	1	0	3.68123	-5.89491	3.16809	8.29942	9.18907
HSC1	#1	FIMM100362-001	Midostaurin	IC50	112.085	1.51717	93.2315	0	10000	1	21.6171	0.745572	3.62176	42.3312	90.9409	93.2315
HSC1	#1	FIMM100364-001	Regorafenib	IC50	2772.44	2.5	73.8327	0	10000	1	4.6071	-0.962524	-0.965853	5.49049	3.73352	73.8327
HSC1	#1	FIMM100365-001	XAV-939	IC50	286.443	1.23076	36.9529	0	10000	1	6.0489	4.32872	-0.860794	8.17254	30.2453	36.9529
HSC1	#1	FIMM100366-003	UCN-01	IC50	44.7871	1.25002	100	0	10000	1	27.7975	5.13461	12.496	73.598	96.6302	102.451
HSC1	#1	FIMM100367-002	Ruboxistaurin	IC50	3291.47	2.5	93.8871	0	10000	1	5.0605	-0.590082	-5.44622	3.33827	-2.03615	93.8871
HSC1	#1	FIMM100368-001	Capecitabine	IC50	10000	2.5	1.08733	0	10000	1	0	-1.34781	-12.1099	0.127522	-7.48333	1.08733
HSC1	#1	FIMM100371-002	Chloroquine aq	IC50	12269.5	2.21629	94.6781	0	100000	10	9.9903	11.6727	6.53936	2.47829	36.7193	94.6781
HSC1	#1	FIMM100372-002	Valproic acid aq	IC50	269129	2.5	68.1584	0	1000000	100	4.3408	7.72565	6.52623	13.5457	4.03737	68.1584
HSC1	#1	FIMM100373-001	Tivantinib	IC50	276.012	2.5	62.8725	0	1000	0.1	3.8927	-0.565467	-6.20791	3.94184	3.27017	62.8725
HSC1	#1	FIMM100374-001	MK-4827	IC50	2111.07	2.5	40.0049	0	10000	1	2.861	-4.21283	-0.0520512	3.87264	5.19922	40.0049
HSC1	#1	FIMM100375-001	Volasertib	IC50	34.5177	2.5	59.245	0	1000	0.1	10.5498	-4.15504	-13.7591	-3.0889	59.245	53.0067
HSC1	#1	FIMM100376-001	Toremifene	IC50	1517.25	2.5	21.836	0	10000	1	1.475	5.47387	0.92413	-12.9787	5.75918	21.836
HSC1	#1	FIMM100377-001	Lasofoxifene	IC50	1000	1	17.0831	0	1000	0.1	0	8.65033	8.21485	9.53058	10.0934	17.0831
HSC1	#1	FIMM100378-003	Galiellalactone	IC50	5257.58	2.5	97.5908	0	50000	5	11.1895	3.29273	3.1665	-3.874	45.7766	97.5908
HSC1	#1	FIMM100379-001	Omacetaxine	IC50	51.7151	1.73249	91.9991	0	10000	1	25.3982	4.03869	4.4316	70.0253	87.4495	91.9991
HSC1	#1	FIMM100380-001	RAF265	IC50	49.6118	2.5	70.8388	0	1000	0.1	11.163	-1.02032	-0.247944	0.396408	60.4941	70.8388
HSC1	#1	FIMM100381-001	Nutlin-3	IC50	1493.56	2.5	62.4286	0	10000	1	5.9746	3.05621	-13.5435	3.35415	16.7118	62.4286
HSC1	#1	FIMM100382-002	Neratinib	IC50	250.921	2.5	70.5974	0	1000	0.1	4.7725	13.8185	9.50402	9.34679	5.6253	70.5974
HSC1	#1	FIMM100383-001	Mocetinostat	IC50	921.171	1.07986	83.9115	0	10000	1	9.6302	-4.64414	-8.54877	14.0097	40.3876	83.9115
HSC1	#1	FIMM100384-001	Rabusertib	IC50	405.436	2.5	11.3365	0	1000	0.1	0.0015	0.718816	3.81109	-3.61419	-2.89182	11.3365
HSC1	#1	FIMM100385-001	Galunisertib	IC50	1000	1	6.58227	0	1000	0.1	0	2.96096	6.0075	3.91802	5.66372	6.58227
HSC1	#1	FIMM100386-001	Linifanib	IC50	1000	0.200772	7.96971	0	1000	0.1	0	0.561492	7.96971	-4.81793	3.35749	-2.19957
HSC1	#1	FIMM100387-001	Brivanib	IC50	1000	2.5	4.4336	0	1000	0.1	0	4.4336	0.840958	-7.71895	-3.71722	-5.58068
HSC1	#1	FIMM100388-001	Buparlisib	IC50	1986.71	2.5	85.0691	0	10000	1	6.8512	7.6914	3.00016	-17.662	12.8455	85.0691
HSC1	#1	FIMM100389-001	Nintedanib	IC50	10000	0.158737	20.9575	0	10000	1	0	10.3392	5.58726	-9.35269	20.9575	0.553059
HSC1	#1	FIMM100390-001	GDC-0980	IC50	635.892	2.34551	82.8314	0	10000	1	11.8059	0.78196	-4.51819	1.12478	61.5442	82.8314
HSC1	#1	FIMM100391-001	AZD4547	IC50	37.648	2.5	22.4489	0	1000	0.1	3.0943	-5.69297	-3.57046	-2.10525	21.989	22.4489
HSC1	#1	FIMM100392-001	VER 155008	IC50	784.279	2.5	41.6258	0	10000	1	5.3157	-3.75584	1.63	-7.15622	27.1323	41.6258
HSC1	#1	FIMM100393-001	Daporinad	IC50	7.31587	2.5	70.8646	0	1000	0.1	18.7615	3.13541	-12.8606	49.0874	62.6164	70.8646
HSC1	#1	FIMM100395-001	Cabozantinib	IC50	141.868	1.65393	13.1574	0	1000	0.1	0.2254	3.4522	-7.8429	2.02334	4.55892	13.1574
HSC1	#1	FIMM100396-001	AZD1480	IC50	192.615	2.5	37.6394	0	1000	0.1	2.8368	3.31949	2.49893	7.25697	6.0188	37.6394
HSC1	#1	FIMM100397-001	Ridaforolimus	IC50	0.221472	1.36347	52.083	0	100	0.01	16.7646	3.02946	12.8265	46.4655	52.083	51.5407
HSC1	#1	FIMM100398-001	Sonolisib	IC50	216.48	0.246493	11.9049	0	10000	1	0	0.449117	8.77955	-0.778974	11.9049	6.67131
HSC1	#1	FIMM100399-001	Quisinostat	IC50	34.4753	1.1337	95.8796	0	1000	0.1	15.9952	-2.59249	-13.1791	22.5369	71.8158	95.8796
HSC1	#1	FIMM100402-001	Tosedostat	IC50	137.578	0.66371	50.0772	0	10000	1	9.8176	2.91494	11.0471	18.8451	40.9534	50.0772
HSC1	#1	FIMM100403-001	PF-04708671	IC50	2049.28	2.5	13.8555	0	10000	1	0.3105	10.0684	-12.6209	-9.40374	1.97794	13.8555
HSC1	#1	FIMM100407-001	MEK-162	IC50	34.7517	0.299316	15.1112	0	1000	0.1	0.0621	1.67026	4.53228	9.30594	2.15606	15.1112
HSC1	#1	FIMM100408-002	Tamatinib	IC50	665.23	2.5	37.9078	0	10000	1	5.1124	-3.97524	-11.6305	-2.29699	27.9717	37.9078
HSC1	#1	FIMM100409-001	KX2-391	IC50	52.323	2.5	75.7014	0	10000	1	21.3978	2.79186	-6.56577	64.0622	74.4538	75.7014
HSC1	#1	FIMM100410-001	PF-3845	IC50	1520.28	2.16772	33.4827	0	10000	1	2.7749	-4.22888	-12.3069	3.57766	9.53345	33.4827
HSC1	#1	FIMM100411-001	MK-0752	IC50	6.70661	2.5	13.3948	0	1000	0.1	1.4941	8.21047	-5.003	10.0082	13.246	13.3948
HSC1	#1	FIMM100412-001	TAK-733	IC50	97.2872	1.26167	60.3535	0	1000	0.1	6.6606	6.28832	5.44171	5.38384	29.6167	60.3535
HSC1	#1	FIMM100413-001	SB 743921	IC50	100	2.5	7.46118	0	100	0.01	0	6.89087	4.57387	7.46118	-2.01868	7.20042
HSC1	#1	FIMM100414-001	GSK2126458	IC50	22.6575	1.2258	84.3684	0	1000	0.1	16.1123	8.11415	6.46057	21.5363	73.4607	84.3684
HSC1	#1	FIMM100415-001	Ibrutinib	IC50	1000	2.5	3.23494	0	1000	0.1	0	3.23494	-5.57207	2.32739	-4.06181	-4.13016
HSC1	#1	FIMM100416-001	TAK-901	IC50	110.617	2.5	63.8352	0	1000	0.1	7.1877	5.88698	-3.99508	-1.58336	27.9263	63.8352
HSC1	#1	FIMM100417-004	Fostamatinib aq	IC50	363.5	1.7649	95.437	0	2500	0.25	9.0415	3.05514	8.24659	11.5285	31.6586	95.437
HSC1	#1	FIMM100418-001	(+)JQ1	IC50	420.421	2.5	61.0516	0	10000	1	10.1949	-0.446671	-2.08321	-0.989999	55.5208	61.0516
HSC1	#1	FIMM100419-001	(-)JQ1	IC50	2857.32	2.5	10.9932	0	10000	1	0.0114	0.582896	-1.28541	-0.672328	0.452865	10.9932
HSC1	#1	FIMM109440-001	NVP-BGJ398	IC50	1000	2.5	4.63731	0	1000	0.1	0	-4.45684	0.847524	4.63731	-2.19215	4.10838
HSC1	#1	FIMM109441-001	Momelotinib	IC50	1405.57	2.5	76.8241	0	10000	1	7.6434	-6.43036	-2.74421	0.89674	22.9611	76.8241
HSC1	#1	FIMM109442-001	INK128	IC50	29.2976	1.64508	81.2763	0	1000	0.1	14.7386	8.50478	0.778579	11.8053	71.7715	81.2763
HSC1	#1	FIMM109443-001	PIK-75	IC50	174.559	2.5	92.4077	0	10000	1	19.6954	1.04524	1.08063	18.2915	92.4077	91.0957
HSC1	#1	FIMM109444-001	TGX-221	IC50	942.719	0.452716	16.5294	0	10000	1	0.1682	4.54812	-3.06049	11.1564	1.22821	16.5294
HSC1	#1	FIMM109445-001	Tubacin	IC50	3281.29	2.5	70.0206	0	10000	1	3.7315	4.09541	-2.78361	4.19144	-1.39701	70.0206
HSC1	#1	FIMM109446-001	Tubastatin A	IC50	3180.46	2.5	36.407	0	10000	1	1.7385	9.38344	-2.43888	7.61094	-0.130388	36.407
HSC1	#1	FIMM109447-001	Atorvastatin	IC50	318.63	1.08513	97.5366	0	10000	1	16.6218	7.40672	7.46849	20.2951	75.9055	97.5366
HSC1	#1	FIMM109448-001	Varespladib	IC50	1	0.220957	14.0994	0	10000	1	0.7481	8.99174	4.99301	14.0994	9.06079	13.7987
HSC1	#1	FIMM109449-001	StemRegenin 1	IC50	3826.66	2.5	41.9961	0	10000	1	1.7072	8.21582	1.80182	5.75143	-6.75339	41.9961
HSC1	#1	FIMM109450-001	VX-11E	IC50	749.526	2.5	64.2133	0	2500	0.25	3.6993	-9.86582	-2.36009	-7.14828	1.52856	64.2133
HSC1	#1	FIMM109451-001	PFI-1	IC50	2814.96	2.5	62.1757	0	10000	1	3.7796	16.4984	13.2588	4.70085	2.83943	62.1757
HSC1	#1	FIMM109453-001	4-hydroxytamoxifen	IC50	2010.42	2.5	72.4751	0	10000	1	5.7792	8.9714	16.148	3.73876	10.5731	72.4751
HSC1	#1	FIMM109454-001	15D-PGJ2	IC50	800	1.05115	8.30786	0	800	0.08	0	8.30786	4.76538	-2.57155	1.06406	2.13392
HSC1	#1	FIMM109455-001	RD162	IC50	5929.89	1.53154	16.21	0	10000	1	0.0127	9.67883	5.51722	2.38866	0.821909	11.21
HSC1	#1	FIMM109456-001	Enzalutamide	IC50	3313.82	2.5	14.2685	0	10000	1	0.1653	3.40083	0.239052	1.24391	-0.370208	14.2685
HSC1	#1	FIMM109458-002	1-methyl-D-tryptophan aq	IC50	5000	1	12.9371	0	5000	0.5	0	3.8011	12.9371	4.79615	7.17482	4.51618
HSC1	#1	FIMM109459-001	Dacomitinib	IC50	373.072	2.5	12.134	0	1000	0.1	0.027	-10.3346	-3.59782	1.83727	-1.55651	12.134
HSC1	#1	FIMM109460-001	Dinaciclib	IC50	21.586	2.5	83.5128	0	1000	0.1	16.9326	0.162294	-5.43528	10.5721	82.2515	83.5128
HSC1	#1	FIMM109461-001	Dabrafenib	IC50	219.836	1.53633	39.9004	0	2500	0.25	4.4219	-6.27946	-0.665995	2.06758	21.7387	39.9004
HSC1	#1	FIMM109462-001	I-BET151	IC50	992.059	2.5	63.4403	0	10000	1	7.5299	-10.8044	1.25135	-8.94312	32.1511	63.4403
HSC1	#1	FIMM109463-001	Ralimetinib	IC50	2334.89	2.5	34.8519	0	10000	1	2.2025	3.18143	-2.64134	4.3446	3.48438	34.8519
HSC1	#1	FIMM109464-001	Crenolanib	IC50	2669.66	2.5	84.7361	0	10000	1	5.4825	-3.25925	-2.69715	3.20439	5.27372	84.7361
HSC1	#1	FIMM109465-001	PF4800567	IC50	935.097	2.5	11.5004	0	10000	1	0.2031	-8.66608	-2.66432	-5.21729	6.30984	11.5004
HSC1	#1	FIMM109466-001	Metformin aq	IC50	100000	2.5	7.14236	0	100000	10	0	-9.71384	7.14236	-8.65154	-6.77085	-13.0604
HSC1	#1	FIMM109467-001	PF670462	IC50	10000	2.5	9.97241	0	10000	1	0	-1.99209	-4.23803	-2.5863	-9.98166	9.97241
HSC1	#1	FIMM109468-001	ZSTK474	IC50	875.69	0.93693	75.6923	0	10000	1	8.7505	5.05006	3.70603	13.531	35.6832	75.6923
HSC1	#1	FIMM115468-001	PAC-1	IC50	1886.59	2.5	75.4755	0	10000	1	6.2867	2.36163	-1.64765	1.95413	12.686	75.4755
HSC1	#1	FIMM115469-001	AZD2014	IC50	306.199	1.14982	87.3791	0	10000	1	15.1674	9.78371	0.0639525	19.1923	69.1859	87.3791
HSC1	#1	FIMM115470-001	CPI-613	IC50	10000	2.5	4.63909	0	10000	1	0	4.63909	1.52166	2.18898	-6.07584	-3.11196
HSC1	#1	FIMM115471-001	FG-4592	IC50	3532.92	2.5	13.3122	0	10000	1	0.0901	5.49207	-8.64836	1.90308	-0.96976	13.3122
HSC1	#1	FIMM115472-001	Pevonedistat	IC50	512.885	2.5	77.1093	0	10000	1	11.9833	1.07306	-0.600333	-3.74579	65.4966	77.1093
HSC1	#1	FIMM115473-001	GSK2636771	IC50	10000	2.5	8.62536	0	10000	1	0	-1.84975	2.79004	-0.524838	-3.99429	4.46069
HSC1	#1	FIMM115474-001	AT-406	IC50	10000	2.5	0.466682	0	10000	1	0	-8.40708	0.466682	-11.9133	-10.1935	-7.17961
HSC1	#1	FIMM115476-002	(5Z)-7-Oxozeaenol	IC50	1693.31	2.5	73.1475	0	10000	1	6.5239	5.19561	-4.48645	0.0276828	15.4021	73.1475
HSC1	#1	FIMM115477-001	Rebastinib	IC50	1000	2.5	0.493443	0	1000	0.1	0	-2.05309	-0.206358	-3.62326	-11.1179	0.316898
HSC1	#1	FIMM115478-001	Lomeguatrib	IC50	10000	2.5	5.62884	0	10000	1	0	1.453	5.62884	-0.404577	-12.5743	-5.65553
HSC1	#1	FIMM115479-001	GSK269962	IC50	63.9982	0.486686	70.6129	0	10000	1	16.894	3.12471	20.2486	47.3516	44.4809	70.6129
HSC1	#1	FIMM115481-001	PF 431396	IC50	208.551	0.54325	78.8282	0	10000	1	14.4958	4.08364	19.9312	26.9911	51.9607	78.8282
HSC1	#1	FIMM115482-001	GSK650394	IC50	10000	2.5	8.06763	0	10000	1	0	-23.1346	-7.59119	-2.14156	7.19578	8.06763
HSC1	#1	FIMM115483-001	AVN944	IC50	107.856	2.5	77.2315	0	10000	1	18.6997	-18.4116	-7.03087	35.0486	77.2315	71.2208
HSC1	#1	FIMM115484-001	ABT-199	IC50	4474.76	2.5	14.4337	0	10000	1	0.0759	-16.5912	-20.9185	-4.54224	-7.53921	14.4337
HSC1	#1	FIMM115485-001	BMS-911543	IC50	10000	2.5	9.47944	0	10000	1	0	-19.4476	-6.89846	-4.59783	-3.88952	9.47944
HSC1	#1	FIMM115486-001	GDC-0068	IC50	4628.72	2.5	21.5843	0	10000	1	0.3741	-12.2161	-10.3052	-2.84157	-14.203	21.5843
HSC1	#1	FIMM115606-002	IOX-2	IC50	50000	0.252817	9.7698	0	50000	5	0	2.92243	2.89619	4.4002	1.87898	9.7698
HSC1	#1	FIMM115607-002	GSK-J4	IC50	4679.49	1.57977	95.7918	0	100000	10	14.7883	7.52016	8.34946	7.25243	73.6563	95.7918
HSC1	#1	FIMM115608-002	UNC1215	IC50	30000	1	8.90258	0	30000	3	0	6.96685	4.13065	5.73895	7.01999	8.90258
HSC1	#1	FIMM115609-001	SGC0946	IC50	3729.51	2.5	23.0865	0	10000	1	0.6497	5.11749	5.31804	0.323797	-2.94188	23.0865
HSC1	#1	FIMM115610-001	UNC0642	IC50	3796.16	0.784146	11.2446	0	10000	1	0	-3.43049	4.60232	0.255725	2.574	7.88696
HSC1	#1	FIMM115611-001	GSK343	IC50	1521.65	2.5	47.0226	0	10000	1	4.3385	2.92243	9.34424	-2.06668	12.1866	47.0226
HSC1	#1	FIMM115612-001	UNC0638	IC50	4677.27	2.5	21.5133	0	10000	1	0.3625	5.84096	-3.16664	4.1177	-15.2053	21.5133
HSC1	#1	FIMM115613-002	C646	IC50	25000	0	4.56823	0	25000	2.5	0	1.51935	4.20288	1.953	4.56823	-3.92368
HSC1	#1	FIMM115614-001	8-chloro-adenosine	IC50	3546.26	1.06528	73.7747	0	50000	5	9.3835	2.98129	5.28083	9.35132	41.9535	73.7747
HSC1	#1	FIMM115615-001	8-amino-adenosine	IC50	1361.93	1.69002	98.0205	0	50000	5	18.0636	5.51026	3.11069	15.0626	88.3366	98.0205
HSC1	#1	FIMM115616-002	Stattic	IC50	1881.83	2.5	98.5277	0	50000	5	16.7878	-9.3628	9.16367	0.481498	92.0073	98.5277
HSC1	#1	FIMM133797-002	Pomalidomide	IC50	10000	0.243626	8.79418	0	10000	1	0	3.18999	0.137276	8.08404	0.462178	8.79418
HSC1	#1	FIMM133804-001	ARN 509	IC50	10000	2.5	8.32343	0	10000	1	0	3.46504	6.55468	8.32343	-3.15492	-4.96382
HSC1	#1	FIMM133816-001	SCH772984	IC50	262.759	0.669015	61.3304	0	10000	1	10.3742	6.16418	0.730426	25.6615	38.6216	61.3304
HSC1	#3	FIMM133782-001	Ganetespib	IC50	14.8926	1.65046	99.075	0	1000	0.1	21.4655	9.5	-0.25	33.925	94.7	99.075
HSC1	#3	FIMM136357-001	TH588	IC50	5434.74	2.5	55	0	25000	2.5	4.0704	1.725	-2.15	6.05	6.65	55
HSC2	#1	FIMM000060-004	Pilocarpine	IC50	40000	2.5	100	0	40000	4	0	-0.608528	-5.53709	-9.28099	-5.45779	-5.32611
HSC2	#1	FIMM000160-003	Gefitinib	IC50	2687.07	2.5	54.7236	0	10000	1	3.4125	-8.93047	-0.130689	-6.10041	3.33039	54.7236
HSC2	#1	FIMM000171-004	Anagrelide	IC50	134.395	1.26434	51.0841	0	10000	1	11.1048	-2.45995	-1.21541	21.7736	45.5933	51.0841
HSC2	#1	FIMM000172-004	Imatinib	IC50	10000	2.5	8.81642	0	10000	1	0	-1.56399	-0.129313	-4.63684	4.76244	8.81642
HSC2	#1	FIMM000173-003	Idarubicin	IC50	22.571	0.731512	95.4962	0	1000	0.1	17.5631	-5.10118	-0.0997364	43.5273	62.8098	95.4962
HSC2	#1	FIMM000176-002	Vatalanib	IC50	3585.65	2.5	13.3895	0	10000	1	0.0903	3.12272	-0.225611	-2.17064	-1.1406	13.3895
HSC2	#1	FIMM000183-003	Erlotinib	IC50	2311.17	2.5	74.6837	0	10000	1	5.3933	-2.44778	0.517253	6.46317	7.69545	74.6837
HSC2	#1	FIMM000227-002	Dexamethasone	IC50	10000	2.5	100	0	10000	1	0	-3.86238	-6.61699	-5.29064	-3.80157	-7.28323
HSC2	#1	FIMM000239-003	Auranofin	IC50	462.491	2.5	95.2037	0	2500	0.25	8.0196	5.5239	6.27032	4.91396	16.6773	95.2037
HSC2	#1	FIMM000249-004	Tretinoin	IC50	683.291	2.5	20.0916	0	10000	1	1.9923	5.60774	2.01192	0.0302879	14.5017	20.0916
HSC2	#1	FIMM000255-003	Simvastatin	IC50	1270.26	1.67288	98.0068	0	10000	1	9.9425	-4.80703	2.65092	7.74501	38.5839	98.0068
HSC2	#1	FIMM000257-002	Goserelin	IC50	10000	0	6.05471	0	10000	1	0	6.05471	4.69449	1.97081	2.88713	-4.29292
HSC2	#1	FIMM000262-004	Raloxifene	IC50	1836.52	2.5	41.7725	0	10000	1	3.3409	0.199526	-12.3453	-2.81817	7.45533	41.7725
HSC2	#1	FIMM000263-003	Camptotechin	IC50	40.4713	0.751413	100	0	5000	0.5	23.7505	-2.12659	13.6322	60.9014	76.8444	102.222
HSC2	#1	FIMM000264-005	Plicamycin	IC50	52.0111	2.5	87.8881	0	10000	1	24.6463	-7.95134	0.98911	73.591	87.8881	86.9518
HSC2	#1	FIMM000269-004	Rofecoxib	IC50	10000	2.5	1.38287	0	10000	1	0	1.38287	-1.65906	-5.23076	-3.1697	-0.797256
HSC2	#1	FIMM000274-003	Lapatinib	IC50	1000	0.453698	5.45573	0	1000	0.1	0	-5.30539	3.13998	4.10906	0.459758	5.45573
HSC2	#1	FIMM000287-002	Bortezomib	IC50	6.64371	1.28831	100	0	1000	0.1	25.7051	-0.741063	9.00585	62.3357	98.9418	102.396
HSC2	#1	FIMM000290-004	Letrozole	IC50	10000	2.5	3.34837	0	10000	1	0	-0.925664	0.425083	-1.21535	2.88931	3.34837
HSC2	#1	FIMM000296-002	Bexarotene	IC50	10000	0.586275	3.46605	0	10000	1	0	-16.2983	-2.00229	-0.237081	3.46605	-0.128011
HSC2	#1	FIMM000298-004	Celecoxib	IC50	10000	0	8.33177	0	10000	1	0	7.88112	8.33177	-1.43119	3.14032	3.55003
HSC2	#1	FIMM000303-004	Anastrozole	IC50	10000	0	5.82548	0	10000	1	0	5.82548	2.24579	2.69772	0.616456	-11.0135
HSC2	#1	FIMM000304-003	Bicalutamide	IC50	10000	2.5	1.04685	0	10000	1	0	-7.39754	-13.4603	1.04685	-1.39233	-3.87996
HSC2	#1	FIMM000321-002	Clofarabine	IC50	206.922	2.24954	85.7202	0	10000	1	17.4691	8.52283	10.4648	13.8082	83.7319	85.7202
HSC2	#1	FIMM000326-003	Lomustine	IC50	10000	2.5	2.78436	0	10000	1	0	1.49579	2.78436	-1.40056	-0.146723	-3.34971
HSC2	#1	FIMM000337-003	Vincristine	IC50	10.9537	1.22818	90.6628	0	1000	0.1	20.8792	2.50536	1.80488	43.7723	82.9767	90.6628
HSC2	#1	FIMM000344-002	Vinorelbine	IC50	95.6939	0.981513	88.7965	0	10000	1	20.769	4.35205	6.68302	46.3945	79.2152	88.7965
HSC2	#1	FIMM000356-005	Altretamine	IC50	10000	0	7.92044	0	10000	1	0	5.0012	7.92044	-2.89755	6.11976	-0.459018
HSC2	#1	FIMM000360-003	Aminoglutethimide	IC50	10000	2.5	100	0	10000	1	0	-11.3864	-6.44297	-5.82329	-6.35082	-6.10944
HSC2	#1	FIMM000370-003	Vinblastine	IC50	5.82146	2.5	86.9936	0	1000	0.1	23.8733	-0.406346	-2.89992	69.4266	83.589	86.9936
HSC2	#1	FIMM000377-005	Chlorambucil	IC50	4199.93	2.5	21.9008	0	10000	1	0.471	-5.25805	-7.03313	-5.72303	-7.28811	21.9008
HSC2	#1	FIMM000390-004	Thalidomide	IC50	10000	2.5	8.31348	0	10000	1	0	-2.44846	-0.155451	7.43029	8.16337	8.31348
HSC2	#1	FIMM000396-002	Clomifene	IC50	2441.58	2.5	91.5032	0	10000	1	6.3564	-1.30095	0.53101	2.00562	8.03207	91.5032
HSC2	#1	FIMM000397-004	Dacarbazine	IC50	10000	0.0741361	5.44939	0	10000	1	0	0.0866014	2.8559	5.44939	0.215279	-1.81759
HSC2	#1	FIMM000403-004	Cyclophosphamide	IC50	40000	0.963385	1.82579	0	40000	4	0	-9.34431	-6.6053	-4.95295	1.82579	-1.29296
HSC2	#1	FIMM000406-003	Cytarabine	IC50	289.85	0.997782	80.3469	0	10000	1	14.0056	5.79234	-2.61653	22.4824	60.7625	80.3469
HSC2	#1	FIMM000428-003	Finasteride	IC50	10000	0.12433	6.26619	0	10000	1	0	-2.73652	6.26619	2.69493	3.30645	0.768601
HSC2	#1	FIMM000439-004	Fluorouracil	IC50	3292.03	2.5	55.4579	0	10000	1	2.8623	-4.43377	-0.720165	3.96424	-1.21532	55.4579
HSC2	#1	FIMM000446-003	Flutamide	IC50	10000	1	7.43208	0	10000	1	0	4.47579	7.43208	3.92455	3.1911	5.19623
HSC2	#1	FIMM000463-004	Ifosfamide	IC50	10000	0	7.82296	0	10000	1	0	7.82296	3.36696	-0.496096	3.95936	-1.49301
HSC2	#1	FIMM000464-003	Imiquimod	IC50	2500	2.5	6.6729	0	2500	0.25	0	-0.024971	-3.19294	-0.706371	-0.829377	6.6729
HSC2	#1	FIMM000469-002	Levamisole	IC50	10000	2.5	4.49966	0	10000	1	0	-0.540909	2.1378	4.31934	-0.811966	4.49966
HSC2	#1	FIMM000482-005	Melphalan aq	IC50	12500	0.172363	8.62858	0	12500	1.25	0	5.21217	-0.835034	8.62858	3.90785	6.78297
HSC2	#1	FIMM000484-002	Methylprednisolone	IC50	10000	2.5	4.9439	0	10000	1	0	-4.7313	2.74585	4.9439	4.40624	3.94209
HSC2	#1	FIMM000490-004	Mitoxantrone	IC50	89.1091	2.5	42.9736	0	1000	0.1	5.2032	-4.46082	-0.955406	-19.8156	24.9033	42.9736
HSC2	#1	FIMM000491-003	Paclitaxel	IC50	8.36041	2.5	74.3859	0	1000	0.1	19.0992	2.94421	-10.5542	45.6056	74.3859	73.9421
HSC2	#1	FIMM000519-002	Prednisolone	IC50	10000	0.0799711	8.8852	0	10000	1	0	0.68774	2.53399	6.13592	8.8852	-7.75323
HSC2	#1	FIMM000521-004	Procarbazine	IC50	10000	1.23346	6.20635	0	10000	1	0	-1.754	6.20635	-1.21952	0.446699	3.15234
HSC2	#1	FIMM000523-002	Prednisone	IC50	10000	2.5	7.28702	0	10000	1	0	-3.9841	-3.10971	1.748	7.28702	2.63333
HSC2	#1	FIMM000528-005	Mepacrine aq	IC50	1226.01	1.5282	95.0181	0	50000	5	17.9671	1.03395	-1.4988	19.448	84.8941	95.0181
HSC2	#1	FIMM000556-005	Topotecan	IC50	90.9138	0.946333	93.5125	0	10000	1	22.0412	1.12186	-2.5223	59.0201	69.5971	93.5125
HSC2	#1	FIMM000560-004	Temozolomide	IC50	10000	2.5	3.84038	0	10000	1	0	-1.12311	-0.629371	-4.48366	3.84038	2.06049
HSC2	#1	FIMM000617-003	Fulvestrant	IC50	39.089	0.367054	18.1931	0	1000	0.1	0.5377	1.12591	8.2059	4.70577	6.87351	18.1931
HSC2	#1	FIMM000618-004	Megestrol	IC50	10000	2.5	8.15039	0	10000	1	0	3.40537	0.489052	2.6629	1.24978	8.15039
HSC2	#1	FIMM000620-004	Tamoxifen	IC50	3374.6	2.5	52.1487	0	10000	1	2.5942	-0.732272	2.03737	-0.702193	-1.94368	52.1487
HSC2	#1	FIMM000640-003	Mechlorethamine	IC50	36621.5	2.5	14.8557	0	100000	10	0.1633	-2.08061	1.25943	-0.568508	-1.58603	14.8557
HSC2	#1	FIMM000649-004	Methotrexate	IC50	1896.16	2.5	13.4658	0	5000	0.5	0.0797	-3.93271	2.54844	-1.45904	-1.99083	13.4658
HSC2	#1	FIMM000773-002	Nilutamide	IC50	10000	0.908785	9.16831	0	10000	1	0	-0.814092	-0.954718	2.20963	4.68409	9.16831
HSC2	#1	FIMM000822-003	Mitotane	IC50	10000	2.5	1.58166	0	10000	1	0	-3.80896	-5.09894	-3.93012	-1.78408	1.58166
HSC2	#1	FIMM000833-003	Allopurinol	IC50	10000	1	3.86119	0	10000	1	0	0.0433249	2.29462	3.86119	0.0317387	1.62665
HSC2	#1	FIMM000862-003	Busulfan	IC50	100000	2.5	0.0763499	0	100000	10	0	-2.2172	0.0763499	-0.368677	-2.42683	-3.16412
HSC2	#1	FIMM000914-002	Deferoxamine aq	IC50	770.987	0.779618	64.8796	0	10000	1	7.6861	13.219	15.2136	9.34992	31.3816	64.8796
HSC2	#1	FIMM000983-003	Hydroxyurea	IC50	1392.03	0.612346	10.2454	0	100000	10	0	-3.66291	7.39012	0.464067	10.2454	9.58047
HSC2	#1	FIMM001000-003	Mercaptopurine	IC50	10000	2.5	9.17368	0	10000	1	0	3.81582	9.17368	8.64529	-4.0076	3.84729
HSC2	#1	FIMM001062-003	Thioguanine	IC50	10000	0	9.90903	0	10000	1	0	9.90903	5.74963	1.95897	1.21568	-7.38928
HSC2	#1	FIMM001171-003	Carmustine	IC50	10000	2.5	6.58688	0	10000	1	0	6.58688	0.736673	-6.97632	-11.104	-7.14183
HSC2	#1	FIMM001217-003	Thio-TEPA	IC50	50000	2.5	2.06374	0	50000	5	0	-6.22975	-0.678207	-6.78624	2.06374	1.51176
HSC2	#1	FIMM001220-003	Pipobroman	IC50	10000	2.5	0.944549	0	10000	1	0	-6.27843	-3.49696	-6.3448	0.325548	0.944549
HSC2	#1	FIMM001244-002	Tacrolimus	IC50	10000	0.057281	7.15557	0	10000	1	0	3.57239	7.15557	-6.16099	5.80854	5.25809
HSC2	#1	FIMM001823-002	AT 101	IC50	1743.77	2.5	95.0715	0	100000	10	20.2283	5.44681	6.45329	18.8325	95.0715	93.6282
HSC2	#1	FIMM002337-002	BI 2536	IC50	22.6365	2.5	87.3911	0	1000	0.1	17.4445	-8.31987	-3.66342	9.57969	87.3911	79.4005
HSC2	#1	FIMM003569-002	Pravastatin aq	IC50	1528.77	2.5	37.9708	0	10000	1	3.3541	11.7388	9.55474	2.68797	9.73036	37.9708
HSC2	#1	FIMM003593-003	Exemestane	IC50	10000	2.5	6.1788	0	10000	1	0	-1.85679	0.0233865	5.96115	3.09824	6.1788
HSC2	#1	FIMM003684-002	Irinotecan	IC50	822.495	1.26716	72.4743	0	10000	1	8.7858	4.93763	8.7486	5.4863	39.9108	72.4743
HSC2	#1	FIMM003705-001	Palbociclib	IC50	286.241	0.880375	45.5598	0	10000	1	7.3714	3.09365	-1.2498	14.6555	32.6903	45.5598
HSC2	#1	FIMM003706-001	AT9283	IC50	79.6191	1.69859	83.0432	0	1000	0.1	10.5292	1.08399	-0.713287	2.93863	49.3359	83.0432
HSC2	#1	FIMM003707-001	Navitoclax	IC50	1122.42	0.93751	53.1039	0	10000	1	5.1557	8.37744	1.98854	11.397	20.3648	53.1039
HSC2	#1	FIMM003708-001	Selumetinib	IC50	1713.09	2.5	44.1225	0	10000	1	3.7387	0.0825442	0.72498	3.19555	9.06004	44.1225
HSC2	#1	FIMM003709-001	Veliparib	IC50	1670.54	2.5	18.3693	0	10000	1	0.9539	-5.56167	8.80225	-4.7183	4.01159	18.1609
HSC2	#1	FIMM003710-001	Afatinib	IC50	1000	2.5	3.5375	0	1000	0.1	0	-3.76163	2.57457	-0.937534	3.31298	3.37729
HSC2	#1	FIMM003711-001	Dovitinib	IC50	181.112	0.328591	16.24	0	10000	1	0.3818	7.42874	0.340479	8.65713	7.31314	16.24
HSC2	#1	FIMM003712-001	Obatoclax	IC50	1356.59	2.18697	81.7577	0	10000	1	8.1954	-2.61818	5.2647	4.01437	27.6179	81.7577
HSC2	#1	FIMM003713-001	Crizotinib	IC50	126.321	1.45669	20.8379	0	1000	0.1	1.2079	2.77313	1.14662	2.25071	8.30919	20.8379
HSC2	#1	FIMM003714-001	Danusertib	IC50	967.504	1.48263	90.8612	0	10000	1	10.4419	-2.98401	-1.3798	5.66942	45.8842	90.8612
HSC2	#1	FIMM003715-001	Foretinib	IC50	256.267	2.5	53.2212	0	1000	0.1	3.4427	0.282022	3.18606	-3.14751	3.96226	53.2212
HSC2	#1	FIMM003716-001	Abiraterone	IC50	823.254	2.5	18.7209	0	5000	0.5	1.0089	-3.23217	-4.40491	-0.137514	4.16829	18.7209
HSC2	#1	FIMM003717-001	Tanespimycin	IC50	380.106	2.5	98.182	0	10000	1	16.6801	3.77931	1.50636	-0.522554	91.8636	98.182
HSC2	#1	FIMM003718-001	Alvespimycin	IC50	134.436	2.5	96.1758	0	1000	0.1	9.7542	-8.38817	-3.47633	-3.6913	31.0769	96.1758
HSC2	#1	FIMM003719-001	SNS-032	IC50	3.76414	2.5	89.5784	0	10000	1	37.9995	0.457157	83.6534	88.9425	89.5784	86.477
HSC2	#1	FIMM003720-001	ABT-751	IC50	476.116	2.06954	86.0335	0	10000	1	13.5084	0.990676	3.834	3.21296	70.7978	86.0335
HSC2	#1	FIMM003721-001	Serdemetan	IC50	1348.77	2.5	70.285	0	10000	1	7.15	4.14378	3.63453	-4.15432	22.5949	70.285
HSC2	#1	FIMM003722-001	BIIB021	IC50	297.056	1.9382	96.8804	0	10000	1	17.5506	-4.36886	-0.814399	10.5043	88.4445	96.8804
HSC2	#1	FIMM003723-001	CUDC-101	IC50	544.943	2.5	100	0	10000	1	15.0129	-0.392822	-3.61665	1.27314	82.0249	102.081
HSC2	#1	FIMM003724-001	Decitabine	IC50	2258.52	2.5	27.6573	0	10000	1	1.6147	1.14282	1.71822	4.02203	3.02715	27.6573
HSC2	#1	FIMM003725-001	Alvocidib	IC50	242.936	2.5	91.9245	0	10000	1	17.9358	0.588339	-2.52711	8.21917	91.9245	89.0536
HSC2	#1	FIMM003726-001	MGCD-265	IC50	3033.61	2.5	21.3457	0	10000	1	0.7309	3.06525	0.475295	-1.80718	0.404623	21.3457
HSC2	#1	FIMM003727-001	Amonafide	IC50	1854.98	2.5	76.2551	0	10000	1	6.4231	3.42092	2.03944	3.86746	13.2815	76.2551
HSC2	#1	FIMM003728-001	Tipifarnib	IC50	584.823	0.709281	66.6953	0	10000	1	8.7963	0.731693	5.35412	18.4823	33.2286	66.6953
HSC2	#1	FIMM003729-001	Pimasertib	IC50	846.495	0.826538	64.9937	0	10000	1	7.4288	4.16001	3.79411	14.3889	28.9506	64.9937
HSC2	#1	FIMM003730-001	Ponatinib	IC50	168.777	2.5	72.6293	0	1000	0.1	6.4901	-12.1072	-0.257251	3.63769	15.3751	72.6293
HSC2	#1	FIMM003732-001	Perifosine aq/PBS	IC50	2500	1	9.94216	0	2500	0.25	0	9.94216	2.07039	7.37111	1.16127	7.96801
HSC2	#1	FIMM003733-001	Motesanib	IC50	3422.57	2.5	15.5249	0	10000	1	0.2322	2.38296	6.20429	1.11091	-0.736519	15.5249
HSC2	#1	FIMM003734-002	Cediranib	IC50	1000	2.5	100	0	1000	0.1	0	-17.6588	-5.1519	-6.61287	-10.7696	-10.6512
HSC2	#1	FIMM003735-001	PF-04691502	IC50	269.514	1.29421	91.9925	0	10000	1	16.7414	10.3289	8.06764	18.7858	78.4492	91.9925
HSC2	#1	FIMM003736-001	Rucaparib	IC50	10000	2.5	8.82861	0	10000	1	0	3.20319	0.857733	-6.74029	4.04133	8.78026
HSC2	#1	FIMM003737-001	Tarenflurbil	IC50	10000	0.00870789	4.16004	0	10000	1	0	3.75497	4.16004	-4.89794	2.48233	-6.06124
HSC2	#1	FIMM003738-001	Tivozanib	IC50	1788.23	2.44614	73.8618	0	10000	1	6.3534	3.2796	11.7118	18.0192	14.1593	73.8618
HSC2	#1	FIMM003739-001	MK1775	IC50	225.445	2.09136	85.8937	0	10000	1	17.0324	8.7507	10.3568	13.0332	82.6213	85.8937
HSC2	#1	FIMM003740-002	PF477736	IC50	226.398	1.40193	95.9862	0	10000	1	18.4514	5.70241	9.54374	22.0068	86.4023	95.9862
HSC2	#1	FIMM003741-001	AZD7762	IC50	310.293	2.5	70.1853	0	1000	0.1	3.9469	-11.076	-3.40892	3.70592	0.612103	70.1853
HSC2	#1	FIMM003742-001	AZD1152-HQPA	IC50	35.1865	2.5	46.0227	0	1000	0.1	8.0479	-5.63605	3.13103	-3.14403	46.0227	39.6081
HSC2	#1	FIMM003743-001	AZD8055	IC50	28.0231	0.924101	90.7971	0	10000	1	27.184	11.9971	22.4586	70.0644	90.7971	89.8939
HSC2	#1	FIMM003744-001	Belinostat	IC50	703.851	1.58473	100	0	10000	1	13.2255	7.60455	7.87436	4.89307	63.2451	101.422
HSC2	#1	FIMM003745-001	Bimatoprost	IC50	5500	1	9.59975	0	5500	0.55	0	6.35629	5.93947	0.379122	5.32249	9.59975
HSC2	#1	FIMM003746-001	Doramapimod	IC50	1759.22	2.5	32.8827	0	10000	1	2.5331	4.72193	-3.96951	-1.63938	6.41575	32.8827
HSC2	#1	FIMM003747-003	Bryostatin 1	IC50	100	2.5	100	0	100	0.01	0	-1.88181	-0.200161	-0.0574427	-13.741	-14.2384
HSC2	#1	FIMM003748-001	Tacedinaline	IC50	1000	0.253835	5.45799	0	1000	0.1	0	-4.82461	5.45799	1.22649	1.83087	0.407064
HSC2	#1	FIMM003749-001	BMS-754807	IC50	307.921	0.655956	96.7101	0	10000	1	16.2284	12.1729	14.9701	27.1502	63.5505	96.7101
HSC2	#1	FIMM003750-001	Idelalisib	IC50	10000	1	11.2614	0	10000	1	0	11.2614	7.21335	4.88889	7.76582	9.85523
HSC2	#1	FIMM003751-001	Trametinib	IC50	18.4647	0.909558	66.4398	0	250	0.025	8.1186	-8.74046	-4.63602	15.4152	33.5057	66.4398
HSC2	#1	FIMM003752-001	Erismodegib	IC50	10000	1	10.168	0	10000	1	0	10.168	5.68428	8.26373	5.86005	8.65091
HSC2	#1	FIMM003753-001	OSI-027	IC50	1147.91	1.51949	80.8547	0	10000	1	8.563	7.74926	2.23616	6.08648	35.3992	80.8547
HSC2	#1	FIMM003754-001	Refametinib	IC50	442.583	1.10451	69.0156	0	10000	1	10.5031	12.5577	12.196	8.90361	49.3932	69.0156
HSC2	#1	FIMM003755-001	Everolimus	IC50	0.238519	2.00048	48.5333	0	100	0.01	15.7656	1.0752	7.22435	45.9635	48.1911	48.5333
HSC2	#1	FIMM003756-001	Ruxolitinib	IC50	1334.21	2.5	42.3349	0	10000	1	4.1517	3.98217	5.19042	0.134729	13.8437	42.3349
HSC2	#1	FIMM003757-001	Fasudil	IC50	16623.6	2.5	31.8463	0	50000	5	1.3578	-0.299507	2.54568	-7.96851	-0.853317	31.8463
HSC2	#1	FIMM003758-001	Indibulin	IC50	718.268	2.05945	78.1255	0	10000	1	10.5203	-2.26048	0.32741	1.40891	51.8677	78.1255
HSC2	#1	FIMM003759-001	Iniparib	IC50	10000	1	12.979	0	10000	1	0	12.979	6.72911	9.83523	9.44888	1.97292
HSC2	#1	FIMM003760-001	MK-2206	IC50	1000	2.5	4.84294	0	1000	0.1	0	-4.66706	-0.321908	4.84294	-1.60779	-3.64215
HSC2	#1	FIMM003761-001	Alisertib	IC50	26.527	0.96154	57.5589	0	10000	1	17.456	5.64561	14.3641	47.0588	51.949	57.5589
HSC2	#1	FIMM003762-001	Nelarabine	IC50	10000	0	11.5295	0	10000	1	0	5.9215	11.5295	-1.00298	5.51691	4.25302
HSC2	#1	FIMM003763-001	Nilotinib	IC50	10000	0.175141	3.83675	0	10000	1	0	-0.248792	3.83675	0.530909	2.17836	2.60119
HSC2	#1	FIMM003764-001	NVP-AUY922	IC50	12.0123	2.5	97.1134	0	1000	0.1	22.6017	-9.64657	-4.42348	37.6584	96.6117	97.1134
HSC2	#1	FIMM003765-001	2-methoxyestradiol	IC50	1232.36	2.2729	66.5933	0	10000	1	7.0357	-0.983817	3.27961	1.63381	25.496	66.5933
HSC2	#1	FIMM003766-002	Plerixafor aq	IC50	10000	2.5	5.32374	0	10000	1	0	5.32374	2.39711	1.11926	-5.10376	-6.47821
HSC2	#1	FIMM003767-001	Vemurafenib	IC50	1459.61	1.83656	70.6602	0	10000	1	6.6645	7.35774	6.8199	8.00124	23.0381	70.6602
HSC2	#1	FIMM003769-001	Vandetanib	IC50	1000	0	9.74252	0	1000	0.1	0	6.74375	9.74252	6.19371	3.5959	-4.21177
HSC2	#1	FIMM003771-001	YM155	IC50	3.07807	2.07773	100	0	10000	1	42.9528	8.88729	91.8923	107.448	108.659	107.549
HSC2	#1	FIMM003772-001	Linsitinib	IC50	10000	1	11.691	0	10000	1	0	9.62164	4.85682	4.91674	10.5537	11.691
HSC2	#1	FIMM003773-001	EMD1214063	IC50	1000	1	10.4074	0	1000	0.1	0	10.4074	4.37877	9.29352	2.25163	8.75616
HSC2	#1	FIMM003774-001	Lestaurtinib	IC50	24.9196	2.5	67.0334	0	1000	0.1	13.1636	-5.3392	-9.942	5.56149	67.0334	51.7783
HSC2	#1	FIMM003775-001	Dasatinib	IC50	81.7478	1.36098	49.1776	0	1000	0.1	5.7784	6.92092	4.84788	3.11687	27.5954	49.1776
HSC2	#1	FIMM003776-001	Tofacitinib	IC50	742.387	1.36682	25.1362	0	5000	0.5	1.535	3.25661	1.4252	5.10474	8.31137	25.1362
HSC2	#1	FIMM003777-001	Fingolimod	IC50	2338.26	2.5	100	0	10000	1	7.1675	-5.52312	7.01181	0.899935	9.69336	101.175
HSC2	#1	FIMM003778-001	Axitinib	IC50	693.544	0.908106	53.7659	0	10000	1	6.5096	-2.1604	1.93901	10.3902	28.6365	53.7659
HSC2	#1	FIMM003779-001	Saracatinib	IC50	1530.23	2.30687	37.1151	0	10000	1	3.2078	6.37117	3.77072	3.38703	10.0561	37.1151
HSC2	#1	FIMM003780-002	Bosutinib	IC50	1142.76	2.5	85.9901	0	10000	1	9.5178	4.85649	1.88467	0.461282	35.8794	85.9901
HSC2	#1	FIMM003781-001	Canertinib	IC50	2027.81	2.5	96.1983	0	10000	1	7.6286	-2.69054	1.88467	7.48112	13.7494	96.1983
HSC2	#1	FIMM003782-001	Lenalidomide	IC50	150.333	0.572858	11.0419	0	10000	1	0.0019	0.465271	4.62983	2.08082	9.51345	11.0419
HSC2	#1	FIMM003783-001	Panobinostat	IC50	37.2302	1.62254	100	0	1000	0.1	16.6731	-14.334	-9.21702	11.2396	82.9709	100.544
HSC2	#1	FIMM003784-001	Pazopanib	IC50	554.962	1.07549	15.2494	0	10000	1	0.6799	-4.34722	-3.06156	3.15029	9.49676	15.2494
HSC2	#1	FIMM003785-001	Tandutinib	IC50	1000	2.5	100	0	1000	0.1	0	-12.0849	-7.20097	-7.66912	-4.03807	-9.62439
HSC2	#1	FIMM003786-001	Temsirolimus	IC50	0.226538	1.24965	51.8271	0	100	0.01	16.493	-15.4443	17.0281	42.0177	51.8271	51.2456
HSC2	#1	FIMM003787-001	Vorinostat	IC50	1574.07	2.5	88.5956	0	10000	1	8.2497	1.77303	-1.28075	-9.60406	21.572	88.5956
HSC2	#1	FIMM003788-001	Entinostat	IC50	2557	2.5	72.9684	0	10000	1	4.8666	-0.208896	0.0213229	-4.89168	5.48064	72.9684
HSC2	#1	FIMM003789-001	Enzastaurin	IC50	2908.39	2.5	25.0671	0	10000	1	1.0615	-5.99578	1.26081	4.78863	0.855131	25.0671
HSC2	#1	FIMM003790-001	Olaparib	IC50	1338.12	2.5	39.339	0	10000	1	3.7967	6.68492	4.40353	-0.478689	12.8048	39.339
HSC2	#1	FIMM003791-001	Masitinib	IC50	2602.13	2.5	54.6127	0	10000	1	3.4999	-0.734301	2.37648	-2.33496	3.8237	54.6127
HSC2	#1	FIMM003792-001	Pictilisib	IC50	1551.39	2.24306	83.2955	0	10000	1	7.7582	-6.55094	2.39642	8.92102	22.4592	83.2955
HSC2	#1	FIMM003793-001	Vismodegib	IC50	10000	2.5	4.14445	0	10000	1	0	4.14445	1.6625	2.11354	-0.302696	-4.33229
HSC2	#1	FIMM003794-001	Sorafenib	IC50	1000	2.5	100	0	1000	0.1	0	-10.034	-4.23364	-10.7049	-17.068	-21.1004
HSC2	#1	FIMM003795-001	Seliciclib	IC50	3986.7	2.5	34.6719	0	10000	1	1.2286	-13.0343	-2.34208	-2.73114	-7.78142	34.6719
HSC2	#1	FIMM003796-002	Patupilone	IC50	2.44873	1.42067	79.7144	0	1000	0.1	25.2472	-13.6916	19.2134	68.7609	79.7144	73.0061
HSC2	#1	FIMM003797-001	Docetaxel	IC50	4.15244	2.5	75.2898	0	1000	0.1	22.2575	-1.13934	-2.48103	69.1265	75.2898	74.4113
HSC2	#1	FIMM023794-002	Pentostatin	IC50	10000	1.09353	2.31547	0	10000	1	0	-8.73573	-4.55142	-10.8406	2.31547	0.649696
HSC2	#1	FIMM023795-004	Sirolimus	IC50	13.8765	2.00962	23.1903	0	100	0.01	1.6238	-1.0041	2.60897	1.62685	7.84127	23.1903
HSC2	#1	FIMM023796-003	Estramustine aq	IC50	10000	2.5	8.64817	0	10000	1	0	8.04137	8.64817	4.23022	-1.15293	8.22189
HSC2	#1	FIMM023797-003	Floxuridine	IC50	127.486	0.540388	53.7531	0	10000	1	10.6021	5.35687	11.3521	19.606	34.6918	53.7531
HSC2	#1	FIMM023798-002	Gemcitabine	IC50	2.00193	1.52929	84.4685	0	1000	0.1	27.7151	-2.7568	22.0397	77.582	80.4717	84.4685
HSC2	#1	FIMM023799-002	Teniposide	IC50	88.4758	0.497033	100	0	10000	1	22.8253	4.91194	29.5839	52.9005	68.8507	100.118
HSC2	#1	FIMM023800-002	Dactinomycin	IC50	0.779326	1.23443	89.1885	0	1000	0.1	33.4895	4.66851	52.4311	82.5479	86.7549	89.1885
HSC2	#1	FIMM023801-003	Streptozocin	IC50	10000	2.5	2.42394	0	10000	1	0	-5.40141	2.42394	-1.93947	-2.43989	-3.20911
HSC2	#1	FIMM023804-002	Cladribine	IC50	174.062	2.5	71.9239	0	1000	0.1	6.3036	2.78936	1.33096	-1.9346	14.3334	71.9239
HSC2	#1	FIMM023805-002	Mitomycin C	IC50	3649.47	2.5	51.338	0	10000	1	2.3368	-6.61112	-10.7702	-3.43716	-5.28803	51.338
HSC2	#1	FIMM023806-003	Carboplatin aq	IC50	14622.9	1.81675	93.1646	0	100000	10	8.8181	8.15227	7.45478	10.9312	30.408	93.1646
HSC2	#1	FIMM023807-005	Cisplatin aq	IC50	7817.38	0.437831	91.8744	0	100000	10	12.0406	6.58688	4.60025	53.6824	12.0547	91.8744
HSC2	#1	FIMM023808-003	Pemetrexed aq	IC50	486.194	0.798383	21.9282	0	10000	1	1.7533	2.12804	-1.56552	6.58571	12.5299	21.9282
HSC2	#1	FIMM023809-003	Oxaliplatin aq	IC50	1532.39	0.874263	72.079	0	100000	10	14.8247	4.80239	10.6931	26.0403	63.0209	72.079
HSC2	#1	FIMM023810-002	Uracil mustard	IC50	10000	0.250403	9.40463	0	10000	1	0	-0.269754	7.85028	0.851196	9.40463	5.28701
HSC2	#1	FIMM023811-004	Daunorubicin	IC50	72.4591	0.824768	100	0	1000	0.1	12.666	1.26656	2.39023	24.3414	47.7885	101.399
HSC2	#1	FIMM023814-002	Etoposide	IC50	240.888	0.748397	63.5596	0	10000	1	11.2176	-0.749177	4.21782	23.76	44.3897	63.5596
HSC2	#1	FIMM023816-003	Arsenic(III) oxide aq	IC50	2500	2.5	7.79723	0	2500	0.25	0	2.717	-0.284077	7.79723	6.43751	6.37484
HSC2	#1	FIMM023818-005	Doxorubicin	IC50	109.394	2.5	99.6265	0	1000	0.1	11.1979	-6.11547	1.74435	-19.182	44.4376	99.6265
HSC2	#1	FIMM023819-002	Valrubicin	IC50	258.315	0.834137	98.4945	0	5000	0.5	14.1009	9.23418	9.04712	20.1366	58.9569	98.4945
HSC2	#1	FIMM023820-002	Sunitinib	IC50	1000	2.5	100	0	1000	0.1	0	-5.98429	-3.60702	-0.593574	-3.07394	-10.9131
HSC2	#1	FIMM023821-002	Ixabepilone	IC50	248.32	2.5	62.1006	0	1000	0.1	4.1959	-4.20657	3.76591	-1.80022	5.16869	62.1006
HSC2	#1	FIMM023825-003	Azacitidine	IC50	3316.1	2.5	68.2435	0	10000	1	3.5908	2.20918	-3.98258	0.532302	-1.78045	68.2435
HSC2	#1	FIMM023828-002	Fludarabine	IC50	2716.74	2.5	48.6184	0	10000	1	2.9449	4.57113	0.738049	-1.35808	2.78267	48.6184
HSC2	#1	FIMM023831-002	Bleomycin	IC50	283.575	0.668939	54.4866	0	10000	1	8.8141	-1.44093	3.43781	21.9281	33.4042	54.4866
HSC2	#1	FIMM023832-001	Dactolisib	IC50	8.31738	1.30613	78.3472	0	1000	0.1	19.398	-2.80278	4.15454	44.1964	74.1385	78.3472
HSC2	#1	FIMM023833-001	Quizartinib	IC50	402.095	2.5	36.6034	0	1000	0.1	1.3179	-18.692	-9.56644	3.73099	-8.80721	36.6034
HSC2	#1	FIMM100345-001	Prima-1 Met	IC50	2142.23	2.5	32.4248	0	10000	1	2.1407	1.77101	0.956781	3.73029	4.06455	32.4248
HSC2	#1	FIMM100346-001	Carfilzomib	IC50	9.67059	2.5	100	0	1000	0.1	24.3975	-1.4842	-0.590852	52.1005	100.103	101.357
HSC2	#1	FIMM100347-001	Gandotinib	IC50	1088.4	1.59348	100	0	10000	1	10.9185	5.50293	3.63659	8.88412	45.4562	102.508
HSC2	#1	FIMM100352-001	AZ 3146	IC50	3335.34	2.5	54.6553	0	10000	1	2.7764	-11.7509	-7.55589	-1.95688	-1.61505	54.6553
HSC2	#1	FIMM100354-001	S-trityl-L-cysteine	IC50	40000	2.5	100	0	40000	4	0	-8.47539	-5.8191	-5.99109	-6.84921	-1.32671
HSC2	#1	FIMM100355-002	Sotrastaurin	IC50	10000	2.5	5.03501	0	10000	1	0	5.03501	1.76568	-12.2819	-30.5121	-36.0897
HSC2	#1	FIMM100357-001	Geldanamycin	IC50	337.82	2.5	94.7249	0	10000	1	16.7404	-3.63721	-2.54293	-1.3922	93.0852	94.7249
HSC2	#1	FIMM100358-001	Bendamustine	IC50	10000	2.5	8.9297	0	10000	1	0	-8.32798	1.88536	3.91132	-4.20565	8.9297
HSC2	#1	FIMM100361-001	Cyclopamine	IC50	10000	2.5	7.88365	0	10000	1	0	-1.87302	-8.76648	-3.51375	5.27243	7.88365
HSC2	#1	FIMM100362-001	Midostaurin	IC50	154.953	1.98874	95.5162	0	10000	1	20.7314	2.36944	-2.70114	28.3081	92.6717	95.5162
HSC2	#1	FIMM100364-001	Regorafenib	IC50	2053.42	2.5	78.5915	0	10000	1	6.1866	2.49859	4.92079	3.26518	10.9237	78.5915
HSC2	#1	FIMM100365-001	XAV-939	IC50	314.019	2.5	29.3648	0	10000	1	4.8892	-0.181848	4.43999	0.0894713	29.3648	27.6413
HSC2	#1	FIMM100366-003	UCN-01	IC50	24.818	1.15333	100	0	10000	1	30.8704	0.0514392	26.5457	82.8835	98.3448	103.457
HSC2	#1	FIMM100367-002	Ruboxistaurin	IC50	1973.13	2.5	96.3068	0	10000	1	7.7776	-2.39571	1.61435	1.86079	14.6707	96.3068
HSC2	#1	FIMM100368-001	Capecitabine	IC50	10000	2.5	3.52929	0	10000	1	0	-1.48555	3.52929	-10.5587	-3.58901	-3.40193
HSC2	#1	FIMM100371-002	Chloroquine aq	IC50	13099.9	1.71331	94.4549	0	100000	10	9.4487	-0.00400888	4.02316	7.82926	35.8105	94.4549
HSC2	#1	FIMM100372-002	Valproic acid aq	IC50	217057	2.5	58.9785	0	1000000	100	4.4007	6.62001	8.17701	2.5334	7.17458	58.9785
HSC2	#1	FIMM100373-001	Tivantinib	IC50	251.08	2.5	60.3242	0	1000	0.1	4.0288	-6.64831	-2.26642	-5.02745	4.84586	60.3242
HSC2	#1	FIMM100374-001	MK-4827	IC50	1800.4	2.5	23.3759	0	10000	1	1.47	-7.45975	-14.5677	1.18401	4.33659	23.3759
HSC2	#1	FIMM100375-001	Volasertib	IC50	33.1917	2.5	82.3666	0	1000	0.1	14.7521	-1.56332	-1.3344	-2.17551	82.3666	79.2929
HSC2	#1	FIMM100376-001	Toremifene	IC50	2866.64	2.5	55.5833	0	10000	1	3.2793	-5.10523	-6.11625	-8.29785	2.24583	55.5833
HSC2	#1	FIMM100377-001	Lasofoxifene	IC50	1000	2.38445	9.44469	0	1000	0.1	0	-2.23748	0.104551	8.04998	5.65547	9.44469
HSC2	#1	FIMM100378-003	Galiellalactone	IC50	9862.43	2.5	98.4849	0	50000	5	7.9506	-2.85012	3.10214	4.09027	15.0037	98.4849
HSC2	#1	FIMM100379-001	Omacetaxine	IC50	50.8092	1.74576	96.249	0	10000	1	26.5924	-3.33968	5.10994	73.8458	92.3373	96.249
HSC2	#1	FIMM100380-001	RAF265	IC50	20.5635	2.5	69.6501	0	1000	0.1	14.4166	-6.88295	-3.75284	9.67787	69.6501	68.8894
HSC2	#1	FIMM100381-001	Nutlin-3	IC50	1224.04	2.5	71.7833	0	10000	1	7.6912	0.269174	1.51737	-0.693141	27.0085	71.7833
HSC2	#1	FIMM100382-002	Neratinib	IC50	211.266	2.5	75.8229	0	1000	0.1	5.8477	-5.28848	6.10662	4.26155	9.84933	75.8229
HSC2	#1	FIMM100383-001	Mocetinostat	IC50	817.965	0.89565	87.1744	0	10000	1	10.4671	-2.53434	4.00184	17.2673	41.7614	87.1744
HSC2	#1	FIMM100384-001	Rabusertib	IC50	152.802	1.85035	22.3082	0	1000	0.1	1.3596	-1.49029	1.01456	3.17745	6.80967	22.3082
HSC2	#1	FIMM100385-001	Galunisertib	IC50	39.5962	0.542872	10.7615	0	1000	0.1	0	0.183297	0.874929	4.88193	4.75083	10.7615
HSC2	#1	FIMM100386-001	Linifanib	IC50	421.315	2.5	11.4621	0	1000	0.1	0.0016	4.51433	-2.37716	4.15641	-3.92707	11.4621
HSC2	#1	FIMM100387-001	Brivanib	IC50	1000	2.5	100	0	1000	0.1	0	-1.83718	-2.01949	-2.49023	-1.28351	-0.325651
HSC2	#1	FIMM100388-001	Buparlisib	IC50	2024.45	2.5	88.1473	0	10000	1	7.0079	2.67779	7.99542	7.36693	12.6445	88.1473
HSC2	#1	FIMM100389-001	Nintedanib	IC50	10000	0	11.2966	0	10000	1	0	5.93367	7.66113	0.824041	11.2966	-4.16437
HSC2	#1	FIMM100390-001	GDC-0980	IC50	468.856	1.47766	80.915	0	10000	1	12.4628	-10.4059	-7.57515	8.26931	60.743	80.915
HSC2	#1	FIMM100391-001	AZD4547	IC50	267.444	0.526614	14.2855	0	1000	0.1	0	-9.76355	0.511063	-3.45805	14.2855	4.3896
HSC2	#1	FIMM100392-001	VER 155008	IC50	260.689	1.51202	44.1707	0	10000	1	8.0012	-13.0505	-0.143758	8.50465	38.9532	44.1707
HSC2	#1	FIMM100393-001	Daporinad	IC50	8.05379	2.5	85.2452	0	1000	0.1	21.8994	-11.4324	-11.1223	54.1482	85.2452	83.4031
HSC2	#1	FIMM100395-001	Cabozantinib	IC50	1000	2.5	8.90479	0	1000	0.1	0	-5.81051	-2.84077	-10.7104	5.70625	8.90479
HSC2	#1	FIMM100396-001	AZD1480	IC50	22.5963	0.562649	17.0362	0	1000	0.1	0.9339	-6.48062	8.37785	5.06157	10.7931	17.0362
HSC2	#1	FIMM100397-001	Ridaforolimus	IC50	0.319189	1.29893	52.56	0	100	0.01	15.7703	-11.9497	11.2778	42.1103	50.7854	52.56
HSC2	#1	FIMM100398-001	Sonolisib	IC50	424.455	1.13941	13.1155	0	10000	1	0.4148	-9.92786	-1.59165	2.76317	9.21383	13.1155
HSC2	#1	FIMM100399-001	Quisinostat	IC50	56.7926	1.71329	95.7372	0	1000	0.1	13.8613	-16.8744	-7.08059	5.08315	69.3186	95.7372
HSC2	#1	FIMM100402-001	Tosedostat	IC50	76.0745	0.55088	54.5597	0	10000	1	12.2753	0.939285	17.079	28.1382	41.9943	54.5597
HSC2	#1	FIMM100403-001	PF-04708671	IC50	3792.59	2.5	21.3907	0	10000	1	0.5312	-5.88624	-1.28969	3.59452	-3.18421	21.3907
HSC2	#1	FIMM100407-001	MEK-162	IC50	1000	1.41692	0.217455	0	1000	0.1	0	-21.0222	0.152012	-2.49092	0.217455	-2.16788
HSC2	#1	FIMM100408-002	Tamatinib	IC50	1585.13	2.5	36.1502	0	10000	1	3.0802	-4.20251	2.10684	-5.10265	8.6915	36.1502
HSC2	#1	FIMM100409-001	KX2-391	IC50	73.0035	2.5	86.5855	0	10000	1	22.6894	-6.41435	-3.87046	59.6697	81.5606	86.5855
HSC2	#1	FIMM100410-001	PF-3845	IC50	1430.75	2.5	35.3179	0	10000	1	3.1888	1.15972	2.82632	-2.56682	10.2476	35.3179
HSC2	#1	FIMM100411-001	MK-0752	IC50	7.41225	0.617344	15.3779	0	1000	0.1	1.1619	-0.969617	6.22286	6.10111	14.0816	15.3779
HSC2	#1	FIMM100412-001	TAK-733	IC50	90.593	0.96358	56.7016	0	1000	0.1	6.2111	-2.97589	6.36456	9.0735	26.6016	56.7016
HSC2	#1	FIMM100413-001	SB 743921	IC50	100	0.156209	4.65362	0	100	0.01	0	0.686387	4.12977	-3.49495	4.65362	-19.5241
HSC2	#1	FIMM100414-001	GSK2126458	IC50	25.5378	1.49086	84.0595	0	1000	0.1	15.7512	-4.16938	5.49788	16.2096	74.6659	84.0595
HSC2	#1	FIMM100415-001	Ibrutinib	IC50	1000	0.357754	5.16601	0	1000	0.1	0	-5.78211	-0.691964	5.16601	1.03504	-1.15237
HSC2	#1	FIMM100416-001	TAK-901	IC50	72.5011	1.12465	65.6364	0	1000	0.1	8.2365	-3.55201	0.347358	8.24424	37.3927	65.6364
HSC2	#1	FIMM100417-004	Fostamatinib aq	IC50	365.018	2.26478	96.359	0	2500	0.25	9.2747	7.51191	-1.56964	6.86562	28.5625	96.359
HSC2	#1	FIMM100418-001	(+)JQ1	IC50	461.74	1.90287	65.9537	0	10000	1	10.4394	-0.0351139	-4.26803	3.53464	53.6023	65.9537
HSC2	#1	FIMM100419-001	(-)JQ1	IC50	3574.95	2.5	15.594	0	10000	1	0.2166	0.217107	3.19088	-1.44999	-1.28859	15.594
HSC2	#1	FIMM109440-001	NVP-BGJ398	IC50	1000	2.5	7.4742	0	1000	0.1	0	-0.13181	1.73954	-0.870691	-2.64374	5.81486
HSC2	#1	FIMM109441-001	Momelotinib	IC50	1330.88	1.74706	81.2371	0	10000	1	8.065	8.27939	-1.22641	7.00348	30.1302	81.2371
HSC2	#1	FIMM109442-001	INK128	IC50	29.647	1.37966	82.9918	0	1000	0.1	14.7824	-2.25574	1.9569	15.0524	69.92	82.9918
HSC2	#1	FIMM109443-001	PIK-75	IC50	160.675	2.5	97.4757	0	10000	1	21.1362	0.688416	-2.31732	22.772	97.4757	95.4447
HSC2	#1	FIMM109444-001	TGX-221	IC50	10000	2.5	6.57087	0	10000	1	0	-0.506423	1.39768	-0.89715	2.65716	6.57087
HSC2	#1	FIMM109445-001	Tubacin	IC50	2967.27	2.5	56.6245	0	10000	1	3.2446	-3.42489	5.47656	-6.47013	1.57551	56.6245
HSC2	#1	FIMM109446-001	Tubastatin A	IC50	1404.45	2.5	23.3382	0	10000	1	1.7527	3.11934	-0.38175	0.925001	6.98088	23.3382
HSC2	#1	FIMM109447-001	Atorvastatin	IC50	196.496	1.17528	100	0	10000	1	19.715	-0.934455	6.46016	30.321	87.6313	101.058
HSC2	#1	FIMM109448-001	Varespladib	IC50	10000	1	11.6463	0	10000	1	0	11.1586	7.98991	8.47958	11.6463	9.85443
HSC2	#1	FIMM109449-001	StemRegenin 1	IC50	2195.09	2.5	37.0195	0	10000	1	2.5123	0.898037	5.84593	3.41766	4.37069	37.0195
HSC2	#1	FIMM109450-001	VX-11E	IC50	695.799	2.5	71.7825	0	2500	0.25	4.4574	4.38383	-0.923077	0.619336	3.5589	71.7825
HSC2	#1	FIMM109451-001	PFI-1	IC50	2121.38	2.5	53.68	0	10000	1	4.034	7.64242	8.01605	5.64644	6.8931	53.68
HSC2	#1	FIMM109453-001	4-hydroxytamoxifen	IC50	2487.49	2.5	82.5306	0	10000	1	5.6476	12.3433	12.6197	10.363	6.77993	82.5306
HSC2	#1	FIMM109454-001	15D-PGJ2	IC50	800	2.5	5.66984	0	800	0.08	0	5.45695	5.66984	-1.00995	-7.73717	0.682636
HSC2	#1	FIMM109455-001	RD162	IC50	10000	0	8.9251	0	10000	1	0	7.15015	8.07314	-0.0866862	8.9251	8.12628
HSC2	#1	FIMM109456-001	Enzalutamide	IC50	10000	0	3.805	0	10000	1	0	3.805	2.05319	3.24011	0.761547	-3.11993
HSC2	#1	FIMM109458-002	1-methyl-D-tryptophan aq	IC50	5000	1	4.5789	0	5000	0.5	0	3.42769	2.89717	1.58994	4.5789	1.84598
HSC2	#1	FIMM109459-001	Dacomitinib	IC50	354.826	2.5	19.3106	0	1000	0.1	0.4556	4.20666	-2.80362	1.27801	-1.47503	19.3106
HSC2	#1	FIMM109460-001	Dinaciclib	IC50	13.6239	2.5	87.5449	0	1000	0.1	19.9188	-2.59587	0.479422	27.6264	87.5449	86.4216
HSC2	#1	FIMM109461-001	Dabrafenib	IC50	63.3366	2.5	32.2093	0	2500	0.25	5.8921	3.39185	-1.77049	2.50276	32.2093	31.7202
HSC2	#1	FIMM109462-001	I-BET151	IC50	1148.9	2.5	67.2248	0	10000	1	7.4351	-2.35447	-5.9491	-3.83404	27.8697	67.2248
HSC2	#1	FIMM109463-001	Ralimetinib	IC50	473.785	0.35966	33.985	0	10000	1	3.3968	8.37812	9.38554	9.88327	11.5839	33.985
HSC2	#1	FIMM109464-001	Crenolanib	IC50	2430.59	2.5	85.3329	0	10000	1	5.9473	0.896008	-0.211854	4.9244	7.58664	85.3329
HSC2	#1	FIMM109465-001	PF4800567	IC50	10000	0.422271	4.01522	0	10000	1	0	-0.561871	-0.517941	-1.43328	4.01522	-5.42413
HSC2	#1	FIMM109466-001	Metformin aq	IC50	100000	2.5	4.42913	0	100000	10	0	4.42913	1.89912	0.502362	-11.3129	-15.5006
HSC2	#1	FIMM109467-001	PF670462	IC50	10000	1.86023	7.63498	0	10000	1	0	7.63498	5.63201	-7.96225	0.326274	-0.332882
HSC2	#1	FIMM109468-001	ZSTK474	IC50	691.98	1.01014	77.1903	0	10000	1	9.9045	0.950104	7.17758	10.6805	43.6577	77.1903
HSC2	#1	FIMM115468-001	PAC-1	IC50	1374.26	2.26471	85.9138	0	10000	1	8.5728	-7.58958	-0.544079	4.17103	28.0336	85.9138
HSC2	#1	FIMM115469-001	AZD2014	IC50	322.368	1.24022	87.0868	0	10000	1	14.9693	-5.68	7.96722	15.5572	70.2123	87.0868
HSC2	#1	FIMM115470-001	CPI-613	IC50	10000	2.5	100	0	10000	1	0	-4.88209	-2.52299	-0.623514	-1.27045	-1.04551
HSC2	#1	FIMM115471-001	FG-4592	IC50	3995.12	2.5	12.3394	0	10000	1	0.0248	-0.92634	0.894876	-6.10668	-2.80044	12.3394
HSC2	#1	FIMM115472-001	Pevonedistat	IC50	379.557	2.09792	84.4315	0	10000	1	14.3331	-3.38026	-3.58432	4.91535	74.6311	84.4315
HSC2	#1	FIMM115473-001	GSK2636771	IC50	10000	2.5	5.19783	0	10000	1	0	-4.10514	-2.29462	-3.32158	4.62678	5.19783
HSC2	#1	FIMM115474-001	AT-406	IC50	10000	2.5	3.41098	0	10000	1	0	1.15229	3.41098	-8.80683	-10.5911	-4.84085
HSC2	#1	FIMM115476-002	(5Z)-7-Oxozeaenol	IC50	1317	2.5	76.8561	0	10000	1	7.9228	-0.6065	5.59831	1.69926	25.6751	76.8561
HSC2	#1	FIMM115477-001	Rebastinib	IC50	1000	2.5	0.797891	0	1000	0.1	0	-0.185229	0.797891	-5.68822	-0.697344	-5.0658
HSC2	#1	FIMM115478-001	Lomeguatrib	IC50	10000	2.5	6.09693	0	10000	1	0	-0.415136	-0.927204	6.09693	-1.28641	-5.9343
HSC2	#1	FIMM115479-001	GSK269962	IC50	51.4072	0.557208	71.3117	0	10000	1	18.0895	0.511929	23.0164	45.9538	52.3589	71.3117
HSC2	#1	FIMM115481-001	PF 431396	IC50	326.42	0.68917	84.0049	0	10000	1	13.7782	8.86971	11.8631	23.1139	55.0822	84.0049
HSC2	#1	FIMM115482-001	GSK650394	IC50	2252.65	2.5	18.6952	0	10000	1	0.7563	-0.052695	-10.4668	-9.73148	2.11089	18.6952
HSC2	#1	FIMM115483-001	AVN944	IC50	93.3613	2.5	80.1213	0	10000	1	20.0038	1.88799	-9.51691	43.6373	80.1213	76.7926
HSC2	#1	FIMM115484-001	ABT-199	IC50	3431.41	2.5	23.7857	0	10000	1	0.7806	-2.18609	-6.61974	-7.91281	-1.13987	23.7857
HSC2	#1	FIMM115485-001	BMS-911543	IC50	10000	2.5	100	0	10000	1	0	-3.70551	-10.3519	-5.4285	-7.97004	-0.297532
HSC2	#1	FIMM115486-001	GDC-0068	IC50	10000	2.5	7.49906	0	10000	1	0	7.49906	-0.935458	-3.85214	5.76502	6.99427
HSC2	#1	FIMM115606-002	IOX-2	IC50	9822.23	2.5	20.2081	0	50000	5	1.03	0.194793	2.42944	7.18869	3.07865	20.2081
HSC2	#1	FIMM115607-002	GSK-J4	IC50	4572	1.9595	96.5277	0	100000	10	15.2372	4.12214	5.0783	4.56164	79.4089	96.5277
HSC2	#1	FIMM115608-002	UNC1215	IC50	30000	1	10.7605	0	30000	3	0	3.58862	10.7605	5.22519	9.9596	5.83092
HSC2	#1	FIMM115609-001	SGC0946	IC50	4369.75	2.5	16.2874	0	10000	1	0.1627	5.10736	5.85762	-1.60526	-7.21484	16.2874
HSC2	#1	FIMM115610-001	UNC0642	IC50	10000	1	11.2939	0	10000	1	0	11.2939	6.33842	10.9931	2.41849	7.24574
HSC2	#1	FIMM115611-001	GSK343	IC50	1808.65	2.5	34.3731	0	10000	1	2.6368	3.71372	2.78643	4.95086	6.3004	34.3731
HSC2	#1	FIMM115612-001	UNC0638	IC50	4171.43	2.5	14.8581	0	10000	1	0.1157	3.20522	0.0667202	-3.53742	-4.70331	14.8581
HSC2	#1	FIMM115613-002	C646	IC50	25000	0.0715096	8.25043	0	25000	2.5	0	6.0804	2.32007	-3.68921	8.25043	-4.27524
HSC2	#1	FIMM115614-001	8-chloro-adenosine	IC50	3817.51	2.5	73.6898	0	50000	5	9.8311	0.204936	2.32351	0.0581389	48.8317	73.6898
HSC2	#1	FIMM115615-001	8-amino-adenosine	IC50	2250.27	2.5	96.7077	0	50000	5	15.5566	-1.62823	1.87023	0.340826	85.5296	96.7077
HSC2	#1	FIMM115616-002	Stattic	IC50	3044.95	1.79539	98.333	0	50000	5	13.8972	-2.21855	5.82323	3.61123	69.6929	98.333
HSC2	#1	FIMM133797-002	Pomalidomide	IC50	10000	0.0740227	5.89777	0	10000	1	0	3.13489	4.12633	-4.07564	5.89777	-10.6078
HSC2	#1	FIMM133804-001	ARN 509	IC50	10000	2.5	4.25941	0	10000	1	0	4.25941	2.75547	4.07147	-2.48414	-11.4546
HSC2	#1	FIMM133816-001	SCH772984	IC50	158.884	1.19174	51.1757	0	10000	1	10.5635	6.50844	7.75536	16.7569	48.5727	51.1757
HSC2	#3	FIMM133782-001	Ganetespib	IC50	17.2193	1.74058	98.55	3.075	1000	0.1	20.6417	4	3.075	29.825	94.175	98.55
HSC2	#3	FIMM136357-001	TH588	IC50	4281.95	2.5	67.05	4.6	25000	2.5	5.9242	8.475	4.6	9.75	17.425	67.05
HS-PSS	#1	FIMM000060-004	Pilocarpine	IC50	40000	2.5	8.33	0	40000	4	0	-5.89	8.33	5.36	-5.73	3.53
HS-PSS	#1	FIMM000143-003	Lovastatin	IC50	10000	2.5	3.26	0	10000	1	0	0.95	-7.45	3.26	-2.44	-5.9
HS-PSS	#1	FIMM000160-003	Gefitinib	IC50	1782.09	2.5	61.44	0	10000	1	5.27	-2.28	1.16	3.38	11.64	61.44
HS-PSS	#1	FIMM000170-003	Metformin	IC50	30226.1	2.5	19.41	0	100000	10	0.59	-6.52	3.17	4.35	0.38	19.41
HS-PSS	#1	FIMM000171-004	Anagrelide	IC50	10000	2.5	8.21	0	10000	1	0	0.05	2.98	-5.9	-4.77	4.14
HS-PSS	#1	FIMM000172-004	Imatinib	IC50	2382.35	2.5	58.76	0	10000	1	4.08	-7.58	2.5	-3.99	5.58	58.76
HS-PSS	#1	FIMM000173-003	Idarubicin	IC50	103.48	1.15	92.35	0	1000	0.1	10.12	-6.87	-6.55	14.03	41.82	92.35
HS-PSS	#1	FIMM000176-002	Vatalanib	IC50	4884.81	0.18	18.7	0	10000	1	0	-0.78	15.62	-1.55	7.52	11.78
HS-PSS	#1	FIMM000183-003	Erlotinib	IC50	2097.19	2.5	48.59	0	10000	1	3.63	1.04	4.65	7.66	6.4	48.59
HS-PSS	#1	FIMM000227-002	Dexamethasone	IC50	10000	2.5	100	0	10000	1	0	-3.3	-19.12	-17.63	-18.5	-11.71
HS-PSS	#1	FIMM000239-003	Auranofin	IC50	667.55	2.5	75.43	0	2500	0.25	4.86	-7.17	-1.22	-5.31	4.72	75.43
HS-PSS	#1	FIMM000249-004	Tretinoin	IC50	10000	2.5	38.05	0	10000	1	0	2.57	38.05	-10.31	-12.41	-12.09
HS-PSS	#1	FIMM000255-003	Simvastatin	IC50	12.51	0.42	20.32	0	10000	1	3.55	2.86	12.74	13.63	15.6	20.32
HS-PSS	#1	FIMM000257-002	Goserelin	IC50	10000	2.5	100	0	10000	1	0	-10.78	-3.66	-14.37	-20.2	-4.24
HS-PSS	#1	FIMM000262-004	Raloxifene	IC50	1134.48	2.5	44.48	0	10000	1	4.8	1.72	0.66	-0.15	18.76	44.48
HS-PSS	#1	FIMM000263-003	Camptothecin	IC50	198.7	1.24	93.12	0	5000	0.5	14.94	-13.51	0.23	14.84	70.12	93.12
HS-PSS	#1	FIMM000264-007	Plicamycin	IC50	1381	1.99	96.78	0	10000	1	9.51	1.19	-3.13	7.1	33.07	96.78
HS-PSS	#1	FIMM000269-004	Rofecoxib	IC50	10000	2.5	100	0	10000	1	0	-5.96	-2.8	-4.5	-9.63	-0.36
HS-PSS	#1	FIMM000274-003	Lapatinib	IC50	1000	2.5	6.86	0	1000	0.1	0	-2.53	-0.41	2.66	-4.45	6.86
HS-PSS	#1	FIMM000287-002	Bortezomib	IC50	51.15	2.5	93.54	0	1000	0.1	14.42	-5.29	-1.45	-9.35	80.14	93.54
HS-PSS	#1	FIMM000290-004	Letrozole	IC50	4555.51	2.5	10.6	0	10000	1	0	-8.15	-8.41	-1.16	-6.26	10.6
HS-PSS	#1	FIMM000296-002	Bexarotene	IC50	10000	2.5	1.05	0	10000	1	0	-11.91	1.05	-15.41	-18.64	-11.54
HS-PSS	#1	FIMM000298-004	Celecoxib	IC50	10000	2.5	100	0	10000	1	0	-2.08	-0.99	-3.93	-6.51	-9.36
HS-PSS	#1	FIMM000303-004	Anastrozole	IC50	10000	2.5	100	0	10000	1	0	-8.9	-9.35	-9.91	-6.81	-11.59
HS-PSS	#1	FIMM000304-003	Bicalutamide	IC50	1553.22	2.5	14.11	0	10000	1	0.45	-11.21	-3.3	-4.53	3.54	14.11
HS-PSS	#1	FIMM000321-002	Clofarabine	IC50	386.89	2.5	75.95	0	10000	1	13	1.91	-5.96	-4.61	72.38	75.95
HS-PSS	#1	FIMM000326-003	Lomustine	IC50	10000	2.5	100	0	10000	1	0	-2.03	-8.79	-3.2	-10.99	-0.39
HS-PSS	#1	FIMM000337-003	Vincristine	IC50	9.51	2.5	67.82	0	1000	0.1	16.99	-2.2	-9.8	36.24	62.77	67.82
HS-PSS	#1	FIMM000344-003	Vinorelbine	IC50	21.39	0.65	80.52	0	10000	1	24.65	7.64	30.71	61.58	68.85	80.52
HS-PSS	#1	FIMM000356-005	Altretamine	IC50	10000	2.5	3.34	0	10000	1	0	3.34	0.87	-3.72	-0.89	-1.71
HS-PSS	#1	FIMM000360-003	Aminoglutethimide	IC50	10000	2.5	1.47	0	10000	1	0	-12.87	-1.63	-2.21	-3.07	1.47
HS-PSS	#1	FIMM000370-003	Vinblastine	IC50	10.92	2.15	67.16	0	1000	0.1	16.18	-3.09	-8.17	30.79	60.68	67.16
HS-PSS	#1	FIMM000377-005	Chlorambucil	IC50	10000	2.5	3.62	0	10000	1	0	-8.09	-8.57	-8.94	-7.38	3.62
HS-PSS	#1	FIMM000390-004	Thalidomide	IC50	10000	2.5	8.04	0	10000	1	0	-2.83	-2.9	-10.92	2.81	8.04
HS-PSS	#1	FIMM000396-002	Clomifene	IC50	2293.9	2.5	87.77	0	10000	1	6.39	-11.32	-1.89	2.82	9.25	87.77
HS-PSS	#1	FIMM000397-004	Dacarbazine	IC50	10000	1	7.14	0	10000	1	0	4.77	1.1	2.35	2.61	7.14
HS-PSS	#1	FIMM000403-004	Cyclophosphamide	IC50	40000	2.5	100	0	40000	4	0	-0.13	-3.2	-6.48	-6.89	-14.97
HS-PSS	#1	FIMM000406-003	Cytarabine	IC50	478.58	1.93	65.08	0	10000	1	10.18	-6.81	-9.16	3.29	52.38	65.08
HS-PSS	#1	FIMM000416-004	Disulfiram	IC50	291.07	1.85	100	0	100000	10	30.64	-1.09	11.83	91.71	70.88	100.88
HS-PSS	#1	FIMM000428-003	Finasteride	IC50	10000	2.5	4.42	0	10000	1	0	-3.03	-7.79	-2.04	-7.09	4.42
HS-PSS	#1	FIMM000439-004	Fluorouracil	IC50	3574.82	2.5	29.45	0	10000	1	1.09	-4.12	0.08	1.31	-2.45	29.45
HS-PSS	#1	FIMM000446-003	Flutamide	IC50	3821.8	2.5	10.51	0	10000	1	0	-3.59	-5.8	-9.47	-1.63	10.51
HS-PSS	#1	FIMM000463-004	Ifosfamide	IC50	10000	0.59	2.78	0	10000	1	0	-3.67	0.96	-2.8	2.78	-0.44
HS-PSS	#1	FIMM000464-003	Imiquimod	IC50	53.66	0.92	14.77	0	2500	0.25	0.9	-5.62	1.45	5.18	11.46	14.77
HS-PSS	#1	FIMM000469-002	Levamisole	IC50	10000	2.5	100	0	10000	1	0	-6.52	-17.41	-5.33	-8.23	-6.64
HS-PSS	#1	FIMM000482-005	Melphalan	IC50	12500	2.5	3.33	0	12500	1.25	0	-2.11	2.04	-0.01	2.45	3.32
HS-PSS	#1	FIMM000484-002	Methylprednisolone	IC50	10000	2.5	3.22	0	10000	1	0	-10.17	-21.9	-19.73	-16.24	3.22
HS-PSS	#1	FIMM000490-004	Mitoxantrone	IC50	193.95	2.5	28.75	0	1000	0.1	1.94	-7.61	-1.43	7.08	4.52	28.75
HS-PSS	#1	FIMM000491-003	Paclitaxel	IC50	6.92	2.5	45.74	0	1000	0.1	12.22	-4.63	-8.29	33.12	35.45	45.74
HS-PSS	#1	FIMM000519-002	Prednisolone	IC50	10000	2.5	100	0	10000	1	0	-10.95	-12.03	-18.03	-24.08	-16.25
HS-PSS	#1	FIMM000521-004	Procarbazine	IC50	10000	2.5	4.68	0	10000	1	0	0.09	-5.74	-9.99	-7.44	4.68
HS-PSS	#1	FIMM000523-002	Prednisone	IC50	10000	2.5	3.1	0	10000	1	0	-9.95	1.4	-11.19	2.01	3.03
HS-PSS	#1	FIMM000528-005	Mepacrine	IC50	1437.51	2.5	100	0	50000	5	18.48	3.86	-2.28	3.7	100.3	100.87
HS-PSS	#1	FIMM000556-005	Topotecan	IC50	323.41	0.9	87.12	0	10000	1	14.58	-1.52	0.7	24.68	61.65	87.12
HS-PSS	#1	FIMM000560-004	Temozolomide	IC50	506.28	0.2	12.74	0	100000	10	0	3.57	2.51	12.74	5.93	8.55
HS-PSS	#1	FIMM000617-004	Fulvestrant	IC50	428.32	2.5	10.29	0	1000	0.1	0	-0.73	-7.25	-5.75	-3.94	10.29
HS-PSS	#1	FIMM000618-004	Megestrol acetate	IC50	10000	2.5	100	0	10000	1	0	-7.42	-10.13	-8.36	-7.98	-2.66
HS-PSS	#1	FIMM000620-004	Tamoxifen	IC50	3897.23	2.5	55.35	0	10000	1	2.37	-10.06	-8.28	-1.65	-10.35	55.35
HS-PSS	#1	FIMM000640-003	Mechlorethamine	IC50	100000	2.5	8.12	0	100000	10	0	0.12	0.07	-6.97	-6.46	8.12
HS-PSS	#1	FIMM000649-004	Methotrexate	IC50	5000	1.87	3.14	0	5000	0.5	0	-2.58	3.14	-9.84	0.32	-5.89
HS-PSS	#1	FIMM000773-002	Nilutamide	IC50	8354.82	2.5	13.31	0	10000	1	0	5.07	-4.72	-15.89	-8.73	8.31
HS-PSS	#1	FIMM000822-003	Mitotane	IC50	10000	2.5	100	0	10000	1	0	-7.08	-14.67	-5.15	-0.22	-3.05
HS-PSS	#1	FIMM000833-003	Allopurinol	IC50	10000	2.5	6.72	0	10000	1	0	3.71	-5.64	-1.55	-5.62	6.72
HS-PSS	#1	FIMM000862-003	Busulfan	IC50	100000	0.54	8.28	0	100000	10	0	-10.99	-0.22	-4.8	8.28	0.44
HS-PSS	#1	FIMM000914-002	Deferoxamine	IC50	1482.74	2.5	89.49	0	10000	1	8.62	-2.03	-2.7	0.66	24.3	89.49
HS-PSS	#1	FIMM000983-003	Hydroxyurea	IC50	100000	2.5	9.89	0	100000	10	0	-0.35	-5.9	-0.97	-11.6	9.89
HS-PSS	#1	FIMM001000-003	Mercaptopurine	IC50	1516.99	2.38	18.78	0	10000	1	1.06	-4.56	-2.66	1.54	5.06	18.78
HS-PSS	#1	FIMM001062-003	Thioguanine	IC50	1452.53	2.5	76.39	0	10000	1	7.46	-0.26	-0.77	1.16	21.53	76.39
HS-PSS	#1	FIMM001171-003	Carmustine	IC50	1638.04	2.5	10.55	0	10000	1	0.02	-0.17	-7.34	-8.35	2.42	10.55
HS-PSS	#1	FIMM001217-003	Thio-TEPA	IC50	50000	2.5	4.13	0	50000	5	0	4.13	-3.48	-0.21	-2.56	3.83
HS-PSS	#1	FIMM001220-003	Pipobroman	IC50	10000	0.43	7.47	0	10000	1	0	3.44	-2.29	-3.09	7.47	1.73
HS-PSS	#1	FIMM001244-002	Tacrolimus	IC50	10000	2.5	8.62	0	10000	1	0	-2.25	-6.78	2.43	-3.86	8.62
HS-PSS	#1	FIMM001376-002	Itraconazole	IC50	903.85	2.5	50.86	0	5000	0.5	4.25	1.15	-2.33	-7.51	9.4	50.86
HS-PSS	#1	FIMM001823-004	AT 101	IC50	15288.3	2.5	100	0	100000	10	9.43	-2.49	1.87	-3.44	25.65	100.71
HS-PSS	#1	FIMM002337-002	BI 2536	IC50	7.64	1.02	61.01	0	1000	0.1	15.02	-3.06	2.44	38.83	48.36	61.01
HS-PSS	#1	FIMM002374-001	SN-38	IC50	35.95	1.29	77.94	0	10000	1	22.91	-9.92	13.89	61.16	75.25	77.94
HS-PSS	#1	FIMM003268-001	Orantinib	IC50	2797.24	2.5	15.02	0	10000	1	0.29	-4.34	-7.28	9.72	0.69	15.02
HS-PSS	#1	FIMM003569-002	Pravastatin	IC50	1406.16	1.3	24.12	0	10000	1	1.44	-2.59	2.46	4.41	8.46	24.12
HS-PSS	#1	FIMM003593-003	Exemestane	IC50	1758.06	2.5	26.67	0	10000	1	1.87	-7.63	-0.61	-5.22	5.23	26.67
HS-PSS	#1	FIMM003635-002	Raltitrexed	IC50	46.02	2.5	23.81	0	1000	0.1	3.16	-10.32	0.69	-14.88	23.81	14.69
HS-PSS	#1	FIMM003684-002	Irinotecan	IC50	2608.35	2.5	58.3	0	10000	1	3.76	-5.98	-11.6	-5.92	4.05	58.3
HS-PSS	#1	FIMM003705-001	Palbociclib	IC50	1704.37	2.5	41.61	0	10000	1	3.5	0.1	-9.07	-4.52	8.67	41.61
HS-PSS	#1	FIMM003706-001	AT9283	IC50	177.56	2.5	40.92	0	1000	0.1	3.34	-7.24	4.72	-11.63	7.88	40.92
HS-PSS	#1	FIMM003707-002	Navitoclax	IC50	10000	2.5	3.58	0	10000	1	0	-9.68	-5.85	-12.71	-8.04	3.02
HS-PSS	#1	FIMM003708-001	Selumetinib	IC50	4694.28	2.5	12.85	0	10000	1	0.02	-5.19	-16.69	-17.5	-9.24	12.85
HS-PSS	#1	FIMM003709-001	Veliparib	IC50	4991.13	2.5	10.04	0	10000	1	0	-2.46	-6.22	-12.19	-10.81	10.04
HS-PSS	#1	FIMM003710-001	Afatinib	IC50	148.05	2.5	29.89	0	1000	0.1	2.49	5.75	-3.1	-0.1	8.14	29.89
HS-PSS	#1	FIMM003711-001	Dovitinib	IC50	10000	2.5	7.3	0	10000	1	0	-1	-8.19	7.3	-5.56	-2.95
HS-PSS	#1	FIMM003712-001	Obatoclax	IC50	1990.59	2.5	39.49	0	10000	1	2.94	-4.51	4.01	-1.46	5.91	39.49
HS-PSS	#1	FIMM003713-001	Crizotinib	IC50	367.46	2.5	48.64	0	1000	0.1	2.17	-7.59	-7.5	-8.68	-5.35	48.64
HS-PSS	#1	FIMM003714-001	Danusertib	IC50	1267.35	2.5	80.72	0	10000	1	8.49	-3.23	-7.06	1.31	28.72	80.72
HS-PSS	#1	FIMM003715-001	Foretinib	IC50	144.33	2.5	20.95	0	1000	0.1	1.41	-0.5	-1.93	-2.86	5.99	20.95
HS-PSS	#1	FIMM003716-001	Abiraterone	IC50	5000	2.5	2.62	0	5000	0.5	0	2.36	2.62	-10.17	-4.67	-3.84
HS-PSS	#1	FIMM003717-001	Tanespimycin	IC50	157.48	1.45	89.13	0	10000	1	19	3.21	-7.79	31.84	80.71	89.13
HS-PSS	#1	FIMM003718-001	Alvespimycin	IC50	45.55	2.5	85.33	0	1000	0.1	13.77	-4.91	-2.48	-1.15	75.46	85.33
HS-PSS	#1	FIMM003719-001	SNS-032	IC50	26.7	2.5	81.41	0	10000	1	25.95	-12.59	5.13	81.41	79.64	70.55
HS-PSS	#1	FIMM003720-001	ABT-751	IC50	3009.89	2.5	68.96	0	10000	1	3.98	4.89	-6.21	1.59	1.5	68.96
HS-PSS	#1	FIMM003721-001	Serdemetan	IC50	2710.28	2.5	95.28	0	10000	1	6.09	-1.02	-11.33	-9.55	5.55	95.28
HS-PSS	#1	FIMM003722-001	BIIB021	IC50	424.25	2.26	88.03	0	10000	1	14.44	-8.17	-2.35	3.27	76.94	88.03
HS-PSS	#1	FIMM003723-001	CUDC-101	IC50	699.42	1.58	95.01	0	10000	1	12.61	-5.04	-0.77	4.77	60.36	95.01
HS-PSS	#1	FIMM003724-001	Decitabine	IC50	10000	2.5	9.16	0	10000	1	0	2.38	0.27	-10.4	-6.52	4.62
HS-PSS	#1	FIMM003725-001	Alvocidib	IC50	120.14	2.5	86.85	0	10000	1	20.37	3.52	-6.35	33.68	86.85	83.71
HS-PSS	#1	FIMM003726-001	MGCD-265	IC50	1116.64	2.5	23.37	0	10000	1	2.02	-9.45	-9.46	-6.04	10.14	23.37
HS-PSS	#1	FIMM003727-001	Amonafide	IC50	2406.33	2.5	93.81	0	10000	1	6.59	-5.14	4.94	-10.03	8.66	93.81
HS-PSS	#1	FIMM003728-001	Tipifarnib	IC50	683.05	0.82	46.55	0	10000	1	5.39	-5.28	-5.2	14.18	22.48	46.55
HS-PSS	#1	FIMM003729-001	Pimasertib	IC50	2390.26	2.5	44.33	0	10000	1	2.94	-9.92	-18.41	-11.55	4.21	44.33
HS-PSS	#1	FIMM003730-001	Ponatinib	IC50	332.45	2.5	45	0	1000	0.1	2.2	0.07	3.25	-0.46	-1.24	45
HS-PSS	#1	FIMM003732-001	Perifosine	IC50	2500	2.5	0.79	0	2500	0.25	0	-0.88	-3.4	-6.2	-0.7	0.4
HS-PSS	#1	FIMM003733-001	Motesanib	IC50	10000	2.5	5.39	0	10000	1	0	-12.83	-5.83	-1.81	-5.43	5.39
HS-PSS	#1	FIMM003734-002	Cediranib	IC50	29.91	0.74	20.06	0	1000	0.1	1.71	-0.3	4.63	4.69	14.32	20.06
HS-PSS	#1	FIMM003735-001	PF-04691502	IC50	403.86	1.99	70.15	0	10000	1	11.68	-1.18	11.77	3.83	60.31	70.15
HS-PSS	#1	FIMM003736-001	Rucaparib	IC50	1042.35	1.48	30.15	0	10000	1	2.72	-1.42	-1.26	2.14	14.34	30.15
HS-PSS	#1	FIMM003737-001	Tarenflurbil	IC50	10000	2.5	1.34	0	10000	1	0	1.34	-6.72	-7.37	-9.22	-1.84
HS-PSS	#1	FIMM003738-001	Tivozanib	IC50	3726.59	2.5	46.2	0	10000	1	2	-6.15	-11.76	2.66	-5.85	46.2
HS-PSS	#1	FIMM003739-001	MK1775	IC50	547.26	0.99	49.57	0	10000	1	6.59	-10.54	-4.97	10.86	30.17	49.57
HS-PSS	#1	FIMM003740-002	PF-00477736	IC50	77.06	0.45	43.51	0	10000	1	8.91	14.4	10.91	15.4	37.53	43.51
HS-PSS	#1	FIMM003741-001	AZD7762	IC50	206.66	2.5	61.87	0	1000	0.1	4.8	0.69	7.7	6.72	8.45	61.87
HS-PSS	#1	FIMM003742-001	AZD1152-HQPA	IC50	38.66	2.5	13.2	0	1000	0.1	0.81	-3.97	-6.84	-2.26	13.2	9.86
HS-PSS	#1	FIMM003743-003	AZD8055	IC50	91.69	1.2	70.74	0	10000	1	17.04	-10.16	7.16	36.51	68.27	70.74
HS-PSS	#1	FIMM003744-001	Belinostat	IC50	924.23	2.5	88.11	0	10000	1	10.77	-7.25	-0.13	-11.52	48.56	88.11
HS-PSS	#1	FIMM003745-002	Bimatoprost	IC50	5500	2.5	100	0	5500	0.55	0.89	-4.05	-10.93	-16.81	-11.25	-11.62
HS-PSS	#1	FIMM003746-001	Doramapimod	IC50	1641.42	2.5	68.61	0	10000	1	6.23	-11.35	-8.53	-6.3	15.4	68.61
HS-PSS	#1	FIMM003747-006	Bryostatin 1	IC50	0.27	2.5	12.24	0	100	0.01	1.21	5.97	0.67	12.24	11.35	11.16
HS-PSS	#1	FIMM003748-001	Tacedinaline	IC50	1000	0.1	8.54	0	1000	0.1	0	3.99	-0.08	8.54	7.49	0.39
HS-PSS	#1	FIMM003749-001	BMS-754807	IC50	1650.38	2.5	87.28	0	10000	1	7.91	3.07	1.2	-13.77	19.41	87.28
HS-PSS	#1	FIMM003750-001	Idelalisib	IC50	10000	2.5	8.04	0	10000	1	0	-3.35	-8.62	1.7	8.04	2.74
HS-PSS	#1	FIMM003751-001	Trametinib	IC50	28.08	2.5	46.39	0	250	0.02	5.07	-6.05	-6.43	-1.7	19.86	46.39
HS-PSS	#1	FIMM003752-001	Sonidegib	IC50	759.59	1.39	30.59	0	10000	1	3.23	-0.77	-2.3	2.38	17.96	30.59
HS-PSS	#1	FIMM003753-001	OSI-027	IC50	3801.24	2.5	26.64	0	10000	1	0.84	-6.31	-8.58	19.83	-4.1	26.64
HS-PSS	#1	FIMM003754-001	Refametinib	IC50	1802.16	2.5	63.21	0	10000	1	5.39	-6.8	-19.23	-21.37	11.82	63.21
HS-PSS	#1	FIMM003755-001	Everolimus	IC50	1.89	1.13	23.77	0	100	0.01	3.56	-2.1	5.65	6.4	21.91	23.77
HS-PSS	#1	FIMM003756-001	Ruxolitinib	IC50	3526.27	2.5	31.26	0	10000	1	1.23	-3.55	0.38	-1.63	-2.21	31.26
HS-PSS	#1	FIMM003757-001	Fasudil	IC50	19785.2	2.5	45.56	0	50000	5	1.83	-9.33	-8.18	-4.74	-9.63	45.56
HS-PSS	#1	FIMM003758-001	Indibulin	IC50	784.04	2.5	24.05	0	10000	1	2.56	-6.47	-10.43	-2.71	15.65	24.05
HS-PSS	#1	FIMM003759-001	Iniparib	IC50	10000	2.5	100	0	10000	1	0	-8.88	-9.45	-4.48	-2.34	-1.31
HS-PSS	#1	FIMM003760-001	MK-2206	IC50	100.09	1.61	17.97	0	1000	0.1	1.05	-1.47	-6.24	1.19	8.88	17.97
HS-PSS	#1	FIMM003761-001	Alisertib	IC50	1557.72	2.13	44.67	0	10000	1	3.93	0.54	-11.74	5.67	12.37	44.67
HS-PSS	#1	FIMM003762-001	Nelarabine	IC50	10000	2.5	100	0	10000	1	0	-13.27	-7.9	-13.59	-15.53	-6.14
HS-PSS	#1	FIMM003763-001	Nilotinib	IC50	510.81	0.56	23.47	0	10000	1	1.65	-1.14	0	11.99	8.47	23.47
HS-PSS	#1	FIMM003764-001	Luminespib	IC50	39.27	2.5	82.22	0	1000	0.1	13.96	1.96	-8.81	-6.69	78.54	82.22
HS-PSS	#1	FIMM003765-001	2-methoxyestradiol	IC50	3058.4	2.5	26.58	0	10000	1	1.11	1.19	-12.4	-2.45	0.41	26.58
HS-PSS	#1	FIMM003766-002	Plerixafor	IC50	1262.4	2.5	14.16	0	10000	1	0.55	-4.27	4.56	-0.39	5.07	14.16
HS-PSS	#1	FIMM003767-001	Vemurafenib	IC50	3734.86	2.5	29.34	0	10000	1	1.03	4.36	1.5	-4.95	-3.77	29.34
HS-PSS	#1	FIMM003769-002	Vandetanib	IC50	86.5	2.5	34.17	0	1000	0.1	4.01	-6.55	-6.39	-5.31	20.25	34.17
HS-PSS	#1	FIMM003771-001	YM155	IC50	15.15	1.49	100	0	10000	1	33.93	1.15	35.07	94.12	100.42	100.01
HS-PSS	#1	FIMM003772-001	Linsitinib	IC50	10000	2.5	2.44	0	10000	1	0	0.94	-9.74	2.44	-4.14	-2.81
HS-PSS	#1	FIMM003773-001	EMD1214063	IC50	1000	2.5	2.35	0	1000	0.1	0	-9.37	-7.59	-10.24	-3.18	2.35
HS-PSS	#1	FIMM003774-001	Lestaurtinib	IC50	87.18	2.5	45.67	0	1000	0.1	5.63	-3.36	0.06	-0.91	26.73	45.67
HS-PSS	#1	FIMM003775-001	Dasatinib	IC50	36.06	0.47	19.29	0	1000	0.1	0.97	0.64	3.34	8.84	7.88	19.29
HS-PSS	#1	FIMM003776-001	Tofacitinib	IC50	5000	2.5	2.17	0	5000	0.5	0	-0.95	-1.77	2.17	-3.49	-4.37
HS-PSS	#1	FIMM003777-001	Fingolimod	IC50	1885.32	2.5	100	0	10000	1	8.31	-9.03	3.8	4.18	16.73	100.88
HS-PSS	#1	FIMM003778-001	Axitinib	IC50	2582.55	2.5	37.97	0	10000	1	2.26	-2.79	-4.65	1.33	2.73	37.97
HS-PSS	#1	FIMM003779-001	Saracatinib	IC50	1574.25	1.83	67.55	0	10000	1	6.08	-5.39	14.35	11.04	19.83	67.55
HS-PSS	#1	FIMM003780-002	Bosutinib	IC50	3431.49	2.5	99.79	0	10000	1	5.17	-4.47	-7.24	-9.71	-4.87	99.79
HS-PSS	#1	FIMM003781-001	Canertinib	IC50	2443.64	2.5	88.72	0	10000	1	6.16	-2.78	-8.32	-7.8	7.8	88.72
HS-PSS	#1	FIMM003782-001	Lenalidomide	IC50	100000	2.5	6.75	0	100000	10	0	-1.75	-14.22	-6.7	5.98	6.75
HS-PSS	#1	FIMM003783-001	Panobinostat	IC50	54.82	2.5	93.88	0	1000	0.1	14.12	2.61	-10.8	1.33	76.79	93.88
HS-PSS	#1	FIMM003784-001	Pazopanib	IC50	605.16	2.5	42.64	0	10000	1	6.09	6.09	-0.9	-0.23	33.23	42.64
HS-PSS	#1	FIMM003785-001	Tandutinib	IC50	695.32	0.2	13.79	0	1000	0.1	0	-2.11	9.83	1.35	4.79	7.75
HS-PSS	#1	FIMM003786-001	Temsirolimus	IC50	1.13	1.86	34.46	0	100	0.01	7.73	2.72	1.05	15.23	34.46	30.79
HS-PSS	#1	FIMM003787-001	Vorinostat	IC50	2820.93	2.5	79.25	0	10000	1	4.89	-4.49	-7.64	-3.98	3.6	79.25
HS-PSS	#1	FIMM003788-001	Entinostat	IC50	3732.65	2.5	52.02	0	10000	1	2.31	-3.43	-10.73	-1.89	-6.67	52.02
HS-PSS	#1	FIMM003789-001	Enzastaurin	IC50	17.86	1.19	17.08	0	10000	1	3.43	-2.52	6.53	14.28	17.08	11.3
HS-PSS	#1	FIMM003790-001	Olaparib	IC50	1872.39	2.5	23.16	0	10000	1	1.4	-5.38	-13.63	4.08	3.94	23.16
HS-PSS	#1	FIMM003791-001	Masitinib	IC50	1833.89	2.5	83.89	0	10000	1	7.12	-0.32	-3.73	19.11	14.9	83.89
HS-PSS	#1	FIMM003792-001	Pictilisib	IC50	1114.53	2.5	52.08	0	10000	1	5.78	-10.46	-0.3	-1.5	22.54	52.08
HS-PSS	#1	FIMM003793-001	Vismodegib	IC50	4587.22	2.5	13.91	0	10000	1	0.05	-9.44	2.77	-6.17	-8.6	13.91
HS-PSS	#1	FIMM003794-001	Sorafenib	IC50	1000	0.29	6.44	0	1000	0.1	0	-2.52	-1.62	3.04	6.44	-0.19
HS-PSS	#1	FIMM003795-001	Seliciclib	IC50	1672.18	2.5	30.75	0	10000	1	2.39	-1.68	-3.35	-6.34	6.67	30.75
HS-PSS	#1	FIMM003796-002	Patupilone	IC50	0.89	2.5	46.52	0	1000	0.1	17.85	-5.57	26.68	46.52	42.68	42.18
HS-PSS	#1	FIMM003797-001	Docetaxel	IC50	3.86	1.28	52.73	0	1000	0.1	15.23	-6.14	8.61	40.72	49.75	52.73
HS-PSS	#1	FIMM023794-002	Pentostatin	IC50	10000	2.5	9.66	0	10000	1	0	-3.41	-4.91	1.91	9.66	6.06
HS-PSS	#1	FIMM023795-004	Sirolimus	IC50	3.71	0.73	32.88	0	100	0.01	4.11	1.44	0.9	10.69	20.09	32.88
HS-PSS	#1	FIMM023796-003	Estramustine	IC50	10000	1	5.78	0	10000	1	0	5.78	0.97	5.71	3.39	5.02
HS-PSS	#1	FIMM023797-003	Floxuridine	IC50	1484.92	2.5	30.69	0	10000	1	2.58	-7.5	-6.76	-1.49	8.32	30.69
HS-PSS	#1	FIMM023798-002	Gemcitabine	IC50	19.88	2.5	70.21	0	1000	0.1	14.66	5.3	-0.64	10.6	69.67	70.21
HS-PSS	#1	FIMM023799-002	Teniposide	IC50	1236.94	1.37	68.19	0	10000	1	6.82	5.73	2.47	8.12	27.65	68.19
HS-PSS	#1	FIMM023800-002	Dactinomycin	IC50	5.05	1.24	92.27	0	1000	0.1	25.14	-5.17	12.16	63.94	92.27	86.67
HS-PSS	#1	FIMM023801-003	Streptozocin	IC50	24.21	0.83	13.72	0	10000	1	1.36	-4.83	7.49	8.87	13.72	7.67
HS-PSS	#1	FIMM023804-002	Cladribine	IC50	366.36	2.5	38.35	0	1000	0.1	1.59	1.34	-6.86	-6.4	-4.09	38.35
HS-PSS	#1	FIMM023805-002	Mitomycin C	IC50	3175.81	2.5	16.18	0	10000	1	0.31	-3.59	7.87	2.36	-0.04	16.18
HS-PSS	#1	FIMM023806-004	Carboplatin	IC50	15369.4	2.5	62.76	0	100000	10	5.91	1.64	1.59	-1.8	15.96	62.76
HS-PSS	#1	FIMM023807-006	Cisplatin	IC50	4704.03	1.25	86.38	0	100000	10	13.1	4.65	3.44	10.74	61.95	86.38
HS-PSS	#1	FIMM023808-003	Pemetrexed	IC50	10000	2.5	6.45	0	10000	1	0	-5.98	-5.16	-5.64	-1.22	6.45
HS-PSS	#1	FIMM023809-004	Oxaliplatin	IC50	7505.82	1.04	69.22	0	100000	10	8.54	4.35	6.2	8.89	37.89	69.22
HS-PSS	#1	FIMM023810-002	Uramustine	IC50	10000	0.24	8.82	0	10000	1	0	-2.87	-0.97	8.82	2.17	-0.55
HS-PSS	#1	FIMM023811-004	Daunorubicin	IC50	121.77	2.5	88.24	0	1000	0.1	9.45	-5.77	-3.7	-1.24	33.47	88.24
HS-PSS	#1	FIMM023814-002	Etoposide	IC50	1305.01	2.5	33	0	10000	1	3.08	-4.16	-2.79	-8.54	11.26	33
HS-PSS	#1	FIMM023816-003	Arsenic(III) oxide	IC50	155.14	0.48	20.94	0	2500	0.25	0.95	-1.16	3.65	9.71	5.62	20.94
HS-PSS	#1	FIMM023818-005	Doxorubicin	IC50	199.44	2.5	96.1	0	1000	0.1	7.71	-9.51	-1.96	0.06	14.3	96.1
HS-PSS	#1	FIMM023819-002	Valrubicin	IC50	422.36	1.09	97.51	0	5000	0.5	11.68	0.8	0.25	13.29	50.25	97.51
HS-PSS	#1	FIMM023820-003	Sunitinib	IC50	511.88	2.5	11.82	0	1000	0.1	0	-12.02	-10.63	-12.3	-14.97	11.82
HS-PSS	#1	FIMM023821-002	Ixabepilone	IC50	391.98	2.5	39.26	0	1000	0.1	1.51	-3.4	-6.05	-7.68	-7.68	39.26
HS-PSS	#1	FIMM023825-003	Azacitidine	IC50	4746.4	2.5	15.6	0	10000	1	0.1	-0.47	-6.83	-2.15	-12.13	15.6
HS-PSS	#1	FIMM023828-002	Fludarabine	IC50	749.14	1.17	24.9	0	10000	1	2.18	-4.25	-4.73	3.67	13.97	24.9
HS-PSS	#1	FIMM023831-003	Bleomycin	IC50	835.03	0.91	53.25	0	10000	1	5.94	-6.11	-2.5	11.96	25.06	53.25
HS-PSS	#1	FIMM023832-001	Dactolisib	IC50	15.66	1	69.76	0	1000	0.1	14.45	8.49	5.67	25.89	61.66	69.76
HS-PSS	#1	FIMM023833-001	Quizartinib	IC50	1000	0.1	7.36	0	1000	0.1	0	1	0.3	5.53	7.36	-10.7
HS-PSS	#1	FIMM100345-001	APR-246	IC50	683.3	1.45	13.13	0	10000	1	0.39	-2.73	1.93	0.72	8.3	13.13
HS-PSS	#1	FIMM100346-001	Carfilzomib	IC50	11.72	2.34	99.88	0	1000	0.1	23.27	-2.58	-1.33	40.81	98.43	99.88
HS-PSS	#1	FIMM100347-001	Gandotinib	IC50	1001	0.67	68	0	10000	1	7.29	3.32	8.27	20.18	21.37	68
HS-PSS	#1	FIMM100352-001	AZ 3146	IC50	1854.41	2.5	75.39	0	10000	1	6.35	-2.55	5.07	15.4	13.09	75.39
HS-PSS	#1	FIMM100355-002	Sotrastaurin	IC50	10000	2.5	6.7	0	10000	1	0	-0.06	-5.91	-5.7	-6.82	3.47
HS-PSS	#1	FIMM100358-001	Bendamustine	IC50	10000	2.5	6.86	0	10000	1	0	-9.52	-4.04	-9.18	6.86	4.27
HS-PSS	#1	FIMM100362-001	Midostaurin	IC50	465.08	2.5	56.37	0	10000	1	9.08	8.29	3.95	-5.21	50.3	56.37
HS-PSS	#1	FIMM100364-001	Regorafenib	IC50	3584.02	2.5	42.96	0	10000	1	1.9	-5.85	2.3	17.99	-3.73	42.96
HS-PSS	#1	FIMM100365-001	XAV-939	IC50	1610.91	2.5	22.97	0	10000	1	1.55	-11.03	-6.71	-3.22	5.35	22.97
HS-PSS	#1	FIMM100366-004	UCN-01	IC50	121.01	1	100	0	10000	1	22.08	-1.96	-0.95	50.4	82.19	100.34
HS-PSS	#1	FIMM100367-002	Ruboxistaurin	IC50	2893.98	2.5	86.68	0	10000	1	5.24	-4.15	2.91	-2.01	3.18	86.68
HS-PSS	#1	FIMM100368-001	Capecitabine	IC50	10000	2.5	100	0	10000	1	0	-5.72	-3.44	-8.84	-6.03	-4.86
HS-PSS	#1	FIMM100371-002	Chloroquine	IC50	2725.15	2.27	100	0	100000	10	18.69	0.31	0.72	9.34	95	101.65
HS-PSS	#1	FIMM100372-002	Valproic acid	IC50	1000000	2.5	6.13	0	1000000	100	0	-2.13	0.56	4.62	-5.98	6.13
HS-PSS	#1	FIMM100373-001	Tivantinib	IC50	239.08	2.5	36.14	0	1000	0.1	2.27	2.78	1.98	15.71	3.33	36.14
HS-PSS	#1	FIMM100374-001	Niraparib	IC50	1761.04	2.5	50.41	0	10000	1	4.28	-0.83	2.95	-4.22	9.82	50.41
HS-PSS	#1	FIMM100375-001	Volasertib	IC50	42.06	0.79	59.45	0	1000	0.1	8.74	0.57	-1.93	18.63	35.69	59.45
HS-PSS	#1	FIMM100376-001	Toremifene	IC50	3430.99	2.5	48.12	0	10000	1	2.31	-8.58	-4.94	-4.06	-2.34	48.12
HS-PSS	#1	FIMM100377-001	Lasofoxifene	IC50	146.46	2.5	21.2	0	1000	0.1	1.43	-3.7	-11.66	-4.96	5.92	21.2
HS-PSS	#1	FIMM100378-006	Galiellalactone	IC50	6448.64	2.5	58.62	0	25000	2.5	3.82	2.14	4.46	2.85	4.23	58.62
HS-PSS	#1	FIMM100379-001	Omacetaxine	IC50	46.97	2.5	80.31	0	10000	1	23.11	2.85	-0.77	70.19	77.3	80.31
HS-PSS	#1	FIMM100380-001	RAF265	IC50	176.63	2.5	52.21	0	1000	0.1	4.44	-4.16	-2.27	5.52	10.06	52.21
HS-PSS	#1	FIMM100381-001	Nutlin-3	IC50	1724.01	2.5	24.89	0	10000	1	1.69	-7.71	3.55	-5.56	5.08	24.89
HS-PSS	#1	FIMM100382-002	Neratinib	IC50	159.87	2.5	65.72	0	1000	0.1	6.05	1.86	-2.51	6.11	15.46	65.72
HS-PSS	#1	FIMM100383-001	Mocetinostat	IC50	2199.01	2.5	88.01	0	10000	1	6.61	0	-12.44	3.94	10.36	88.01
HS-PSS	#1	FIMM100384-001	Rabusertib	IC50	33.52	0.64	17.43	0	1000	0.1	0.93	-5.65	3.97	6.39	9.77	17.43
HS-PSS	#1	FIMM100385-001	Galunisertib	IC50	1000	2.5	13.06	0	1000	0.1	0	5.14	13.06	-4.2	-1.92	3.21
HS-PSS	#1	FIMM100386-001	Linifanib	IC50	1000	2.5	9.61	0	1000	0.1	0	-3.54	3.13	-0.98	-1.86	9.61
HS-PSS	#1	FIMM100387-001	Brivanib	IC50	1000	2.5	100	0	1000	0.1	0	-6.52	-6.37	-1.68	-1.04	-3.58
HS-PSS	#1	FIMM100388-001	Buparlisib	IC50	1752.98	2.5	70.93	0	10000	1	6.19	-5.1	15.99	11.68	13.87	70.93
HS-PSS	#1	FIMM100389-001	Nintedanib	IC50	3965.05	2.5	45.67	0	10000	1	1.83	-2.68	-3.12	-3.99	-9.81	45.67
HS-PSS	#1	FIMM100390-001	Apitolisib	IC50	714.97	1.48	64.48	0	10000	1	8.39	-5.32	-0.47	3.9	39.86	64.48
HS-PSS	#1	FIMM100391-001	AZD4547	IC50	1000	0.49	7	0	1000	0.1	0	-3.34	-2.58	7	2.13	4.91
HS-PSS	#1	FIMM100392-001	VER 155008	IC50	4169.31	2.5	21.69	0	10000	1	0.47	-10.64	-5.36	-7.28	-6.83	21.69
HS-PSS	#1	FIMM100393-001	Daporinad	IC50	5.73	2.5	90.93	0	1000	0.1	24.96	-0.22	-1.33	73.06	89.38	90.93
HS-PSS	#1	FIMM100395-001	Cabozantinib	IC50	38.84	0.61	23	0	1000	0.1	1.89	-1.36	0.2	10.64	11.07	23
HS-PSS	#1	FIMM100396-001	AZD1480	IC50	260.61	2.5	20.28	0	1000	0.1	0.78	-1.9	0.38	6.55	1.38	20.28
HS-PSS	#1	FIMM100397-001	Ridaforolimus	IC50	1.87	1.37	28.59	0	100	0.01	5.02	-6.51	-4.71	9.45	24.77	28.59
HS-PSS	#1	FIMM100398-001	Sonolisib	IC50	10000	2.5	5.99	0	10000	1	0	-2.69	-5.84	5.99	-3.86	3.89
HS-PSS	#1	FIMM100399-001	Quisinostat	IC50	42.83	1.31	93.33	0	1000	0.1	14.66	0.95	1.29	12.16	70.03	93.33
HS-PSS	#1	FIMM100402-001	Tosedostat	IC50	3273.23	2.5	25.01	0	10000	1	0.92	-9.98	-6.42	-4.49	-0.44	25.01
HS-PSS	#1	FIMM100403-001	PF-04708671	IC50	2566.31	2.5	64.03	0	10000	1	4.22	4.61	-0.74	1.05	4.72	64.03
HS-PSS	#1	FIMM100407-001	Binimetinib	IC50	1000	2.5	9.59	0	1000	0.1	0	-1.76	5.54	0.43	-1.21	7.79
HS-PSS	#1	FIMM100408-002	Tamatinib	IC50	10000	2.5	9.72	0	10000	1	0	-0.82	-4.91	-7.75	3.15	9.72
HS-PSS	#1	FIMM100409-001	KX2-391	IC50	163.17	0.96	76.59	0	10000	1	15.67	8.56	3.87	29.28	65.29	76.59
HS-PSS	#1	FIMM100410-001	PF-3845	IC50	1413.69	2.5	79.63	0	10000	1	7.9	-6.14	-6.09	-7.21	23.61	79.63
HS-PSS	#1	FIMM100411-001	MK-0752	IC50	1000	2	5.19	0	1000	0.1	0	-3.3	-9.9	0.65	4.57	5.19
HS-PSS	#1	FIMM100412-001	TAK-733	IC50	162.24	2.5	48.94	0	1000	0.1	4.36	-2.53	-5.85	-9.81	11.27	48.94
HS-PSS	#1	FIMM100413-001	SB 743921	IC50	1.29	2.5	29.75	0	100	0.01	6.42	-3.36	-1.39	10.36	29.75	26.95
HS-PSS	#1	FIMM100414-001	Omipalisib	IC50	35.2	1.1	64.35	0	1000	0.1	10.55	-2.96	4.55	12.36	48.81	64.35
HS-PSS	#1	FIMM100415-001	Ibrutinib	IC50	19.85	2.5	13.6	0	1000	0.1	1.17	6.11	-1.19	2.05	13.6	7.7
HS-PSS	#1	FIMM100416-001	TAK-901	IC50	150.11	2.5	57.46	0	1000	0.1	5.46	8.49	1.37	1.09	15.25	57.46
HS-PSS	#1	FIMM100417-004	Fostamatinib	IC50	513.97	2.5	40.37	0	2500	0.25	2.95	-1.77	-1.26	0.45	5.6	40.37
HS-PSS	#1	FIMM100418-001	JQ1	IC50	379.49	2.02	59.07	0	10000	1	10.03	-0.5	-3.04	3.79	51.77	59.07
HS-PSS	#1	FIMM109440-001	NVP-BGJ398	IC50	1000	2.5	9.97	0	1000	0.1	0	4.65	-3.41	-1.66	2.89	9.97
HS-PSS	#1	FIMM109441-001	Momelotinib	IC50	2496.29	2.5	49.17	0	10000	1	3.21	2.63	7.7	-4.32	4.03	49.17
HS-PSS	#1	FIMM109442-001	MLN-0128	IC50	58.47	1.53	69.5	0	1000	0.1	9.88	-9.45	10.36	3.9	48.26	69.5
HS-PSS	#1	FIMM109444-001	TGX-221	IC50	10000	1.82	0.18	0	10000	1	0	-2.62	-3.59	-5.7	0.18	-2.49
HS-PSS	#1	FIMM109445-002	Tubacin	IC50	1469.16	2.5	47.96	0	10000	1	4.53	-2.71	-0.1	-7.2	13.29	47.96
HS-PSS	#1	FIMM109446-001	Tubastatin A	IC50	3005.82	2.5	60.89	0	10000	1	3.48	-1.72	0.4	-6.13	1.38	60.89
HS-PSS	#1	FIMM109447-001	Atorvastatin	IC50	1677.07	2.42	75.28	0	10000	1	6.74	4.05	12.85	11.75	16.6	75.28
HS-PSS	#1	FIMM109448-001	Varespladib	IC50	10000	2.5	7.23	0	10000	1	0	-5.14	-0.07	-5.12	-1.05	4.52
HS-PSS	#1	FIMM109449-001	StemRegenin 1	IC50	3198.34	2.5	46.51	0	10000	1	2.39	-7.87	-0.19	-2.32	-0.26	46.51
HS-PSS	#1	FIMM109450-001	VX-11E	IC50	755.87	2.5	44.46	0	2500	0.25	2.39	2.52	2.52	-6.48	0.91	44.46
HS-PSS	#1	FIMM109451-001	PFI-1	IC50	3725.43	2.5	48.13	0	10000	1	2.11	1.57	-3.59	-1.22	-6.06	48.13
HS-PSS	#1	FIMM109453-001	4-hydroxytamoxifen	IC50	2319.31	2.5	88.41	0	10000	1	6.38	-9.07	-0.13	-1.36	9.06	88.41
HS-PSS	#1	FIMM109454-002	15D-PGJ2	IC50	3000	2.5	8.18	0	3000	0.3	0	-2.52	-6.25	2.06	8.18	3.17
HS-PSS	#1	FIMM109455-001	RD162	IC50	10000	2.5	100	0	10000	1	0	-4.4	-14.17	-11.99	-5.14	-0.07
HS-PSS	#1	FIMM109456-001	Enzalutamide	IC50	10000	2.5	7.35	0	10000	1	0	1.43	-13.13	-13.81	-9.85	7.35
HS-PSS	#1	FIMM109458-002	1-methyl-D-tryptophan	IC50	5000	2.5	8.45	0	5000	0.5	0	-4.38	0.66	-4.85	-0.22	6.24
HS-PSS	#1	FIMM109459-001	Dacomitinib	IC50	144.22	1.89	35.4	0	1000	0.1	3	-4.45	4.31	3.54	11.62	35.4
HS-PSS	#1	FIMM109460-001	Dinaciclib	IC50	10.05	2.5	85.75	0	1000	0.1	20.97	1.24	-5.43	42.68	85.75	84.19
HS-PSS	#1	FIMM109461-001	Dabrafenib	IC50	1000.5	2.5	26.58	0	2500	0.25	0.78	-4.02	-3.22	-9	-6.13	26.58
HS-PSS	#1	FIMM109462-001	I-BET151	IC50	1705.94	2.5	58.5	0	10000	1	5.14	-5.86	-6.99	-9.47	12.18	58.5
HS-PSS	#1	FIMM109463-001	Ralimetinib	IC50	4088.16	2.5	45.66	0	10000	1	1.76	5.04	-10.8	-14.76	-12.41	45.66
HS-PSS	#1	FIMM109464-001	Crenolanib	IC50	3641.43	2.5	100	0	10000	1	4.89	7.76	-6.55	-6.91	-11.87	100.96
HS-PSS	#1	FIMM109465-001	PF-4800567	IC50	10000	1	7.3	0	10000	1	0	4.68	4.03	5.21	4.07	7.3
HS-PSS	#1	FIMM109467-001	PF-670462	IC50	3763.31	2.5	21.53	0	10000	1	0.55	-13.08	-6.8	-10.76	-2.94	21.53
HS-PSS	#1	FIMM109468-001	ZSTK474	IC50	830.98	2.5	30.65	0	10000	1	3.54	0.28	-7.76	-6.76	18.96	30.65
HS-PSS	#1	FIMM115468-001	PAC-1	IC50	2319.5	2.5	84.34	0	10000	1	6.09	2.6	-3.74	-4.32	8.65	84.34
HS-PSS	#1	FIMM115469-001	AZD2014	IC50	505.07	1.37	69.8	0	10000	1	10.36	-5.46	-2.59	7.44	49.83	69.8
HS-PSS	#1	FIMM115470-001	CPI-613	IC50	897	0.59	17.03	0	10000	1	0.36	1.83	-1.25	7.97	4.28	17.03
HS-PSS	#1	FIMM115471-001	FG-4592	IC50	1212.62	2.5	48.99	0	10000	1	5.17	-4.44	-10.67	-2.59	18.72	48.99
HS-PSS	#1	FIMM115472-001	Pevonedistat	IC50	89.57	1.69	96.97	0	10000	1	23.75	-7.79	-0.38	53.54	90.97	96.97
HS-PSS	#1	FIMM115473-001	GSK2636771	IC50	974.73	1.14	19.44	0	10000	1	1.06	2.25	-3.1	3.07	9.16	19.44
HS-PSS	#1	FIMM115474-001	AT-406	IC50	3802.64	2.5	14.71	0	10000	1	0.14	-4.34	5.12	-6.54	-1.3	14.31
HS-PSS	#1	FIMM115476-003	(5Z)-7-Oxozeaenol	IC50	3821.27	2.5	29.8	0	10000	1	1.02	-8.82	-0.95	-1.6	-4.71	29.8
HS-PSS	#1	FIMM115477-001	Rebastinib	IC50	1000	2.5	1.17	0	1000	0.1	0	1.17	-6.92	-3.34	-0.41	-1.59
HS-PSS	#1	FIMM115478-001	Lomeguatrib	IC50	1067.58	2.5	15.05	0	10000	1	0.77	5.14	2.03	-6.41	6.98	15.05
HS-PSS	#1	FIMM115479-001	GSK269962	IC50	1613.44	2.5	47.14	0	10000	1	4.2	1.45	-5.72	4.09	10.9	47.14
HS-PSS	#1	FIMM115481-001	PF 431396	IC50	2361.67	2.5	83.88	0	10000	1	5.97	-11.1	-9.39	0.89	8.15	83.88
HS-PSS	#1	FIMM115482-001	GSK650394	IC50	3662.31	2.5	19.16	0	10000	1	0.42	-5.54	2.54	-7.24	-2.02	19.16
HS-PSS	#1	FIMM115483-001	AVN944	IC50	308.98	1.73	69.41	0	10000	1	12.46	-3.8	6.02	8.32	61.54	69.41
HS-PSS	#1	FIMM115484-001	Venetoclax	IC50	1000	2.5	100	0	1000	0.1	0	-6.68	-4.81	-6.05	-7.45	-9.6
HS-PSS	#1	FIMM115485-001	BMS-911543	IC50	10000	2.5	8.84	0	10000	1	0	-2.42	-3.82	0.84	1.85	8.84
HS-PSS	#1	FIMM115486-001	Ipatasertib	IC50	1159	2.5	37.09	0	10000	1	3.83	-1.34	-4.33	-0.01	15.16	37.09
HS-PSS	#1	FIMM115488-002	Radicicol	IC50	545.35	2	86.21	0	10000	1	12.86	-6.2	1.81	2.78	66.46	86.21
HS-PSS	#1	FIMM115492-001	LY-294002	IC50	13422.2	2.5	69.63	0	100000	10	7.1	-2.11	-4.94	-0.7	22.55	69.63
HS-PSS	#1	FIMM115606-002	IOX-2	IC50	10287.3	2.5	65.04	0	50000	5	5.08	-6.78	9.64	5.02	8.99	65.04
HS-PSS	#1	FIMM115607-003	GSK-J4	IC50	6007.17	2.5	99.39	0	100000	10	14.4	1.44	-7.73	-4.79	78.05	99.39
HS-PSS	#1	FIMM115608-002	UNC1215	IC50	8341.77	2.5	20.39	0	30000	3	0.73	-0.3	-7.28	3.67	1	20.39
HS-PSS	#1	FIMM115609-002	SGC0946	IC50	1938.23	2.5	79.54	0	10000	1	6.51	-3.96	2.83	3.85	12.6	79.54
HS-PSS	#1	FIMM115610-002	UNC0642	IC50	2600.85	2.5	99.3	0	10000	1	6.56	-1.43	-0.77	8.96	6.92	99.3
HS-PSS	#1	FIMM115611-001	GSK343	IC50	2966.03	2.5	94.29	0	10000	1	5.59	-5.27	-5.2	-11.33	2.64	94.29
HS-PSS	#1	FIMM115612-002	UNC0638	IC50	1736.87	2.5	100	0	10000	1	8.75	-4.3	-6.17	2.86	19.92	100.84
HS-PSS	#1	FIMM115613-002	C646	IC50	8638.02	2.5	17.25	0	25000	2.5	0.34	1.25	-4.69	-1.3	-0.93	17.25
HS-PSS	#1	FIMM115614-001	8-chloro-adenosine	IC50	6593.42	2.08	55.57	0	50000	5	5.54	-0.19	-2.25	2.83	19.92	55.57
HS-PSS	#1	FIMM115615-001	8-amino-adenosine	IC50	1615.48	2.5	100	0	50000	5	17.85	-0.36	-1.67	3.2	96.09	100.67
HS-PSS	#1	FIMM115616-003	Stattic	IC50	1387.26	2.5	100	0	50000	5	18.68	-5.54	-7.79	5.44	99.36	100.84
HS-PSS	#1	FIMM133775-001	AZ-23	IC50	122.42	2.5	12.38	0	1000	0.1	0.29	-2.16	2.22	-4.42	4.69	12.38
HS-PSS	#1	FIMM133776-001	Rocilinostat	IC50	2762.46	2.5	58.36	0	10000	1	3.58	8.61	1.45	3.37	3.02	58.36
HS-PSS	#1	FIMM133777-001	ASP3026	IC50	10000	0.41	44.94	0	10000	1	0	-10.32	-19.93	-3.12	44.94	2.45
HS-PSS	#1	FIMM133778-001	Alectinib	IC50	34.78	1.49	42.8	0	1000	0.1	7.01	-4.4	-9.07	6.57	35.12	42.8
HS-PSS	#1	FIMM133779-001	GSK-1838705A	IC50	32.13	2.5	59.6	0	2500	0.25	13.94	1.98	-4.96	20.78	59.6	59.13
HS-PSS	#1	FIMM133780-001	GSK-1904529A	IC50	10000	1.8	5.31	0	10000	1	0	-4.17	0.91	-2.67	-0.84	4.32
HS-PSS	#1	FIMM133781-001	SP600125	IC50	13332.9	2.5	43.24	0	100000	10	4.26	-8.56	-8.79	-3.22	14.18	43.24
HS-PSS	#1	FIMM133782-001	Ganetespib	IC50	42.67	2.5	84.17	0	1000	0.1	13.89	-5.14	-8.8	-11.13	78.76	84.17
HS-PSS	#1	FIMM133783-001	TRAM-34	IC50	81.78	2.5	13.41	0	1000	0.1	0.59	-5.73	-7.45	-2.07	8.4	13.41
HS-PSS	#1	FIMM133784-001	Pracinostat	IC50	727.94	1.79	94.01	0	10000	1	12.4	0.67	1.29	2.87	59.94	94.01
HS-PSS	#1	FIMM133785-001	AR-42	IC50	1058.32	2.15	88.09	0	10000	1	10	-7.29	-1.77	1.45	41.31	88.09
HS-PSS	#1	FIMM133786-001	Lonafarnib	IC50	2145.28	2.5	58.02	0	10000	1	4.36	0.57	-10.16	-6.95	7.3	58.02
HS-PSS	#1	FIMM133787-001	Alpelisib	IC50	336.65	2.5	13	0	2500	0.25	0.35	-2.09	-3.36	-1.41	4.19	13
HS-PSS	#1	FIMM133788-001	Baricitinib	IC50	2500	2.5	2.3	0	2500	0.25	0	2.3	-4.65	-4.39	-5.38	1.87
HS-PSS	#1	FIMM133789-001	BX-912	IC50	1931.02	2.5	44.82	0	10000	1	3.51	-8.63	-3.55	2.29	7.16	44.82
HS-PSS	#1	FIMM133791-001	AZD-5363	IC50	3863.09	2.5	20.34	0	10000	1	0.45	-11.99	-4.51	-0.41	-3.53	20.34
HS-PSS	#1	FIMM133792-001	CUDC-305	IC50	510.04	2.5	84.66	0	10000	1	13.14	-6.95	-6.78	-7.47	72.51	84.66
HS-PSS	#1	FIMM133793-001	Oprozomib	IC50	148.03	2.5	98.26	0	2500	0.25	14.32	-3.48	-7.34	-5.5	77.84	98.26
HS-PSS	#1	FIMM133794-001	Fedratinib	IC50	1444.69	2.5	96.47	0	10000	1	9.41	-3.02	-4.87	2.88	27.45	96.47
HS-PSS	#1	FIMM133795-001	PF-03758309	IC50	22.52	0.84	90.31	0	10000	1	27.93	-3.25	36.19	65.47	90.31	86.36
HS-PSS	#1	FIMM133796-001	GSK-2334470	IC50	3051.88	2.5	27.72	0	10000	1	1.2	-2.15	-9.84	-7.74	0.48	27.72
HS-PSS	#1	FIMM133797-002	Pomalidomide	IC50	10000	2.5	100	0	10000	1	0	-3.48	-9.48	-7.3	-13.62	-13.42
HS-PSS	#1	FIMM133798-001	Bafetinib	IC50	1000	2.5	100	0	1000	0.1	0	-7.36	-7.31	-8.28	-9.22	-10.6
HS-PSS	#1	FIMM133799-001	Orteronel	IC50	10000	2.5	0.92	0	10000	1	0	-14.07	-10.16	0.92	-13.73	-7
HS-PSS	#1	FIMM133800-001	AZD-8330	IC50	322.03	1.58	51.08	0	10000	1	8.85	-5.66	-5.95	7.42	43.53	51.08
HS-PSS	#1	FIMM133801-001	BMS-599626	IC50	2145.19	2.5	71.26	0	10000	1	5.43	-2.13	0.48	-2.64	8.95	71.26
HS-PSS	#1	FIMM133802-001	EPZ-5687	IC50	10000	2.5	100	0	10000	1	0	-9.43	-5.17	-4.77	-2.45	-1.01
HS-PSS	#1	FIMM133803-001	LY-2874455	IC50	187.04	2.5	90.98	0	1000	0.1	7.62	3.47	-5.87	-13.25	15.65	90.98
HS-PSS	#1	FIMM133804-001	ARN 509	IC50	140.66	2.5	17.26	0	10000	1	2.56	-4.78	-4.32	5.18	17.26	11.95
HS-PSS	#1	FIMM133805-001	Tideglusib	IC50	3000	2.01	6.62	0	3000	0.3	0	-7.9	-0.79	0.28	2.62	6.62
HS-PSS	#1	FIMM133806-001	SGI-1776	IC50	2469.46	2.5	100	0	10000	1	6.88	-1.9	3.95	7.85	8.08	101.08
HS-PSS	#1	FIMM133807-001	Rigosertib	IC50	129.51	2.5	63.63	0	10000	1	14.85	-0.57	-4.75	21.9	63.63	61.79
HS-PSS	#1	FIMM133808-001	Milciclib	IC50	779.32	1.1	79.35	0	10000	1	9.77	0.78	0.45	10.32	43.13	79.35
HS-PSS	#1	FIMM133809-001	Lenvatinib	IC50	2500	2.5	5.51	0	2500	0.25	0	-8.17	-8.6	0.13	2.14	5.51
HS-PSS	#1	FIMM133810-001	Duvelisib	IC50	500	0.21	6.09	0	500	0.05	0	0.52	-0.64	1.93	6.09	-0.01
HS-PSS	#1	FIMM133811-001	Icotinib	IC50	229.31	0.51	16.44	0	10000	1	0.72	3.56	5.95	1.92	12.48	16.44
HS-PSS	#1	FIMM133812-001	Cilengitide	IC50	10000	2.5	1.31	0	10000	1	0	-7.36	-8.61	-7.29	-8.37	1.31
HS-PSS	#1	FIMM133813-001	Apatinib	IC50	5619.08	1.56	11.99	0	10000	1	0	-6.22	2.37	-5	-0.51	11.61
HS-PSS	#1	FIMM133814-001	Brigatinib	IC50	92.5	0.76	96.28	0	2500	0.25	15.33	-3.05	0.24	32.66	58.79	96.28
HS-PSS	#1	FIMM133815-001	Amuvatinib	IC50	1011.69	1.92	83.62	0	10000	1	9.62	0.92	-0.41	2.05	41.25	83.62
HS-PSS	#1	FIMM133816-002	SCH772984	IC50	677.38	1.45	45.19	0	10000	1	5.75	-4.04	-13.31	4.05	28.53	45.19
HS-PSS	#1	FIMM133817-001	Semaxanib	IC50	10000	2.5	10.41	0	10000	1	0	-3.85	-5.48	10.41	-3.04	0.19
HS-PSS	#1	FIMM133818-001	Pelitinib	IC50	79.55	1.32	73.93	0	2500	0.25	12.84	-0.47	6.66	12.4	60.89	73.93
HS-PSS	#1	FIMM133819-001	Telatinib	IC50	10000	2.5	8.96	0	10000	1	0	8.96	4.42	-1.48	-0.95	5.71
HS-PSS	#1	FIMM133820-002	Triciribine	IC50	2348.87	0.75	56.55	0	100000	10	9.9	-5.2	8.68	18.99	40.93	56.55
HS-PSS	#1	FIMM133821-001	Tozasertib	IC50	314.51	1.42	31.33	0	10000	1	4.85	-1.49	3.28	4.84	26.39	31.33
HS-PSS	#1	FIMM133822-001	Varlitinib	IC50	820.89	1.95	41.95	0	10000	1	5.07	1.22	0.64	0.82	24.93	41.95
HS-PSS	#1	FIMM133823-001	Golvatinib	IC50	934.38	2.5	23.65	0	2500	0.25	0.68	-1.52	-1.05	-0.7	-3.07	23.65
HS-PSS	#1	FIMM133824-002	Copanlisib	IC50	404.51	2.5	43.99	0	1000	0.1	1.69	-6.42	-10.24	-14.64	-11.02	43.99
HS-PSS	#1	FIMM133825-001	Sapitinib	IC50	1000	2.5	9.33	0	1000	0.1	0	1.46	0.74	-0.05	7.8	9.33
HS-PSS	#1	FIMM133826-001	NVP-AEE788	IC50	627.05	2.5	22.74	0	2500	0.25	1.04	-0.02	1.89	3.32	1.81	22.74
HS-PSS	#1	FIMM133827-001	AT7519	IC50	276.83	2.5	80.79	0	10000	1	15.29	0.02	-1.41	4.16	80.79	73.46
HS-PSS	#1	FIMM133828-001	NVP-BGT226	IC50	40.44	0.65	99.07	0	1000	0.1	15.34	0.91	5.88	36.07	53.06	99.07
HS-PSS	#1	FIMM133829-001	BMS-777607	IC50	60.34	1.52	15.58	0	2500	0.25	1.43	-2.28	3.29	2.95	14.21	15.58
HS-PSS	#1	FIMM133830-001	Abemaciclib	IC50	288.57	2.5	21.98	0	2500	0.25	1.78	-7.88	-6.02	-10.38	9.13	21.98
HS-PSS	#1	FIMM133831-001	Ceritinib	IC50	91.34	1.26	64.52	0	2500	0.25	10.61	-0.09	-6.44	11.68	49.81	64.52
HS-PSS	#1	FIMM133832-001	AGI-5198	IC50	1	0.23	12.51	0	10000	1	0.2	4.56	12.29	6.28	10.22	11.48
HS-PSS	#1	FIMM133834-001	VX 745	IC50	3992.91	2.5	21.09	0	10000	1	0.47	-9.46	-1.15	-8.16	-4.77	21.09
HS-PSS	#1	FIMM133835-001	XL-647	IC50	405.57	2.5	30.73	0	1000	0.1	0.99	-5.35	-7.32	-3.35	-7.88	30.73
HS-PSS	#1	FIMM133836-001	TAK-960	IC50	75.58	0.43	11.91	0	2500	0.25	0	-1.85	3.92	6.36	4.03	11.91
HS-PSS	#1	FIMM133837-001	Hydroxyfasudil	IC50	3211.67	1.2	19.53	0	37500	3.75	1.21	-2	-2.8	2.52	10.24	19.53
HS-PSS	#1	FIMM133838-001	Lucitanib	IC50	1472.79	2.5	23.44	0	10000	1	1.71	-0.08	1.89	0.35	6.44	23.44
HS-PSS	#1	FIMM133840-001	PD184352	IC50	3898.6	2.5	21.5	0	10000	1	0.51	-1.66	-0.15	-7.55	-4.01	21.5
HS-PSS	#1	FIMM133841-001	ENMD-2076	IC50	1057.17	2.5	70.55	0	10000	1	8.13	-0.9	-3.17	-2.88	32.86	70.55
HS-PSS	#1	FIMM133842-001	MK-2461	IC50	4096.13	2.5	25.48	0	10000	1	0.69	-7.35	-0.11	-2.96	-7.05	25.48
HS-PSS	#1	FIMM133843-001	PD0325901	IC50	482.43	2.5	12.4	0	1000	0.1	0.01	-6.02	-13.23	-15.48	-10.7	12.4
HS-PSS	#1	FIMM133844-001	PH-797804	IC50	1000	2.5	8.35	0	1000	0.1	0	-10.53	-2.94	-10.77	-10.75	8.35
HS-PSS	#1	FIMM133845-001	TAK-715	IC50	565.5	0.41	20.43	0	10000	1	0.81	-1.8	11.51	2.54	8.78	19.34
HS-PSS	#1	FIMM133846-001	TG100-115	IC50	10000	1.45	9.07	0	10000	1	0	-0.64	-10.82	2.13	3.28	9.07
HS-PSS	#1	FIMM133847-001	AMG-208	IC50	97.19	2.5	13.87	0	2500	0.25	0.98	-1.2	-1.53	-2.5	13.87	9.98
HS-PSS	#1	FIMM133848-001	AMG-900	IC50	238.28	2.5	19.63	0	1000	0.1	0.8	-5.64	-10.71	-12.34	1.91	19.63
HS-PSS	#1	FIMM133849-001	ARRY-380	IC50	1046.36	2.5	11.39	0	2500	0.25	0	-5.39	-2.35	2.7	-3.72	11.39
HS-PSS	#1	FIMM133850-001	GSK-1070916	IC50	142.26	2.01	46.21	0	1000	0.1	4.28	3.23	-0.88	3.85	15.1	46.21
HS-PSS	#1	FIMM133851-001	GSK-461364	IC50	501.3	0.57	100	0	10000	1	14.57	-3.1	11.59	39.6	41.38	101.22
HS-PSS	#1	FIMM133852-001	NVP-INC280	IC50	1000	2.5	9.85	0	1000	0.1	0	-5.1	-3.65	5.06	9.85	7.48
HS-PSS	#1	FIMM133853-001	OSI-930	IC50	60.06	0.67	23.22	0	2500	0.25	2.5	0.15	-1.14	11.96	13.72	23.22
HS-PSS	#1	FIMM133854-001	Palomid-529	IC50	10000	2.5	2.33	0	10000	1	0	-6.36	-2.24	-4.35	-4.55	2.33
HS-PSS	#1	FIMM133855-001	PF-00562271	IC50	3336.53	2.5	73.3	0	10000	1	3.86	-2.04	-2.56	-3.6	-2.18	73.3
HS-PSS	#1	FIMM133856-001	PF-03814735	IC50	959.97	1.07	87.78	0	10000	1	9.91	0.42	-4.54	14.4	40.97	87.78
HS-PSS	#1	FIMM133857-001	Gedatolisib	IC50	9.08	0.98	73.42	0	1000	0.1	17.41	5.26	7.6	37.81	68.31	73.42
HS-PSS	#1	FIMM133858-001	SNS-314	IC50	119.87	2.5	23.83	0	1000	0.1	2.01	-11.92	-11.42	-7.61	9.32	23.83
HS-PSS	#1	FIMM133859-001	TAK-285	IC50	2500	2.5	100	0	2500	0.25	0.89	-3.5	-3.86	-8.88	-8.16	-2.72
HS-PSS	#1	FIMM133860-001	CEP-32496	IC50	10000	2.5	6.59	0	10000	1	0	2.08	1.12	3.05	-7.05	3.34
HS-PSS	#1	FIMM133862-002	IOX-1	IC50	100000	2.5	2.65	0	100000	10	0	0.07	-7.83	-3.3	-12.45	1.4
HS-PSS	#1	FIMM133866-001	MLN-8054	IC50	1262.51	2.5	36.42	0	10000	1	3.57	2.61	7.61	0.38	13.04	36.42
HS-PSS	#1	FIMM133867-001	KW-2449	IC50	1223.1	2.5	10.06	0	2500	0.25	0	-3.25	-7.49	-10.75	-9.52	10.06
HS-PSS	#1	FIMM133868-001	KRN-633	IC50	311.16	1.06	10.49	0	2500	0.25	0	0.53	-6.52	3.52	3.72	10.49
HS-PSS	#1	FIMM133869-001	PHA-793887	IC50	604.42	1.15	83.73	0	10000	1	11.48	8.75	1.62	10.29	52.69	83.73
HS-PSS	#1	FIMM133870-001	AZD-6482	IC50	2500	0.89	9.25	0	2500	0.25	0	-3.22	-1.15	2.81	5.41	9.25
HS-PSS	#1	FIMM133871-001	GSK-1059615	IC50	3060.6	2.5	49.56	0	10000	1	2.69	-3.11	-0.78	-3.23	0.75	49.56
HS-PSS	#1	FIMM133872-001	CYC-116	IC50	1386.71	2.19	65.89	0	10000	1	6.5	-0.78	4.41	3.67	21.53	65.89
HS-PSS	#1	FIMM133873-001	CP-724714	IC50	1540.02	2.5	56.7	0	10000	1	5.3	7.42	-1.48	3.63	14.33	56.7
HS-PSS	#1	FIMM133874-001	SGX-523	IC50	5000	2.5	3	0	5000	0.5	0	-1.23	-6.96	-2.54	3	2.63
HS-PSS	#1	FIMM133875-001	JNJ-38877605	IC50	995.24	2.5	17.45	0	10000	1	1.21	-4.94	-2.7	-1.36	8.79	17.45
HS-PSS	#1	FIMM133876-001	GSK-690693	IC50	10000	0.76	9.81	0	10000	1	0	-1.71	-3.64	-6.79	9.81	3.9
HS-PSS	#1	FIMM133877-001	OSU-03012	IC50	9142.89	2.5	100	0	25000	2.5	4.86	0.74	3.04	4.56	-12.37	100.95
HS-PSS	#1	FIMM133878-001	NVP-AEW541	IC50	3022.75	2.5	100	0	10000	1	5.83	12.91	-2.57	3.81	1.86	100.17
HS-PSS	#1	FIMM133879-001	PF-04217903	IC50	488.31	0.2	18.98	0	2500	0.25	0.05	-2.61	3.59	18.98	4.23	9.08
HS-PSS	#1	FIMM133880-001	AZD-1080	IC50	2378.51	2.5	43.53	0	10000	1	2.89	6.81	-3.73	2.2	4.14	43.53
HS-PSS	#1	FIMM133881-001	RG-7603	IC50	776.9	2.5	32.35	0	2500	0.25	1.5	-6.98	-2.52	-5.67	0.29	32.35
HS-PSS	#1	FIMM133882-001	MK-8776	IC50	2500	2.5	7.73	0	2500	0.25	0	-1.84	0.02	-2.34	-5.67	7.73
HS-PSS	#1	FIMM133883-001	PKI-402	IC50	46.7	1.21	75.76	0	2500	0.25	15.26	-2.55	1.69	24.46	66.59	75.76
HS-PSS	#1	FIMM133884-001	CH-5132799	IC50	687.27	0.85	42.69	0	10000	1	4.81	10.21	1.12	8.62	22.23	42.69
HS-PSS	#1	FIMM133885-001	AZD-5438	IC50	367.19	2.02	71.98	0	10000	1	12.38	8.43	0.44	4.82	63.61	71.98
HS-PSS	#1	FIMM133886-001	Silmitasertib	IC50	2580.13	2.5	66.25	0	10000	1	4.36	-3.41	8.47	7.6	4.76	66.25
HS-PSS	#1	FIMM133887-001	Mubritinib	IC50	10.94	1.3	74.79	0	1000	0.1	17.39	-5.84	1.82	35.82	69.17	74.79
HS-PSS	#1	FIMM133888-001	AZD-8186	IC50	1000	2.5	100	0	1000	0.1	0	-7.48	-7.16	-4.72	-5.19	-3.47
HS-PSS	#1	FIMM133889-001	GDC-0623	IC50	300.35	2.5	37.15	0	2500	0.25	3.76	-9.1	-10.11	-4.84	14.43	37.15
HS-PSS	#1	FIMM133890-001	Talmapimod	IC50	3659.65	2.5	13.88	0	10000	1	0.11	-4.79	0.45	-4.89	-1.46	13.88
HS-PSS	#1	FIMM133891-001	Birinapant	IC50	474.63	2.5	10.67	0	1000	0.1	0	-6.12	-0.93	-9.34	-8.27	10.67
HS-PSS	#1	FIMM133892-001	LCL161	IC50	3858.24	2.5	27.79	0	25000	2.5	2.18	-0.12	0.9	1.64	7	27.79
HS-PSS	#1	FIMM133893-001	Tazemetostat	IC50	174.49	0.51	15.04	0	10000	1	0.52	1.68	5.06	2.19	15.04	10.94
HS-PSS	#1	FIMM133895-001	deltarasin	IC50	2468.14	2.5	100	0	10000	1	6.88	-5.51	1.33	5.98	8.21	100.76
HS-PSS	#1	FIMM133896-001	Pinometostat	IC50	1000	2.5	5.45	0	1000	0.1	0	0.83	-2.36	-3.81	-0.63	5.45
HS-PSS	#1	FIMM133897-001	PHA 408	IC50	2404.75	2.5	100	0	10000	1	7.02	7.84	-0.7	0.61	8.98	100.77
HS-PSS	#1	FIMM133898-001	PS-1145	IC50	3077.92	2.5	13.73	0	25000	2.5	0.49	7.35	4.15	-5.77	5.16	13.73
HS-PSS	#1	FIMM133899-001	KU-60019	IC50	10098.1	2.5	45.71	0	25000	2.5	1.79	-0.18	-4.38	-6.2	-11.36	45.71
HS-PSS	#1	FIMM133900-001	TPCA-1	IC50	3984.47	2.5	40.97	0	25000	2.5	3.59	4.39	-4.93	-5.68	9.75	40.97
HS-PSS	#1	FIMM133901-001	XL019	IC50	2853.5	2.5	32.68	0	10000	1	1.67	-4.12	2.63	12.67	1.31	32.68
HS-PSS	#1	FIMM133902-001	Selinexor	IC50	404.38	1.01	72.27	0	10000	1	11.28	-8.44	-3.72	16.65	49.9	72.27
HS-PSS	#1	FIMM133903-001	IRAK1/4 inhibitor	IC50	25000	1	6.15	0	25000	2.5	0	4.06	2.06	3.68	6.15	3.76
HS-PSS	#1	FIMM133904-001	GSK2801	IC50	10000	2.5	2.77	0	10000	1	0	2.77	2.69	-1.36	-6.51	0.71
HS-PSS	#1	FIMM133905-002	SGC-CBP30	IC50	9711.24	2.5	40.44	0	25000	2.5	1.59	-3.7	2.64	-4.51	-7.35	40.44
HS-PSS	#1	FIMM136357-001	TH588	IC50	3816.36	2.5	35.07	0	25000	2.5	3.03	-6.48	-0.2	0.74	9.02	35.07
HS-PSS	#1	FIMM136358-001	NSC348884	IC50	7697.29	2.5	74.34	0	50000	5	7.02	4.71	-3.31	-0.43	18.84	74.34
HS-PSS	#1	FIMM136365-001	VGX-1027	IC50	10000	2.5	5.49	0	10000	1	0	0.19	-11.69	5.49	-0.19	4.47
HS-PSS	#1	FIMM136366-001	OTX015	IC50	321.38	2.13	59.55	0	10000	1	10.72	4.88	-9.81	4.77	54.57	59.55
HS-PSS	#1	FIMM136367-001	Encorafenib	IC50	8.07	2.5	15.05	0	1000	0.1	2.1	0.48	-3.12	9.57	15.05	13.97
HS-PSS	#1	FIMM136368-001	URB597	IC50	90.16	1.25	18.78	0	1000	0.1	1.09	2.75	2.12	1.54	9.71	18.78
HS-PSS	#1	FIMM136369-001	CUDC-907	IC50	20.73	1.29	98.61	0	10000	1	31.61	-3.7	28.7	86.35	96.03	98.61
HS-PSS	#1	FIMM136370-001	MK-8745	IC50	912.58	2.5	17.46	0	2500	0.25	0.32	-7.86	-5.53	-5.5	-1.79	17.46
HS-PSS	#1	FIMM136371-001	NLG919	IC50	10000	2.5	7.55	0	10000	1	0	-10.76	-11.53	-4.93	-5.79	7.55
HS-PSS	#1	FIMM136372-001	NVP-LGK974	IC50	1967.04	2.5	45.38	0	10000	1	3.51	-6.21	-4.23	-1.44	6.97	45.38
HS-PSS	#1	FIMM136373-001	ONX-0914	IC50	335.45	2.5	100	0	10000	1	17.65	-0.39	8.53	-1.53	98.59	100.18
HS-PSS	#1	FIMM136374-001	RGFP966	IC50	377.5	0.78	33.19	0	10000	1	4.21	-5.88	7.78	7.23	22.01	33.19
HS-PSS	#1	FIMM136375-001	NMS-873	IC50	101.22	0.95	99.9	0	10000	1	22.92	-0.22	4.05	54.26	83.06	99.9
HS-PSS	#1	FIMM136376-001	AZ191	IC50	2609.33	2.5	80.45	0	10000	1	5.3	3.02	-5.2	-2.48	5.56	80.45
HS-PSS	#1	FIMM136377-001	Ribociclib	IC50	2025.42	2.5	28.23	0	10000	1	1.83	-2.75	-0.35	-3.66	4.07	28.23
HS-PSS	#1	FIMM136378-001	Triapine	IC50	2246.05	2.5	65.61	0	10000	1	4.81	-4.19	-5.62	-6.83	7.35	65.61
HS-PSS	#1	FIMM136379-001	VE-821	IC50	728.54	2.5	10.45	0	10000	1	0.05	-3.18	-7.51	-2.29	7.27	10.45
HS-PSS	#1	FIMM136380-001	Pacritinib	IC50	1177.98	2.5	99.41	0	10000	1	10.78	-3.21	-6.88	-2.44	39.68	99.41
HS-PSS	#1	FIMM136381-001	Tanzisertib	IC50	10000	0.1	8.15	0	10000	1	0	1.71	5.08	2.79	8.15	-0.16
HS-PSS	#1	FIMM136382-001	GSK923295	IC50	757.48	1.62	66.68	0	10000	1	8.56	0.44	-3.44	3.05	40.56	66.68
HS-PSS	#1	FIMM136383-001	Bentamapimod	IC50	1691.9	2.5	75.6	0	10000	1	6.75	1.44	-2.84	8.98	15.9	75.6
HS-PSS	#1	FIMM136384-001	Idasanutlin	IC50	178.24	2.5	27.99	0	10000	1	5.43	-1.31	-3.19	5.33	27.99	26.1
HS-PSS	#1	FIMM136385-001	Aldoxorubicin	IC50	157.85	2.5	97.2	0	1000	0.1	9.01	-9.18	-1.58	-1.04	23.49	97.2
HS-PSS	#1	FIMM136386-001	Filanesib	IC50	4.62	2.5	28.99	0	1000	0.1	7.81	-2.87	-2.98	26.01	27.6	28.99
HS-PSS	#1	FIMM136387-001	AGI-6780	IC50	3382.69	2.5	24.66	0	10000	1	0.86	0.13	-3.85	-2.46	-0.95	24.66
HS-PSS	#1	FIMM136388-001	Talazoparib	IC50	24.89	2.34	21.89	0	1000	0.1	3.37	1.92	-2.66	2.34	21.04	21.89
HS-PSS	#1	FIMM136389-001	Tasquinimod	IC50	192.71	2.25	12.24	0	10000	1	0.69	-9.23	5.4	2.18	12.24	11.81
HS-PSS	#1	FIMM136390-001	Resminostat	IC50	2176.48	2.5	84.12	0	10000	1	6.36	-2.36	0.21	8.73	10.14	84.12
HS-PSS	#1	FIMM136391-001	WEHI-539	IC50	793.86	2.5	16.44	0	2500	0.25	0.33	-5.95	0.04	3.93	-0.05	16.44
HS-PSS	#1	FIMM136392-001	Cobimetinib	IC50	158.75	2.5	49.34	0	1000	0.1	4.46	-8.31	-3.98	-3.45	11.81	49.34
HS-PSS	#1	FIMM136393-001	AZD1208	IC50	10000	2.5	100	0	10000	1	0	-5.58	-7.33	-9.59	-2.55	-5.48
HS-PSS	#1	FIMM136394-001	BGB324	IC50	538.78	2.5	23.73	0	10000	1	2.95	-8.53	-3.01	-11.35	20.73	23.73
HS-PSS	#1	FIMM136397-001	AZD7545	IC50	3908.95	2.5	57.04	0	10000	1	2.45	-6.42	-10	-3.74	-10.93	57.04
HS-PSS	#1	FIMM136398-001	Osimertinib	IC50	472.03	2.5	66.3	0	2500	0.25	5.5	-8.04	-3.18	-4.2	11.15	66.3
HS-PSS	#1	FIMM136399-001	BMS863233	IC50	1502.18	2.5	33.29	0	10000	1	2.86	-4.29	2.63	-7.21	8.87	33.29
HS-PSS	#1	FIMM136400-001	Darapladib	IC50	223.66	2.5	53.33	0	1000	0.1	3.85	-6.44	-2.81	-0.95	6.02	53.33
HS-PSS	#1	FIMM136401-001	GNE-0877	IC50	88.61	2.5	23.35	0	1000	0.1	2.29	-7.92	-8.33	-5.62	13.53	23.35
HS-PSS	#1	FIMM136402-001	Entospletinib	IC50	5000	1.22	2.77	0	5000	0.5	0	-11.9	-8.43	-18.75	2.77	-4.13
HS-PSS	#1	FIMM136404-001	Losmapimod	IC50	10000	2.5	8.01	0	10000	1	0	-6.96	-7.44	-7.88	-2.96	8.01
HS-PSS	#1	FIMM136405-001	ML323	IC50	1670.2	2.42	41.99	0	10000	1	3.56	-3.03	6.8	6.38	9.34	41.99
HS-PSS	#1	FIMM136406-001	OTSSP167	IC50	339.45	2.5	83.11	0	1000	0.1	4.33	-9.38	-5.67	-7.26	-3.41	83.11
HS-PSS	#1	FIMM136407-001	PTC-209	IC50	1667.6	2.5	84.76	0	10000	1	7.63	-7.22	-4.11	-6.84	18.43	84.76
HS-PSS	#1	FIMM136409-001	UNC2881	IC50	337.75	2.5	37.05	0	2500	0.25	3.51	-5.64	6.08	-2.37	11.88	37.05
HS-PSS	#1	FIMM136412-001	AMG-232	IC50	371.5	2.5	22.38	0	1000	0.1	0.61	-12.68	-9.82	-14.25	-2.7	22.38
HS-PSS	#1	FIMM136413-001	AMG-925	IC50	1000	2.5	9.07	0	1000	0.1	0	-2.11	-7.82	-6.68	7.36	9.07
HS-PSS	#1	FIMM136414-001	CEP-37440	IC50	155.15	1.2	86.52	0	5000	0.5	15.01	-2.85	-3.04	18.77	68.68	86.52
HS-PSS	#1	FIMM136415-001	Rociletinib	IC50	3099.28	2.5	86.38	0	10000	1	4.91	-7.45	-1.64	-0.64	0.82	86.38
HS-PSS	#1	FIMM136416-001	FRAX486	IC50	1752.11	0.35	50.95	0	5000	0.5	3.36	-1.07	-6.2	2.93	50.95	11.49
HS-PSS	#1	FIMM136417-001	GNE-7915	IC50	1000	1	12.6	0	1000	0.1	0	12.6	1.85	4.25	6.61	8.52
HS-PSS	#1	FIMM136418-001	GSK2830371	IC50	2265.81	2.5	10.85	0	5000	0.5	0	-0.25	3.95	-4.91	-6.17	10.85
HS-PSS	#1	FIMM136419-001	GSK525762	IC50	709.03	1.09	58.42	0	10000	1	7.28	-0.09	-3.1	8.5	33.23	58.42
HS-PSS	#1	FIMM136421-001	TAK-632	IC50	3981.95	2.5	37.48	0	10000	1	1.38	-16.89	-12.25	-4.76	-8.33	37.48
HS-PSS	#1	FIMM136423-001	Voxtalisib	IC50	2332.64	2.5	48.35	0	10000	1	3.33	-7.86	2.71	3.19	4.86	48.35
HS-PSS	#1	FIMM136426-001	BCI	IC50	16621.2	2.5	100	0	50000	5	5.34	-2.83	-4.51	-6.79	-4.56	101.46
HS-PSS	#1	FIMM136427-001	MST-312	IC50	3374.67	2.5	86.36	0	10000	1	4.53	-12.93	-5.72	-1.29	-3.22	86.36
HS-PSS	#1	FIMM136428-002	Taselisib	IC50	424.6	2.5	26.43	0	1000	0.1	0.7	4.91	0.52	-5.63	-9.53	26.43
HS-PSS	#1	FIMM136429-001	GSK2656157	IC50	992.84	2.5	29.65	0	2500	0.25	0.96	-5.87	-5.32	-6.93	-6.44	29.65
HS-PSS	#1	FIMM136431-001	Glasdegib	IC50	63.9	2.5	21.17	0	1000	0.1	2.26	10.2	-2.29	-2.93	16.12	21.17
HS-PSS	#1	FIMM136432-001	Pilaralisib	IC50	2202.97	2.5	12.45	0	2500	0.25	0	2.7	-7.88	-6.73	-13.96	7.45
HS-PSS	#1	FIMM136434-001	Onalespib	IC50	114.48	2.5	81.89	0	2500	0.25	13.21	-4.46	-5.34	-9.04	73.84	81.89
HS-PSS	#1	FIMM136436-001	Uprosertib	IC50	10000	2.5	9.97	0	10000	1	0	-2.7	-11.03	-14.35	-10.41	9.97
HS-PSS	#1	FIMM136437-001	AT13148	IC50	2031.97	2.5	97.9	0	10000	1	7.75	-10.45	-4.63	-9.07	14	97.9
HS-PSS	#1	FIMM136438-001	Cerdulatinib	IC50	1268.14	1.18	40.27	0	10000	1	3.47	-9.94	-5.79	8.24	15.27	40.27
HS-PSS	#1	FIMM136440-001	Filgotinib	IC50	4220.06	2.5	14.28	0	10000	1	0.09	5.62	-4.53	-8.48	-4.91	14.28
HS-PSS	#1	FIMM136448-001	Afuresertib	IC50	382	2.5	13.27	0	1000	0.1	0.07	-16.63	-9.58	-10.31	-2.06	13.27
HS-PSS	#1	FIMM136449-001	UM729	IC50	4124.27	2.5	13.18	0	10000	1	0.05	1.17	1.11	1.38	-3.85	13.18
HS-PSS	#1	FIMM136450-001	PF-06463922	IC50	10.66	1.1	53.88	0	1000	0.1	12.27	6.96	-4.18	29.63	43.6	53.88
HS-PSS	#1	FIMM136451-001	UMI-77	IC50	26859	2.5	100	0	100000	10	6.44	-7.96	-3.31	11.07	5.32	101.44
HS-PSS	#1	FIMM136452-001	TEW-7197	IC50	304.97	2.5	23.17	0	2500	0.25	1.89	-3.4	1.83	-0.12	8.76	23.17
HS-PSS	#1	FIMM136453-001	Sabutoclax	IC50	8737.94	2.5	96.49	0	25000	2.5	4.91	-8.24	-0.81	-7.87	-6.08	96.49
HS-PSS	#1	FIMM136456-001	SH-4-54	IC50	7511.99	2.5	98.72	0	25000	2.5	5.78	-1.69	-6.48	-1.8	2.23	98.72
HS-PSS	#1	FIMM136458-001	BAY 87-2243	IC50	0.66	2.5	79.96	0	1000	0.1	31.72	-2.64	59.27	72.89	79.96	74.45
HS-PSS	#1	FIMM136465-001	Givinostat	IC50	351.08	2.5	69.4	0	1000	0.1	3.45	0.79	-2.01	-2.13	-4.64	69.4
HS-PSS	#1	FIMM136466-001	Amsacrine	IC50	1253.66	2.5	54.97	0	10000	1	5.76	-6.2	-6.18	-2.97	19.94	54.97
HS-PSS	#1	FIMM136467-001	PCI-34051	IC50	3801.57	2.5	18.07	0	10000	1	0.33	-5.17	-14.59	-11.04	-2.7	18.07
HS-PSS	#1	FIMM136469-001	Cabazitaxel	IC50	418.06	2.5	41.53	0	1000	0.1	1.5	2.58	-2.9	-7.51	-13.37	41.53
HS-PSS	#1	FIMM136470-002	GDC-0994	IC50	10000	2.5	8.18	0	10000	1	0	-3.36	-10.17	-5.38	-8.7	8.18
HS-PSS	#1	FIMM136472-001	SLx-2119	IC50	1037.8	2.5	48.69	0	5000	0.5	3.67	-9.96	-13.76	-8.32	6.64	48.69
HS-PSS	#1	FIMM136473-001	Merestinib	IC50	244.75	2.5	46.73	0	1000	0.1	3.07	3.31	-4.4	4.46	4.06	46.73
HS-PSS	#1	FIMM136474-001	Pixantrone	IC50	3004.24	2.5	77.36	0	10000	1	4.51	-7.35	-19.35	-15.32	1.8	77.36
HS-PSS	#1	FIMM136475-001	Poziotinib	IC50	1000	2.5	6.52	0	1000	0.1	0	-9.14	-4.36	-1.23	-1.3	6.52
HS-PSS	#1	FIMM136476-001	Pyridoclax	IC50	443.68	2.5	11.13	0	25000	2.5	0.36	-7.9	0.49	2.13	11.13	9.44
HS-PSS	#1	FIMM136477-001	Spebrutinib	IC50	384.75	2.5	20.66	0	1000	0.1	0.48	3.85	0.99	6.19	-3.49	20.66
HS-PSS	#1	FIMM136478-001	Verdinexor	IC50	137.43	1.81	59.99	0	1000	0.1	5.78	-7.6	-3.81	5.56	21.24	59.99
HS-PSS	#1	FIMM136480-001	Romidepsin	IC50	300.26	2.5	95.39	0	1000	0.1	5.59	-3.16	-7.01	-4.73	2.19	95.39
HS-PSS	#1	FIMM136481-001	Abexinostat	IC50	332.57	1.37	96.23	0	10000	1	16.47	-9.27	7.17	14.87	79.04	96.23
HS-PSS	#1	FIMM136488-001	A-1210477	IC50	17761.2	2.5	90.51	0	50000	5	4.52	-7.48	-4.61	-2.31	-6.98	90.51
HS-PSS	#1	FIMM136490-001	VS-4718	IC50	3694.62	2.5	68.57	0	10000	1	3.23	-4.68	-5.88	-12.94	-7.95	68.57
HS-PSS	#1	FIMM136491-001	GSK2879552	IC50	10000	2.5	2.06	0	10000	1	0	-3.92	-2.16	-3.59	-4.22	2.06
HS-PSS	#1	FIMM136493-001	Ulixertinib	IC50	3533.6	2.5	52.98	0	10000	1	2.52	4.28	-10.22	-6.57	-3.82	52.98
HS-PSS	#1	FIMM136494-001	LY3009120	IC50	3822.69	2.5	69.09	0	10000	1	3.13	-10.73	-9.98	-4.71	-10.96	69.09
HS-PSS	#1	FIMM136495-001	Pexidartinib	IC50	1736.58	2.5	25.88	0	10000	1	1.79	2.63	-5.74	-2.8	5.19	25.88
HS-PSS	#1	FIMM136496-001	Marimastat	IC50	10000	2.5	100	0	10000	1	0	-2.35	-5.09	-13.01	-1.64	-7.14
HS-PSS	#1	FIMM136497-001	EPZ015666	IC50	4264.01	2.5	17.65	0	10000	1	0.24	-0.39	-3.35	-8.71	-6.55	17.65
HS-PSS	#1	FIMM136498-001	SAR405838	IC50	3276.67	2.5	36.19	0	10000	1	1.67	2.61	-4.38	-3.15	-0.67	36.19
HS-PSS	#1	FIMM136500-001	Prexasertib	IC50	1774.54	2.5	69.97	0	10000	1	6.05	-4.56	-8.37	-1.84	13.4	69.97
HS-PSS	#1	FIMM136501-001	Epacadostat	IC50	10000	2.5	6.08	0	10000	1	0	-3.45	-2.04	0.55	-4.19	6.08
HS-Sch-2	#1	FIMM000060-004	Pilocarpine	IC50	6028.14	2.5	14.19	0	40000	4	0.48	4.37	-1.48	-5.23	3.77	14.19
HS-Sch-2	#1	FIMM000143-003	Lovastatin	IC50	10000	2.5	0.19	0	10000	1	0	-6.73	-7.7	0.19	-9.88	-6.45
HS-Sch-2	#1	FIMM000160-003	Gefitinib	IC50	1898.47	2.5	60.19	0	10000	1	4.94	1.94	11.88	2.87	9.97	60.19
HS-Sch-2	#1	FIMM000170-003	Metformin	IC50	100000	2.5	7.35	0	100000	10	0	-2.47	-0.98	-0.28	-7.2	7.35
HS-Sch-2	#1	FIMM000171-004	Anagrelide	IC50	143.9	1.67	38.66	0	10000	1	8.23	4.38	4.11	13.26	38.4	38.66
HS-Sch-2	#1	FIMM000172-004	Imatinib	IC50	3194.22	2.5	89.51	0	10000	1	4.96	-4.79	3.02	2.67	-0.46	89.51
HS-Sch-2	#1	FIMM000173-003	Idarubicin	IC50	39.72	0.87	100	0	1000	0.1	15.66	9.48	1.33	25.68	65.33	101.66
HS-Sch-2	#1	FIMM000176-002	Vatalanib	IC50	410.07	2.5	17.11	0	10000	1	1.77	-4.54	-0.18	-4.72	17.11	12.31
HS-Sch-2	#1	FIMM000183-003	Erlotinib	IC50	1545.48	2.08	55.88	0	10000	1	5.08	-5.07	-0.4	6.83	15.86	55.88
HS-Sch-2	#1	FIMM000227-002	Dexamethasone	IC50	533.54	0.66	11.66	0	10000	1	0	1.55	-6.37	8.3	3.93	11.66
HS-Sch-2	#1	FIMM000239-003	Auranofin	IC50	362.19	2.5	99.9	0	2500	0.25	9.71	-1.18	2.95	-1.1	28.31	99.9
HS-Sch-2	#1	FIMM000249-004	Tretinoin	IC50	10000	2.5	100	0	10000	1	0	-11.02	-8.09	-14.56	-13.82	-3.32
HS-Sch-2	#1	FIMM000255-003	Simvastatin	IC50	10000	2.5	5.31	0	10000	1	0	-2.09	-0.85	0.87	-4.07	5.31
HS-Sch-2	#1	FIMM000257-002	Goserelin	IC50	1941.14	2.5	11.2	0	10000	1	0.06	-7.28	-4.48	-11.29	1.82	11.2
HS-Sch-2	#1	FIMM000262-004	Raloxifene	IC50	1813.4	2.5	85.8	0	10000	1	7.33	-7.26	4.8	1.96	15.69	85.8
HS-Sch-2	#1	FIMM000263-003	Camptothecin	IC50	63.41	1.27	99.94	0	5000	0.5	22.17	3.38	3.8	42.44	93.28	99.94
HS-Sch-2	#1	FIMM000264-007	Plicamycin	IC50	864.74	2.5	100	0	10000	1	12.51	1.8	-4.52	-4.69	59.06	101.97
HS-Sch-2	#1	FIMM000269-004	Rofecoxib	IC50	10000	2.5	100	0	10000	1	0	-4.54	-5.16	-11.81	-6.24	-5.42
HS-Sch-2	#1	FIMM000274-003	Lapatinib	IC50	1000	2.5	3.32	0	1000	0.1	0	-9.52	-1.19	-5.71	-8.45	1.85
HS-Sch-2	#1	FIMM000287-002	Bortezomib	IC50	3.47	2.5	100	0	1000	0.1	29.97	-0.67	-1.89	97.49	101.57	101.01
HS-Sch-2	#1	FIMM000290-004	Letrozole	IC50	1809.97	1.78	14.71	0	10000	1	0.34	3.73	-12.7	5.62	3.49	14.71
HS-Sch-2	#1	FIMM000296-002	Bexarotene	IC50	10000	2.5	4.98	0	10000	1	0	-4.26	-4.26	-8.79	4.98	4.76
HS-Sch-2	#1	FIMM000298-004	Celecoxib	IC50	10000	2.5	100	0	10000	1	0	-10.54	-4.16	-7.18	-8.46	-1.87
HS-Sch-2	#1	FIMM000303-004	Anastrozole	IC50	10000	0.91	1.5	0	10000	1	0	-1.24	-3.09	-3.83	1.5	-11.44
HS-Sch-2	#1	FIMM000304-003	Bicalutamide	IC50	1422.66	0.23	17.21	0	10000	1	0.01	0.82	11.61	-0.29	7.37	12.82
HS-Sch-2	#1	FIMM000321-002	Clofarabine	IC50	161.25	2.5	83.17	0	10000	1	18.21	-6.03	0.92	19.28	83.17	82.12
HS-Sch-2	#1	FIMM000326-003	Lomustine	IC50	10000	2.5	100	0	10000	1	0	-4.52	-5.05	-10.58	-6	-14.99
HS-Sch-2	#1	FIMM000337-003	Vincristine	IC50	2.19	2.05	94.03	0	1000	0.1	30.52	1.39	15.72	90.17	90.47	94.03
HS-Sch-2	#1	FIMM000344-003	Vinorelbine	IC50	4.21	1.91	98.49	0	10000	1	40.6	5.47	83.03	86.8	90.93	98.49
HS-Sch-2	#1	FIMM000356-005	Altretamine	IC50	10000	2.5	100	0	10000	1	0	-3.41	-8.59	-8.57	-8.21	-1.37
HS-Sch-2	#1	FIMM000360-003	Aminoglutethimide	IC50	10000	2.5	3.62	0	10000	1	0	-4	-3.55	1.04	-7.97	3.62
HS-Sch-2	#1	FIMM000370-003	Vinblastine	IC50	2.21	2.48	91.93	0	1000	0.1	30	-2.07	11.35	89.76	90.22	91.93
HS-Sch-2	#1	FIMM000377-005	Chlorambucil	IC50	10000	2.5	3.13	0	10000	1	0	2.35	-9.93	-9.41	-4.42	1.59
HS-Sch-2	#1	FIMM000390-004	Thalidomide	IC50	700.86	2.5	12.45	0	10000	1	0.45	-8.25	-4.25	-0.19	8.83	12.45
HS-Sch-2	#1	FIMM000396-002	Clomifene	IC50	3360.11	2.5	98.45	0	10000	1	5.21	-0.7	-16.74	6.57	-3.41	98.45
HS-Sch-2	#1	FIMM000397-004	Dacarbazine	IC50	10000	2.5	7.05	0	10000	1	0	-14.55	-1.83	-2.28	3.77	7.05
HS-Sch-2	#1	FIMM000403-004	Cyclophosphamide	IC50	40000	2.5	100	0	40000	4	0	-1.9	-15.3	-9.28	-10.11	-7.77
HS-Sch-2	#1	FIMM000406-003	Cytarabine	IC50	688.21	1.4	69.35	0	10000	1	9.14	-11.73	-12.35	6.21	43.06	69.35
HS-Sch-2	#1	FIMM000416-004	Disulfiram	IC50	599.92	2.5	100	0	100000	10	26.99	-4.16	-11.71	79.19	70.49	100.65
HS-Sch-2	#1	FIMM000428-003	Finasteride	IC50	10000	2.5	8.19	0	10000	1	0	-4.74	-4.06	6.11	-3.97	8.19
HS-Sch-2	#1	FIMM000439-004	Fluorouracil	IC50	2872.56	2.5	34.96	0	10000	1	1.83	-5.68	0.83	-0.93	1.37	34.96
HS-Sch-2	#1	FIMM000446-003	Flutamide	IC50	10000	2.5	100	0	10000	1	0	-0.81	-9.71	-13.86	-4.76	-3.98
HS-Sch-2	#1	FIMM000463-004	Ifosfamide	IC50	10000	2.5	2.06	0	10000	1	0	-5.2	-9.26	2.06	-4.49	-4.64
HS-Sch-2	#1	FIMM000464-003	Imiquimod	IC50	693.3	2.5	16.92	0	2500	0.25	0.45	-12.8	-5.73	-0.23	0.86	16.92
HS-Sch-2	#1	FIMM000469-002	Levamisole	IC50	10000	2.5	100	0	10000	1	0	-1.88	-3.48	-11.48	-18.89	-7.3
HS-Sch-2	#1	FIMM000482-005	Melphalan	IC50	12500	2.5	7.23	0	12500	1.25	0	-5.8	-9.35	-3.05	-2.26	7.23
HS-Sch-2	#1	FIMM000484-002	Methylprednisolone	IC50	354.91	2.5	12.37	0	10000	1	0.61	-6.46	-1.05	-0.91	12.37	7.62
HS-Sch-2	#1	FIMM000490-004	Mitoxantrone	IC50	87.41	0.92	42.73	0	1000	0.1	4.38	0.86	-1.75	9.17	19.69	42.73
HS-Sch-2	#1	FIMM000491-003	Paclitaxel	IC50	8.71	2.5	92.95	0	1000	0.1	23.34	0.93	-5.59	54.57	91.75	92.95
HS-Sch-2	#1	FIMM000519-002	Prednisolone	IC50	10000	2.5	6.04	0	10000	1	0	-12.91	4.67	-4.21	3.57	6
HS-Sch-2	#1	FIMM000521-004	Procarbazine	IC50	10000	2.5	0.46	0	10000	1	0	0.46	-3.92	-0.87	-4.97	-5.24
HS-Sch-2	#1	FIMM000523-002	Prednisone	IC50	3482.47	2.5	12.86	0	10000	1	0.07	-1.63	-2.6	7.01	-0.8	12.86
HS-Sch-2	#1	FIMM000528-005	Mepacrine	IC50	1441.69	2.5	100	0	50000	5	18.47	1.32	-6.11	3.41	100.6	101.14
HS-Sch-2	#1	FIMM000556-005	Topotecan	IC50	135.93	1.17	100	0	10000	1	21.69	-3.41	3.58	41.62	90.17	100.82
HS-Sch-2	#1	FIMM000560-004	Temozolomide	IC50	3010.91	0.68	20.35	0	100000	10	1.67	5.74	-7.6	12.83	10.17	20.35
HS-Sch-2	#1	FIMM000617-004	Fulvestrant	IC50	1000	2.5	8.02	0	1000	0.1	0	-11.63	-1.89	-7.13	0.47	8.02
HS-Sch-2	#1	FIMM000618-004	Megestrol acetate	IC50	10000	2.5	3.14	0	10000	1	0	-2.87	-6.33	3.14	-2.28	2.53
HS-Sch-2	#1	FIMM000620-004	Tamoxifen	IC50	2295.4	2.5	61.64	0	10000	1	4.43	-2.52	4.36	10.39	6.45	61.64
HS-Sch-2	#1	FIMM000640-003	Mechlorethamine	IC50	21118.8	2.5	95.23	0	100000	10	7.35	0.38	-8.36	-7.15	12.43	95.23
HS-Sch-2	#1	FIMM000649-004	Methotrexate	IC50	89.22	2.5	63.54	0	5000	0.5	13.68	-3.87	-1.01	12.03	63.54	58.77
HS-Sch-2	#1	FIMM000773-002	Nilutamide	IC50	2974.37	2.5	18.22	0	10000	1	0.51	-1.34	-5.36	-5.11	0.5	18.22
HS-Sch-2	#1	FIMM000822-003	Mitotane	IC50	10000	2.5	1.46	0	10000	1	0	-13.35	-7.86	-15.15	-16.79	1.46
HS-Sch-2	#1	FIMM000833-003	Allopurinol	IC50	10000	2.34	8.43	0	10000	1	0	-3.87	-5.59	0.18	3.5	8.43
HS-Sch-2	#1	FIMM000862-003	Busulfan	IC50	18837.3	2.5	17.17	0	100000	10	0.72	-1.73	4.66	2.4	2.89	17.17
HS-Sch-2	#1	FIMM000914-002	Deferoxamine	IC50	1069.92	1.44	96.29	0	10000	1	10.53	-8.54	-10.28	8.28	44.66	96.29
HS-Sch-2	#1	FIMM000983-003	Hydroxyurea	IC50	34919.5	2.5	20.77	0	100000	10	0.56	-4.82	0.4	1.63	-1.31	20.77
HS-Sch-2	#1	FIMM001000-003	Mercaptopurine	IC50	640.39	1.18	59.93	0	10000	1	7.89	-9.24	2.15	6.77	37	59.93
HS-Sch-2	#1	FIMM001062-003	Thioguanine	IC50	1115.14	1.57	79.21	0	10000	1	8.53	2.11	-4.9	5.38	35.62	79.21
HS-Sch-2	#1	FIMM001171-003	Carmustine	IC50	10000	2.5	2.96	0	10000	1	0	-6.84	-2.96	-0.09	2.96	2.86
HS-Sch-2	#1	FIMM001217-003	Thio-TEPA	IC50	535.83	2.5	12.56	0	50000	5	0.99	-0.57	-1.93	5.76	12.56	9.72
HS-Sch-2	#1	FIMM001220-003	Pipobroman	IC50	10000	2.5	9.93	0	10000	1	0	-4.63	-9.27	-0.03	-8.68	9.93
HS-Sch-2	#1	FIMM001244-002	Tacrolimus	IC50	10000	2.5	100	0	10000	1	0	-2.23	-4.41	-6.17	-3.4	-0.54
HS-Sch-2	#1	FIMM001376-002	Itraconazole	IC50	98.49	1.89	11.27	0	5000	0.5	0.33	-5.38	-6.18	2.71	10.23	11.27
HS-Sch-2	#1	FIMM001823-004	AT 101	IC50	5347.65	2.5	100	0	100000	10	15.12	-6.85	-2.43	-7.04	83.57	101.18
HS-Sch-2	#1	FIMM002337-002	BI 2536	IC50	3.28	2.5	79.45	0	1000	0.1	24.46	1.33	-1.18	79.12	79.45	66.82
HS-Sch-2	#1	FIMM002374-001	SN-38	IC50	9.22	1.04	100	0	10000	1	36.06	9.01	52.11	92.34	98.82	100.48
HS-Sch-2	#1	FIMM003268-001	Orantinib	IC50	10000	2.5	0.75	0	10000	1	0	-10.11	-13.47	-7.99	-0.68	0.75
HS-Sch-2	#1	FIMM003569-002	Pravastatin	IC50	10000	2.5	100	0	10000	1	0	-4.93	-6.46	-4.9	-2.96	-3.68
HS-Sch-2	#1	FIMM003593-003	Exemestane	IC50	3256.86	2.5	22.91	0	10000	1	0.78	-3.67	2.06	-2.47	-0.35	22.91
HS-Sch-2	#1	FIMM003635-002	Raltitrexed	IC50	22.67	2.5	74.9	0	1000	0.1	15.06	-1.73	11.7	8.11	74.9	71.53
HS-Sch-2	#1	FIMM003684-002	Irinotecan	IC50	1342.72	2.5	81.47	0	10000	1	8.31	8.9	2.63	-5.74	26.4	81.47
HS-Sch-2	#1	FIMM003705-001	Palbociclib	IC50	1937.11	2.5	68.85	0	10000	1	5.62	-1.32	-11.33	7.02	10.9	68.85
HS-Sch-2	#1	FIMM003706-001	AT9283	IC50	332.31	2.5	93.41	0	1000	0.1	4.99	-2.96	-4.51	3.26	-2.57	93.41
HS-Sch-2	#1	FIMM003707-002	Navitoclax	IC50	547.22	1.15	32.72	0	10000	1	3.94	-3.82	-1.2	4.78	21.37	32.72
HS-Sch-2	#1	FIMM003708-001	Selumetinib	IC50	2031.43	2.5	35.63	0	10000	1	2.54	0.2	-3.86	1.51	5.08	35.63
HS-Sch-2	#1	FIMM003709-001	Veliparib	IC50	10000	1.28	4.25	0	10000	1	0	4.25	-5.34	-5.67	1.04	2.46
HS-Sch-2	#1	FIMM003710-001	Afatinib	IC50	100.17	1.69	21.19	0	1000	0.1	1.58	-8.68	-3.94	1.03	10.51	21.19
HS-Sch-2	#1	FIMM003711-001	Dovitinib	IC50	2942.31	2.5	22.32	0	10000	1	0.84	1.57	-8.03	9.49	0.65	22.32
HS-Sch-2	#1	FIMM003712-001	Obatoclax	IC50	1593.14	2.5	31.24	0	10000	1	2.53	-12.25	-4.14	-7.22	7.46	31.24
HS-Sch-2	#1	FIMM003713-001	Crizotinib	IC50	385.43	2.5	19.52	0	1000	0.1	0.41	0.94	-8.75	-6.52	-3.31	19.52
HS-Sch-2	#1	FIMM003714-001	Danusertib	IC50	529.18	1.3	76.26	0	10000	1	11.1	-0.73	-5.77	8.98	52.57	76.26
HS-Sch-2	#1	FIMM003715-001	Foretinib	IC50	377.57	2.5	31.74	0	1000	0.1	1.15	-7.57	-11.21	-6.8	-4.5	31.74
HS-Sch-2	#1	FIMM003716-001	Abiraterone	IC50	5000	1.1	8.66	0	5000	0.5	0	-11.44	2.66	2.23	8.66	3.26
HS-Sch-2	#1	FIMM003717-001	Tanespimycin	IC50	127.67	1.57	100	0	10000	1	22.43	0.85	0.68	40.66	95.7	100.09
HS-Sch-2	#1	FIMM003718-001	Alvespimycin	IC50	47.27	2.49	100	0	1000	0.1	15.78	-11.23	5.03	2.03	86.58	100.34
HS-Sch-2	#1	FIMM003719-001	SNS-032	IC50	48.52	2.15	99.47	0	10000	1	27.88	-12.91	3.41	82.13	99.47	98.61
HS-Sch-2	#1	FIMM003720-001	ABT-751	IC50	437.35	2.3	87.79	0	10000	1	14.27	-0.94	-4.27	2.89	76.39	87.79
HS-Sch-2	#1	FIMM003721-001	Serdemetan	IC50	3739.77	2.5	96.15	0	10000	1	4.57	-15.99	-7.83	-17.29	-12.5	96.15
HS-Sch-2	#1	FIMM003722-001	BIIB021	IC50	95.07	2.5	99.92	0	10000	1	24.47	6.69	-5.08	53.23	95.59	99.92
HS-Sch-2	#1	FIMM003723-001	CUDC-101	IC50	437.82	1.54	100	0	10000	1	15.74	-2.28	0.4	9.55	77.88	100.99
HS-Sch-2	#1	FIMM003724-001	Decitabine	IC50	781.75	0.75	27.75	0	10000	1	2.19	1.17	4.72	5.71	12.5	27.75
HS-Sch-2	#1	FIMM003725-001	Alvocidib	IC50	194.96	2.5	100	0	10000	1	20.59	-7.94	-9.09	15.67	100.19	101.12
HS-Sch-2	#1	FIMM003726-001	MGCD-265	IC50	1731.52	2.34	29.84	0	10000	1	2.2	-2.09	-9.4	6.28	6.38	29.84
HS-Sch-2	#1	FIMM003727-001	Amonafide	IC50	1704.09	2.5	99.91	0	10000	1	8.84	1.05	7.81	-4.4	20.79	99.91
HS-Sch-2	#1	FIMM003728-001	Tipifarnib	IC50	1510.78	1.41	78.01	0	10000	1	7.08	-3.47	6.82	16.03	25.3	78.01
HS-Sch-2	#1	FIMM003729-001	Pimasertib	IC50	961.68	0.89	55.4	0	10000	1	5.83	-7.02	4.58	11.58	23.5	55.4
HS-Sch-2	#1	FIMM003730-001	Ponatinib	IC50	272.2	2.5	87.51	0	1000	0.1	5.57	-8.28	-4.76	-3.82	4.96	87.51
HS-Sch-2	#1	FIMM003732-001	Perifosine	IC50	2500	2.5	4.74	0	2500	0.25	0	-16.11	-6.29	-2.75	-0.97	4.74
HS-Sch-2	#1	FIMM003733-001	Motesanib	IC50	10000	2.5	7.18	0	10000	1	0	-8.89	-6.14	-3.06	-1.83	7.18
HS-Sch-2	#1	FIMM003734-002	Cediranib	IC50	1000	2.5	1.32	0	1000	0.1	0	-7.5	-9.25	-1.28	-3.27	1.32
HS-Sch-2	#1	FIMM003735-001	PF-04691502	IC50	475.53	1.49	97.53	0	10000	1	14.9	-6.13	11.25	8.01	73.37	97.53
HS-Sch-2	#1	FIMM003736-001	Rucaparib	IC50	2248.65	2.5	22.16	0	10000	1	1.1	-12.04	-0.03	3.88	2.45	22.16
HS-Sch-2	#1	FIMM003737-001	Tarenflurbil	IC50	10000	0.21	6.41	0	10000	1	0	-0.32	5.09	-3.81	6.41	-4.22
HS-Sch-2	#1	FIMM003738-001	Tivozanib	IC50	3867	2.5	51.29	0	10000	1	2.18	11.05	-6.97	6.48	-9.01	51.29
HS-Sch-2	#1	FIMM003739-001	MK1775	IC50	84.09	2.5	93.94	0	10000	1	23.75	-4.01	-0.64	57.01	93.94	88.4
HS-Sch-2	#1	FIMM003740-002	PF-00477736	IC50	107.7	2.5	94.82	0	10000	1	22.67	-13.88	-10.77	43.14	94.82	84.27
HS-Sch-2	#1	FIMM003741-001	AZD7762	IC50	66.99	2.5	90.73	0	1000	0.1	12.67	-13.32	-9.2	-2.62	66.5	90.73
HS-Sch-2	#1	FIMM003742-001	AZD1152-HQPA	IC50	1000	0.59	5.49	0	1000	0.1	0	2.06	-16.26	0.76	5.49	0.66
HS-Sch-2	#1	FIMM003743-003	AZD8055	IC50	83.3	0.76	75.84	0	10000	1	17.9	-4.97	14.03	42.06	62.55	75.84
HS-Sch-2	#1	FIMM003744-001	Belinostat	IC50	609.83	1.1	100	0	10000	1	13.65	3.15	10.33	12.26	61.76	100.86
HS-Sch-2	#1	FIMM003745-002	Bimatoprost	IC50	5500	2.5	100	0	5500	0.55	0.89	-7.03	-2.05	-0.8	-12.85	-3.66
HS-Sch-2	#1	FIMM003746-001	Doramapimod	IC50	2327.55	2.5	55.8	0	10000	1	3.93	-6.14	4.87	-7.7	5.69	55.8
HS-Sch-2	#1	FIMM003747-006	Bryostatin 1	IC50	0.41	2.5	26.44	0	100	0.01	7.06	-5.76	0.02	24.08	26.44	19.35
HS-Sch-2	#1	FIMM003748-001	Tacedinaline	IC50	1000	2.5	0.53	0	1000	0.1	0	-3.96	0.53	-3.13	-3.08	-2.17
HS-Sch-2	#1	FIMM003749-001	BMS-754807	IC50	1151.67	1.45	89.1	0	10000	1	9.41	-0.25	1.4	7.8	38.82	89.1
HS-Sch-2	#1	FIMM003750-001	Idelalisib	IC50	10000	2.5	3.62	0	10000	1	0	-8	-12.78	-8.17	1.34	3.62
HS-Sch-2	#1	FIMM003751-001	Trametinib	IC50	48.65	2.5	53.49	0	250	0.02	4.27	-9.38	-11.24	-11.04	8.46	53.49
HS-Sch-2	#1	FIMM003752-001	Sonidegib	IC50	882.62	0.67	22.7	0	10000	1	1.21	0.77	5.86	4.71	8.61	22.7
HS-Sch-2	#1	FIMM003753-001	OSI-027	IC50	3474.24	2.5	49.06	0	10000	1	2.33	10.82	-5.59	15.32	-2.92	49.06
HS-Sch-2	#1	FIMM003754-001	Refametinib	IC50	1618.19	2.12	75.5	0	10000	1	6.81	7.75	-2.38	11.84	19.71	75.5
HS-Sch-2	#1	FIMM003755-001	Everolimus	IC50	1.03	2.5	18.38	0	100	0.01	3.17	-4.99	-9.64	8.97	16.16	18.38
HS-Sch-2	#1	FIMM003756-001	Ruxolitinib	IC50	1049.14	2.5	19.7	0	10000	1	1.53	-0.11	14.46	-3.67	9.3	19.62
HS-Sch-2	#1	FIMM003757-001	Fasudil	IC50	16673	2.5	71.45	0	50000	5	3.75	-9.44	-7.65	-12.19	-2.07	71.45
HS-Sch-2	#1	FIMM003758-001	Indibulin	IC50	739.15	0.98	83.59	0	10000	1	10.47	-0.75	-1.91	14.77	44.54	83.59
HS-Sch-2	#1	FIMM003759-001	Iniparib	IC50	10000	2.5	2.65	0	10000	1	0	-2.98	2.65	-2.26	-11.31	1.26
HS-Sch-2	#1	FIMM003760-001	MK-2206	IC50	104.17	2.5	13.33	0	1000	0.1	0.49	-4.89	1.54	-1.12	6.34	13.33
HS-Sch-2	#1	FIMM003761-001	Alisertib	IC50	244.03	0.68	64.53	0	10000	1	11.26	3.72	-3.36	31.54	39.32	64.53
HS-Sch-2	#1	FIMM003762-001	Nelarabine	IC50	10000	0.69	6.44	0	10000	1	0	-3.22	3.84	3.53	5.14	6.44
HS-Sch-2	#1	FIMM003763-001	Nilotinib	IC50	221.19	2.5	23.19	0	10000	1	3.88	-3.87	-10.2	2.74	23.19	15.43
HS-Sch-2	#1	FIMM003764-001	Luminespib	IC50	10.99	2.5	98.87	0	1000	0.1	23.46	-3.27	-0.25	43.61	98.76	98.87
HS-Sch-2	#1	FIMM003765-001	2-methoxyestradiol	IC50	841.2	2.5	84.42	0	10000	1	10.77	-1.14	-2.79	-7.23	51.35	84.42
HS-Sch-2	#1	FIMM003766-002	Plerixafor	IC50	10000	2.5	5.96	0	10000	1	0	-8.38	-0.7	-10.35	3.19	5.96
HS-Sch-2	#1	FIMM003767-001	Vemurafenib	IC50	3922.84	2.5	34.35	0	10000	1	1.24	-18.08	6.69	0.65	-6.78	34.35
HS-Sch-2	#1	FIMM003769-002	Vandetanib	IC50	1000	2.5	8.38	0	1000	0.1	0	-1.87	-0.5	5.83	6.49	8.38
HS-Sch-2	#1	FIMM003771-001	YM155	IC50	6.84	2.02	100	0	10000	1	38.59	2.06	68.26	99.78	100.68	100.25
HS-Sch-2	#1	FIMM003772-001	Linsitinib	IC50	769.8	1.02	25.57	0	10000	1	2.13	-4.73	2.96	3.52	13.64	25.57
HS-Sch-2	#1	FIMM003773-001	EMD1214063	IC50	1000	2.5	1.98	0	1000	0.1	0	1.98	1.43	-0.73	-4.42	0.48
HS-Sch-2	#1	FIMM003774-001	Lestaurtinib	IC50	112.37	2.5	68.43	0	1000	0.1	7.66	4.04	-10.56	-3.12	29.29	68.43
HS-Sch-2	#1	FIMM003775-001	Dasatinib	IC50	84.86	1.61	58.55	0	1000	0.1	7.09	-7.19	-8.15	2.91	32.93	58.55
HS-Sch-2	#1	FIMM003776-001	Tofacitinib	IC50	5000	2.5	100	0	5000	0.5	0.89	-5.15	-7.77	-5.9	-1.63	-3.98
HS-Sch-2	#1	FIMM003777-001	Fingolimod	IC50	2475.65	2.5	100	0	10000	1	6.87	4.5	5.27	2.28	8.14	100.74
HS-Sch-2	#1	FIMM003778-001	Axitinib	IC50	1702.78	2.5	67.77	0	10000	1	6.01	-17.37	-7.75	-10.21	14.16	67.77
HS-Sch-2	#1	FIMM003779-001	Saracatinib	IC50	2813.54	2.5	51.73	0	10000	1	3.07	-7.83	-3.36	-12.31	2.43	51.73
HS-Sch-2	#1	FIMM003780-002	Bosutinib	IC50	1599.59	2.5	99.99	0	10000	1	9.19	-11.81	-5.62	2.79	23.53	99.99
HS-Sch-2	#1	FIMM003781-001	Canertinib	IC50	2530.35	2.5	94.24	0	10000	1	6.37	-9.11	1.67	-1.96	7.34	94.24
HS-Sch-2	#1	FIMM003782-001	Lenalidomide	IC50	5064.49	0.42	15.57	0	100000	10	0.18	-1.15	7.18	4.02	5.57	15.57
HS-Sch-2	#1	FIMM003783-001	Panobinostat	IC50	25.43	2.5	100	0	1000	0.1	19.15	-6.49	2.13	8.35	98.11	100.53
HS-Sch-2	#1	FIMM003784-001	Pazopanib	IC50	935.06	1.28	20.72	0	10000	1	1.37	-5.46	-2.59	2.28	10.44	20.72
HS-Sch-2	#1	FIMM003785-001	Tandutinib	IC50	1000	0.33	11.73	0	1000	0.1	0	-4.1	-2.44	1.85	11.73	-3.01
HS-Sch-2	#1	FIMM003786-001	Temsirolimus	IC50	1.18	1.13	29.21	0	100	0.01	5.67	-3.99	-0.91	14.61	24.42	29.21
HS-Sch-2	#1	FIMM003787-001	Vorinostat	IC50	1774.71	2.5	99.61	0	10000	1	8.6	-5.09	-7.33	7.84	19.03	99.61
HS-Sch-2	#1	FIMM003788-001	Entinostat	IC50	3409.79	2.5	79.71	0	10000	1	4.13	-1.58	-11.63	-14.14	-3.5	79.71
HS-Sch-2	#1	FIMM003789-001	Enzastaurin	IC50	1181.27	2.5	12.26	0	10000	1	0.28	-14.39	-4.51	-1.35	4.88	12.26
HS-Sch-2	#1	FIMM003790-001	Olaparib	IC50	1364.33	2.5	32.78	0	10000	1	2.98	-1.37	-2.39	-2.27	10.33	32.78
HS-Sch-2	#1	FIMM003791-001	Masitinib	IC50	3272.02	2.5	97.18	0	10000	1	5.27	-11.08	-17.89	-9.6	-1.73	97.18
HS-Sch-2	#1	FIMM003792-001	Pictilisib	IC50	1753.11	2.5	51.03	0	10000	1	4.35	-5.98	-2.43	-10.13	10.07	51.03
HS-Sch-2	#1	FIMM003793-001	Vismodegib	IC50	1091.83	2.5	17.32	0	10000	1	1.12	7.12	1.65	0.01	7.71	17.32
HS-Sch-2	#1	FIMM003794-001	Sorafenib	IC50	1000	2.5	100	0	1000	0.1	0	-14.53	-8.63	-9.62	-6.84	-11.45
HS-Sch-2	#1	FIMM003795-001	Seliciclib	IC50	4150	2.5	22.61	0	10000	1	0.52	-2.6	-2.59	-2.18	-6.9	22.61
HS-Sch-2	#1	FIMM003796-002	Patupilone	IC50	1.37	2.18	93.3	0	1000	0.1	32.73	-6.66	31.36	90.3	93.3	91.9
HS-Sch-2	#1	FIMM003797-001	Docetaxel	IC50	2.11	1.28	96.24	0	1000	0.1	30.8	-0.61	27.12	84.62	92.96	96.24
HS-Sch-2	#1	FIMM023794-002	Pentostatin	IC50	10000	2.5	8.51	0	10000	1	0	-6.25	-0.94	-2.33	7.3	8.51
HS-Sch-2	#1	FIMM023795-004	Sirolimus	IC50	6.38	1.76	29.11	0	100	0.01	3.47	-1.53	-7.04	1.4	19.99	29.11
HS-Sch-2	#1	FIMM023796-003	Estramustine	IC50	10000	2.5	3.64	0	10000	1	0	-9.8	3.64	-11.73	-6.48	-1.1
HS-Sch-2	#1	FIMM023797-003	Floxuridine	IC50	172.53	1.72	84.69	0	10000	1	17.86	-10.15	-10.96	24.63	78.81	84.69
HS-Sch-2	#1	FIMM023798-002	Gemcitabine	IC50	2.09	2.5	75.49	0	1000	0.1	25.21	-1.34	10.13	75.49	74.1	75
HS-Sch-2	#1	FIMM023799-002	Teniposide	IC50	482.23	0.95	94.78	0	10000	1	13.97	-6.46	-3.54	21.26	60.14	94.78
HS-Sch-2	#1	FIMM023800-002	Dactinomycin	IC50	1.95	1.38	100	0	1000	0.1	32.45	1.75	28.37	90.39	101.23	101.75
HS-Sch-2	#1	FIMM023801-003	Streptozocin	IC50	964.56	0.96	15.24	0	10000	1	0.37	-10.03	0.01	3.41	6.63	15.24
HS-Sch-2	#1	FIMM023804-002	Cladribine	IC50	350.84	2.5	67.88	0	1000	0.1	3.37	-4.2	-5.17	-0.3	-4.51	67.88
HS-Sch-2	#1	FIMM023805-002	Mitomycin C	IC50	3949.36	2.5	28.51	0	10000	1	0.9	-1.03	-10.91	1.63	-5.95	28.51
HS-Sch-2	#1	FIMM023806-004	Carboplatin	IC50	9881.3	2.5	100	0	100000	10	11.79	-0.02	-3.13	-3.52	50.78	101.2
HS-Sch-2	#1	FIMM023807-006	Cisplatin	IC50	1168.62	1.87	100	0	100000	10	23.11	-2.02	1.94	42.7	98.72	100.01
HS-Sch-2	#1	FIMM023808-003	Pemetrexed	IC50	64.08	2.5	62.55	0	10000	1	17.09	-8.25	-6.69	47.46	59.56	62.55
HS-Sch-2	#1	FIMM023809-004	Oxaliplatin	IC50	9672.24	1.38	100	0	100000	10	11.43	0.93	3.83	7.66	49.95	100.29
HS-Sch-2	#1	FIMM023810-002	Uramustine	IC50	10000	2.5	5.91	0	10000	1	0	-3.3	2.5	-4.27	-6.79	3
HS-Sch-2	#1	FIMM023811-004	Daunorubicin	IC50	117.04	1.84	100	0	1000	0.1	10.64	0.96	3.87	7.61	42.24	101.89
HS-Sch-2	#1	FIMM023814-002	Etoposide	IC50	1120.06	2.5	79.09	0	10000	1	8.86	-6.38	-3.58	-3.51	34.01	79.09
HS-Sch-2	#1	FIMM023816-003	Arsenic(III) oxide	IC50	2500	2.5	100	0	2500	0.25	0.89	-6.99	-3.11	-1.19	-3.5	-0.17
HS-Sch-2	#1	FIMM023818-005	Doxorubicin	IC50	132.54	2.5	100	0	1000	0.1	10.2	-7.23	-2.16	-4.1	33.1	100.01
HS-Sch-2	#1	FIMM023819-002	Valrubicin	IC50	264.35	0.96	100	0	5000	0.5	14.28	-9.4	-2.33	21.22	61.05	101.36
HS-Sch-2	#1	FIMM023820-003	Sunitinib	IC50	1000	2.5	6.65	0	1000	0.1	0	-1.68	-10.15	-7.87	-9.97	6.65
HS-Sch-2	#1	FIMM023821-002	Ixabepilone	IC50	313.22	2.5	91.82	0	1000	0.1	5.18	-4.99	-3.43	-4.4	0.44	91.82
HS-Sch-2	#1	FIMM023825-003	Azacitidine	IC50	4776.4	2.5	10.86	0	10000	1	0	-14.48	-4.78	-9.58	-8.78	10.86
HS-Sch-2	#1	FIMM023828-002	Fludarabine	IC50	2201.58	2.5	35.05	0	10000	1	2.33	-8.04	-3.82	-1.42	4.13	35.05
HS-Sch-2	#1	FIMM023831-003	Bleomycin	IC50	923.25	1.55	72.13	0	10000	1	8.47	-4.77	1.93	3.53	37.96	72.13
HS-Sch-2	#1	FIMM023832-001	Dactolisib	IC50	12.11	1.25	61.83	0	1000	0.1	13.95	1.59	1.05	27.7	56.8	61.83
HS-Sch-2	#1	FIMM023833-001	Quizartinib	IC50	409.09	2.5	14.42	0	1000	0.1	0.1	1.56	-2.8	-8.89	-3.93	14.42
HS-Sch-2	#1	FIMM100345-001	APR-246	IC50	10000	2.5	5	0	10000	1	0	-11.9	-7.18	-0.71	-4.03	5
HS-Sch-2	#1	FIMM100346-001	Carfilzomib	IC50	2.75	2.5	100	0	1000	0.1	31.23	-2.36	4.88	100.94	101.31	101.6
HS-Sch-2	#1	FIMM100347-001	Gandotinib	IC50	1546.43	2.5	96.57	0	10000	1	9.06	-13.3	-6.78	-11.59	24.32	96.57
HS-Sch-2	#1	FIMM100352-001	AZ 3146	IC50	1670.95	2.5	95.59	0	10000	1	8.57	-3.34	3.16	-0.63	20.67	95.59
HS-Sch-2	#1	FIMM100355-002	Sotrastaurin	IC50	10000	2.5	5.75	0	10000	1	0	-3.97	-2.57	-9.17	-9.68	5.75
HS-Sch-2	#1	FIMM100358-001	Bendamustine	IC50	10000	2.5	9.41	0	10000	1	0	-2.3	-2.52	-1.47	2.42	9.41
HS-Sch-2	#1	FIMM100362-001	Midostaurin	IC50	409.4	2.12	73.61	0	10000	1	12.25	5.77	1.42	3.51	63.97	73.61
HS-Sch-2	#1	FIMM100364-001	Regorafenib	IC50	3573.28	2.5	84.11	0	10000	1	4.17	-0.16	-8.92	0.05	-6.94	84.11
HS-Sch-2	#1	FIMM100365-001	XAV-939	IC50	10000	2.5	7.73	0	10000	1	0	-8.46	-7.27	-5.92	-1.57	7.73
HS-Sch-2	#1	FIMM100366-004	UCN-01	IC50	63.27	2.5	100	0	10000	1	26.7	-5.72	-4.18	76.15	96.27	102.2
HS-Sch-2	#1	FIMM100367-002	Ruboxistaurin	IC50	3424.29	2.5	100	0	10000	1	5.19	-11.26	-8.03	-13.62	-4.71	100
HS-Sch-2	#1	FIMM100368-001	Capecitabine	IC50	10000	2.5	0.77	0	10000	1	0	0.01	0.77	-6.74	-4.84	-4.92
HS-Sch-2	#1	FIMM100371-002	Chloroquine	IC50	3746.12	2.5	100	0	100000	10	17.05	-5.73	3.08	-0.58	94.02	101.93
HS-Sch-2	#1	FIMM100372-002	Valproic acid	IC50	1000000	2.5	2.29	0	1000000	100	0	-0.33	-14.06	-7.12	-10.97	2.29
HS-Sch-2	#1	FIMM100373-001	Tivantinib	IC50	230.96	2.5	82.87	0	1000	0.1	6	-15.06	-4.66	2.48	8.57	82.87
HS-Sch-2	#1	FIMM100374-001	Niraparib	IC50	660.63	0.93	26.38	0	10000	1	2.37	-5.38	-12.21	9.18	13.47	26.38
HS-Sch-2	#1	FIMM100375-001	Volasertib	IC50	10.64	2.5	80.56	0	1000	0.1	19.52	9.73	-9.95	37.25	80.56	59.27
HS-Sch-2	#1	FIMM100376-001	Toremifene	IC50	3458.45	2.5	37.17	0	10000	1	1.63	-5.74	2.75	-6.79	-2.02	37.17
HS-Sch-2	#1	FIMM100377-001	Lasofoxifene	IC50	1000	2.5	8.81	0	1000	0.1	0	-3.56	5.77	8.18	5	8.81
HS-Sch-2	#1	FIMM100378-006	Galiellalactone	IC50	4619.15	2.5	93.48	0	25000	2.5	7.88	-0.23	-2.29	-5.21	16.47	93.48
HS-Sch-2	#1	FIMM100379-001	Omacetaxine	IC50	67.5	1.75	100	0	10000	1	26.02	-4.97	3.96	66.45	100.44	101.56
HS-Sch-2	#1	FIMM100380-001	RAF265	IC50	148.61	2.5	22.31	0	1000	0.1	1.56	5	-5.68	-9.29	6.09	22.31
HS-Sch-2	#1	FIMM100381-001	Nutlin-3	IC50	10000	2.5	1.38	0	10000	1	0	-15.69	-12.96	-6.32	-3.99	1.38
HS-Sch-2	#1	FIMM100382-002	Neratinib	IC50	183.73	2.5	65.26	0	1000	0.1	5.51	7.05	-1.4	-1.43	11.62	65.26
HS-Sch-2	#1	FIMM100383-001	Mocetinostat	IC50	1403.6	2.5	100	0	10000	1	9.89	-11.77	-6.21	1.06	29.94	100.69
HS-Sch-2	#1	FIMM100384-001	Rabusertib	IC50	302.5	2.5	84.73	0	1000	0.1	4.93	-3.48	-12.92	-4.23	1.69	84.73
HS-Sch-2	#1	FIMM100385-001	Galunisertib	IC50	1000	2.5	100	0	1000	0.1	0	-9.81	-10.79	-9.38	-15.49	-21.98
HS-Sch-2	#1	FIMM100386-001	Linifanib	IC50	1000	2.5	2.62	0	1000	0.1	0	-8.85	-2.4	-0.59	2.62	1.61
HS-Sch-2	#1	FIMM100387-001	Brivanib	IC50	1000	2.5	100	0	1000	0.1	0	-7.1	-3.4	-9.66	-10.69	-0.92
HS-Sch-2	#1	FIMM100388-001	Buparlisib	IC50	1611.3	2.5	95.21	0	10000	1	8.73	3.32	-0.27	1.98	22.1	95.21
HS-Sch-2	#1	FIMM100389-001	Nintedanib	IC50	3711.55	2.5	63.45	0	10000	1	2.94	-0.16	1.05	2.97	-7.73	63.45
HS-Sch-2	#1	FIMM100390-001	Apitolisib	IC50	732	1.21	71.55	0	10000	1	9.07	3.64	2.36	7.07	41.56	71.55
HS-Sch-2	#1	FIMM100391-001	AZD4547	IC50	253.34	2.5	33.51	0	1000	0.1	1.94	-16.82	-6.65	-6.22	2.62	33.51
HS-Sch-2	#1	FIMM100392-001	VER 155008	IC50	10000	2.5	9.8	0	10000	1	0	-0.08	-3.37	-8.92	1.94	9.8
HS-Sch-2	#1	FIMM100393-001	Daporinad	IC50	3.57	2.5	100	0	1000	0.1	29.8	-5.68	-3.84	97.44	100.84	101.44
HS-Sch-2	#1	FIMM100395-001	Cabozantinib	IC50	72.18	2.5	10.92	0	1000	0.1	0.13	-7.22	-2.52	-8.02	7.84	10.92
HS-Sch-2	#1	FIMM100396-001	AZD1480	IC50	1000	2.5	3.17	0	1000	0.1	0	-1.56	-6.35	-7.95	-9.63	2.41
HS-Sch-2	#1	FIMM100397-001	Ridaforolimus	IC50	2.85	0.97	30.97	0	100	0.01	4.49	-12.73	-5.77	11.8	21.51	30.97
HS-Sch-2	#1	FIMM100398-001	Sonolisib	IC50	10000	2.5	100	0	10000	1	0	-3.96	-8.94	-4.58	-2.34	-0.71
HS-Sch-2	#1	FIMM100399-001	Quisinostat	IC50	45.45	2.24	98.59	0	1000	0.1	15.7	-9.44	-9.23	3.34	84.16	98.59
HS-Sch-2	#1	FIMM100402-001	Tosedostat	IC50	257.66	0.53	64.9	0	10000	1	10.96	2.86	18.46	19.37	39.98	64.9
HS-Sch-2	#1	FIMM100403-001	PF-04708671	IC50	3735.02	2.5	47.58	0	10000	1	2.07	1.57	-10.51	-10.99	-6.11	47.58
HS-Sch-2	#1	FIMM100407-001	Binimetinib	IC50	272.81	2.5	21.14	0	1000	0.1	0.81	-8.23	-10.45	-2.97	1.19	21.14
HS-Sch-2	#1	FIMM100408-002	Tamatinib	IC50	1372.5	2.5	13.37	0	10000	1	0.4	-1.93	-9.13	-2.94	4.19	13.37
HS-Sch-2	#1	FIMM100409-001	KX2-391	IC50	30.52	1.64	93.15	0	10000	1	28.32	-3.49	12.98	81.68	87.91	93.15
HS-Sch-2	#1	FIMM100410-001	PF-3845	IC50	3070.1	2.5	78.99	0	10000	1	4.52	-7.41	3.29	1.08	1.07	78.99
HS-Sch-2	#1	FIMM100411-001	MK-0752	IC50	472.12	2.5	10.95	0	1000	0.1	0	-3.28	-3.53	-3.65	-8.22	10.95
HS-Sch-2	#1	FIMM100412-001	TAK-733	IC50	151.85	1.82	62.95	0	1000	0.1	5.75	-1.71	-4.54	9.14	19.49	62.95
HS-Sch-2	#1	FIMM100413-001	SB 743921	IC50	1.66	2.5	87.83	0	100	0.01	19.02	8.54	-2.92	19.21	87.83	87.14
HS-Sch-2	#1	FIMM100414-001	Omipalisib	IC50	98.39	1.3	83.75	0	1000	0.1	9.45	-5.16	-7.33	8.69	40.85	83.75
HS-Sch-2	#1	FIMM100415-001	Ibrutinib	IC50	1000	2.5	0.01	0	1000	0.1	0	-12.06	-9.31	-5.59	-4.23	0.01
HS-Sch-2	#1	FIMM100416-001	TAK-901	IC50	327.22	2.5	70.27	0	1000	0.1	3.76	-6.39	-11.29	2.09	-1.28	70.27
HS-Sch-2	#1	FIMM100417-004	Fostamatinib	IC50	416.03	2.5	35.95	0	2500	0.25	2.96	-5.56	-15.8	-4.41	7.86	35.95
HS-Sch-2	#1	FIMM100418-001	JQ1	IC50	331	1.3	76.27	0	10000	1	13.06	-15.52	-5.62	14.37	61.03	76.27
HS-Sch-2	#1	FIMM109440-001	NVP-BGJ398	IC50	1000	2.5	0.34	0	1000	0.1	0	-3.96	-5.59	-0.87	-7.66	0.34
HS-Sch-2	#1	FIMM109441-001	Momelotinib	IC50	1637.16	2.5	60.31	0	10000	1	5.45	5.57	3.98	-2.28	13.59	60.31
HS-Sch-2	#1	FIMM109442-001	MLN-0128	IC50	45.97	1.17	67.48	0	1000	0.1	10.18	-7.59	1.38	10.07	47.66	67.48
HS-Sch-2	#1	FIMM109444-001	TGX-221	IC50	1789.81	2.5	12.33	0	10000	1	0.19	3.36	-4.74	-1.33	2.32	12.33
HS-Sch-2	#1	FIMM109445-002	Tubacin	IC50	2794.98	2.5	63.68	0	10000	1	3.9	-2.87	-1.59	1.55	3.07	63.68
HS-Sch-2	#1	FIMM109446-001	Tubastatin A	IC50	3371.52	2.5	74.35	0	10000	1	3.88	-8.29	-2.51	-3.7	-2.72	74.35
HS-Sch-2	#1	FIMM109447-001	Atorvastatin	IC50	2211.83	2.5	80.54	0	10000	1	6.02	-11.86	0.8	1.77	9.35	80.54
HS-Sch-2	#1	FIMM109448-001	Varespladib	IC50	10000	0.72	4.12	0	10000	1	0	-3.26	-8.31	-3.97	4.12	0.4
HS-Sch-2	#1	FIMM109449-001	StemRegenin 1	IC50	3541.06	2.5	92.88	0	10000	1	4.66	-7	-18.42	-9.2	-6.88	92.88
HS-Sch-2	#1	FIMM109450-001	VX-11E	IC50	366.51	2.5	71.77	0	2500	0.25	6.97	-2.13	-4.18	1.45	19.89	71.77
HS-Sch-2	#1	FIMM109451-001	PFI-1	IC50	1667.38	2.5	58.36	0	10000	1	5.21	-10.88	-0.65	-7.23	12.71	58.36
HS-Sch-2	#1	FIMM109453-001	4-hydroxytamoxifen	IC50	2055.92	2.5	93.38	0	10000	1	7.34	-1.99	-1.52	-0.84	12.96	93.38
HS-Sch-2	#1	FIMM109454-002	15D-PGJ2	IC50	41.53	0.33	16.86	0	3000	0.3	0.58	5.09	2.05	11.22	6.48	16.86
HS-Sch-2	#1	FIMM109455-001	RD162	IC50	10000	2.5	9.66	0	10000	1	0	-0.62	1.11	-4.64	-6.24	9.66
HS-Sch-2	#1	FIMM109456-001	Enzalutamide	IC50	10000	2.5	100	0	10000	1	0	-6.95	-4.72	-4.44	-6.48	-3.43
HS-Sch-2	#1	FIMM109458-002	1-methyl-D-tryptophan	IC50	5000	2.5	2.88	0	5000	0.5	0	-2.57	-4.03	-4.69	-6.54	2.88
HS-Sch-2	#1	FIMM109459-001	Dacomitinib	IC50	148.47	2.5	32.65	0	1000	0.1	2.81	-16.78	4.35	-2.95	8.86	32.65
HS-Sch-2	#1	FIMM109460-001	Dinaciclib	IC50	8.55	2.5	100	0	1000	0.1	25.06	-3.16	-9.55	59.83	100.77	101.24
HS-Sch-2	#1	FIMM109461-001	Dabrafenib	IC50	996.98	2.5	24.48	0	2500	0.25	0.66	-8.01	-18.88	-12.29	-5.47	24.48
HS-Sch-2	#1	FIMM109462-001	I-BET151	IC50	1055.91	2.5	69.07	0	10000	1	7.97	-20.57	-6.55	-6.28	32.26	69.07
HS-Sch-2	#1	FIMM109463-001	Ralimetinib	IC50	3331.53	2.5	54.92	0	10000	1	2.8	-0.19	-3.22	-3.69	-1.58	54.92
HS-Sch-2	#1	FIMM109464-001	Crenolanib	IC50	1253.64	2.5	100	0	10000	1	10.5	6.29	-3.56	1.06	36.19	101.13
HS-Sch-2	#1	FIMM109465-001	PF-4800567	IC50	62.15	0.88	12.53	0	10000	1	0.64	-7.91	4.62	7.25	10.56	12.53
HS-Sch-2	#1	FIMM109467-001	PF-670462	IC50	3784.83	2.5	29.08	0	10000	1	0.99	-3.76	2.71	-6.35	-4.21	29.08
HS-Sch-2	#1	FIMM109468-001	ZSTK474	IC50	1049.12	2.5	38.18	0	10000	1	4.18	-0.32	-5.44	-0.53	17.95	38.18
HS-Sch-2	#1	FIMM115468-001	PAC-1	IC50	1129.2	2.5	91.13	0	10000	1	10.13	-15.88	-11.27	-3.71	38.73	91.13
HS-Sch-2	#1	FIMM115469-001	AZD2014	IC50	366	1.29	70.95	0	10000	1	11.73	-4.62	4.52	10.78	55.78	70.95
HS-Sch-2	#1	FIMM115470-001	CPI-613	IC50	10000	2.5	100	0	10000	1	0	-1.69	-4.38	-9.06	-5	-6.28
HS-Sch-2	#1	FIMM115471-001	FG-4592	IC50	2467.28	2.5	74.65	0	10000	1	5.13	-6.69	-19.6	8.71	6.31	74.65
HS-Sch-2	#1	FIMM115472-001	Pevonedistat	IC50	46.82	1.75	100	0	10000	1	28	-5.94	6.65	78.89	100.45	101.14
HS-Sch-2	#1	FIMM115473-001	GSK2636771	IC50	10000	2.5	8.95	0	10000	1	0	-10.14	-10.75	-7.92	7.71	8.95
HS-Sch-2	#1	FIMM115474-001	AT-406	IC50	4910.81	2.5	10.61	0	10000	1	0	-4.26	-6.65	-7.78	-10.3	10.61
HS-Sch-2	#1	FIMM115476-003	(5Z)-7-Oxozeaenol	IC50	2789.81	2.5	39.78	0	10000	1	2.24	-4.34	-11.82	-16.84	2.01	39.78
HS-Sch-2	#1	FIMM115477-001	Rebastinib	IC50	1000	2.5	100	0	1000	0.1	0	-7.24	-4.04	-8.33	-7.04	-12.34
HS-Sch-2	#1	FIMM115478-001	Lomeguatrib	IC50	10000	2.5	1.67	0	10000	1	0	1.67	-8.86	-9.62	-5.69	-6.3
HS-Sch-2	#1	FIMM115479-001	GSK269962	IC50	987.78	0.73	58.03	0	10000	1	6.03	-15.46	4.67	19.23	19.04	58.03
HS-Sch-2	#1	FIMM115481-001	PF 431396	IC50	2435.78	2.5	100	0	10000	1	6.95	-4.38	-7.98	-5.63	8.51	101.17
HS-Sch-2	#1	FIMM115482-001	GSK650394	IC50	2982.04	2.5	30.96	0	10000	1	1.47	-7.65	-8.37	-9.18	0.82	30.96
HS-Sch-2	#1	FIMM115483-001	AVN944	IC50	639.53	2.5	60.77	0	10000	1	8.71	-8.16	-13.64	-13.57	46.52	60.77
HS-Sch-2	#1	FIMM115484-001	Venetoclax	IC50	1000	2.5	0.97	0	1000	0.1	0	-26.15	-12.5	-20.78	-10.71	0.97
HS-Sch-2	#1	FIMM115485-001	BMS-911543	IC50	4216.38	2.5	16.04	0	10000	1	0.17	0.38	-5.21	-0.21	-5.51	16.04
HS-Sch-2	#1	FIMM115486-001	Ipatasertib	IC50	1081.38	2.5	39.13	0	10000	1	4.24	-2.3	-0.2	-3.36	17.69	39.13
HS-Sch-2	#1	FIMM115488-002	Radicicol	IC50	352.99	0.96	99.77	0	10000	1	16.32	1.84	8.01	21.9	72.33	99.77
HS-Sch-2	#1	FIMM115492-001	LY-294002	IC50	13675.4	2.5	72.32	0	100000	10	7.3	-6.91	-12.25	0.53	22.67	72.32
HS-Sch-2	#1	FIMM115606-002	IOX-2	IC50	12532.4	2.5	89	0	50000	5	6.06	-9.33	1.17	-2.88	7.18	89
HS-Sch-2	#1	FIMM115607-003	GSK-J4	IC50	4522.42	2.5	99.02	0	100000	10	15.88	-8.79	-1.8	-5.54	88.65	99.02
HS-Sch-2	#1	FIMM115608-002	UNC1215	IC50	7173.17	2.5	15.18	0	30000	3	0.38	-6.59	-2.96	-7.41	1.45	15.18
HS-Sch-2	#1	FIMM115609-002	SGC0946	IC50	3004.34	2.5	67.15	0	10000	1	3.88	0.12	-13.6	-18.02	1.58	67.15
HS-Sch-2	#1	FIMM115610-002	UNC0642	IC50	2879.15	2.5	100	0	10000	1	6.08	-10.87	-15.64	1.47	3.82	100.02
HS-Sch-2	#1	FIMM115611-001	GSK343	IC50	3814.04	2.5	95.92	0	10000	1	4.46	-16.82	-7.72	-18.16	-14.88	95.92
HS-Sch-2	#1	FIMM115612-002	UNC0638	IC50	2271.36	2.5	100	0	10000	1	7.32	-11.31	-8.39	6.47	10.49	101.41
HS-Sch-2	#1	FIMM115613-002	C646	IC50	25000	2.5	3.21	0	25000	2.5	0	-2.59	3.2	3.21	-1.14	-1.27
HS-Sch-2	#1	FIMM115614-001	8-chloro-adenosine	IC50	2956.27	1.22	79.97	0	50000	5	11.11	-14.33	-3.8	9.85	51.54	79.97
HS-Sch-2	#1	FIMM115615-001	8-amino-adenosine	IC50	1230.68	2.5	100	0	50000	5	19.33	-4.92	3.4	8.44	100.33	102.08
HS-Sch-2	#1	FIMM115616-003	Stattic	IC50	1419.79	2.5	100	0	50000	5	18.55	3.56	-2.96	4.69	99.4	100.24
HS-Sch-2	#1	FIMM133775-001	AZ-23	IC50	166.96	2.5	21.12	0	1000	0.1	1.29	-3.75	-0.06	-4.55	4.6	21.12
HS-Sch-2	#1	FIMM133776-001	Rocilinostat	IC50	1933.05	2.5	81.22	0	10000	1	6.66	-5.99	-9.91	1.14	12.95	81.22
HS-Sch-2	#1	FIMM133777-001	ASP3026	IC50	10000	2.5	4.73	0	10000	1	0	-5.46	-11.48	-15.31	0.98	4.73
HS-Sch-2	#1	FIMM133778-001	Alectinib	IC50	1000	2.5	2.24	0	1000	0.1	0	1.25	-6.66	-6.08	-1.26	2.24
HS-Sch-2	#1	FIMM133779-001	GSK-1838705A	IC50	272.27	2.5	11.76	0	2500	0.25	0.22	-9.29	-4.51	-7.23	5.33	11.76
HS-Sch-2	#1	FIMM133780-001	GSK-1904529A	IC50	317.24	2.5	13.26	0	10000	1	0.89	-10.83	-6.26	0.02	13.26	7.21
HS-Sch-2	#1	FIMM133781-001	SP600125	IC50	13853	2.5	27.4	0	100000	10	2.29	-1.85	-12.26	-5.06	8.44	27.4
HS-Sch-2	#1	FIMM133782-001	Ganetespib	IC50	23.23	2.39	100	0	1000	0.1	19.6	-1.13	10.3	11.71	97.21	100.57
HS-Sch-2	#1	FIMM133783-001	TRAM-34	IC50	114.39	1.05	15.51	0	1000	0.1	0.38	-5.73	-2.21	3.58	6.14	15.51
HS-Sch-2	#1	FIMM133784-001	Pracinostat	IC50	428.76	1.69	100	0	10000	1	15.95	-7.71	-5.34	8.31	80.48	101.27
HS-Sch-2	#1	FIMM133785-001	AR-42	IC50	1146.45	2.33	100	0	10000	1	10.93	-11.4	-8.62	3.64	42.01	101.08
HS-Sch-2	#1	FIMM133786-001	Lonafarnib	IC50	1660.23	2.5	55.52	0	10000	1	4.95	-11.3	-21.43	-3.85	12.18	55.52
HS-Sch-2	#1	FIMM133787-001	Alpelisib	IC50	444.62	2.22	21.21	0	2500	0.25	1.18	-2.11	-0.88	5.62	4.52	21.21
HS-Sch-2	#1	FIMM133788-001	Baricitinib	IC50	2500	2.5	8.18	0	2500	0.25	0	8.18	-11.16	-23.55	-8.37	4.94
HS-Sch-2	#1	FIMM133789-001	BX-912	IC50	2748.08	2.5	78.39	0	10000	1	4.94	-1.29	-3	-6.65	4.23	78.39
HS-Sch-2	#1	FIMM133791-001	AZD-5363	IC50	3471.48	2.5	66.51	0	10000	1	3.33	-10.7	-6.36	-8.57	-3.82	66.51
HS-Sch-2	#1	FIMM133792-001	CUDC-305	IC50	219.48	1.74	100	0	10000	1	19.61	-3.97	7.16	19.89	93.78	101.41
HS-Sch-2	#1	FIMM133793-001	Oprozomib	IC50	16.7	2.11	100	0	2500	0.25	26.26	3.19	2.18	70	101.95	102.22
HS-Sch-2	#1	FIMM133794-001	Fedratinib	IC50	1178.29	2.5	100	0	10000	1	10.84	-0.68	-6.58	-9.44	39.93	101.57
HS-Sch-2	#1	FIMM133795-001	PF-03758309	IC50	413.04	0.68	100	0	10000	1	15.38	-12.94	12.13	32.94	54.97	101.11
HS-Sch-2	#1	FIMM133796-001	GSK-2334470	IC50	4052.67	2.5	14.35	0	10000	1	0.1	-16.62	-12.01	-10.64	-3.63	14.35
HS-Sch-2	#1	FIMM133797-002	Pomalidomide	IC50	10000	2.5	100	0	10000	1	0	-1.88	-0.76	-1.11	-2.35	-6.26
HS-Sch-2	#1	FIMM133798-001	Bafetinib	IC50	331.54	2.5	16.77	0	1000	0.1	0.33	-9.95	-6.25	-0.44	-0.43	16.77
HS-Sch-2	#1	FIMM133799-001	Orteronel	IC50	10000	2.5	0.23	0	10000	1	0	-1.84	0.23	-7.57	-9.09	-4.34
HS-Sch-2	#1	FIMM133800-001	AZD-8330	IC50	173.99	2.39	53.54	0	10000	1	11.56	-4.63	2.85	11.21	52.94	53.54
HS-Sch-2	#1	FIMM133801-001	BMS-599626	IC50	1989.56	2.5	44.38	0	10000	1	3.4	-18.98	0.78	-10.21	6.68	44.38
HS-Sch-2	#1	FIMM133802-001	EPZ-5687	IC50	10000	2.5	100	0	10000	1	0	-11.06	-8.82	-12.05	-5.32	-5.4
HS-Sch-2	#1	FIMM133803-001	LY-2874455	IC50	118.37	1.23	67.86	0	1000	0.1	6.87	2.95	-2.69	10.05	28.06	67.86
HS-Sch-2	#1	FIMM133804-001	ARN 509	IC50	2946.76	0.47	11.44	0	10000	1	0	-1.7	-16.2	11.44	6.63	3.75
HS-Sch-2	#1	FIMM133805-001	Tideglusib	IC50	3000	2.5	2.01	0	3000	0.3	0	-4.93	-15.72	-5.29	-4.38	2.01
HS-Sch-2	#1	FIMM133806-001	SGI-1776	IC50	2373.68	2.5	100	0	10000	1	7.09	-11.45	-9.83	-3.24	9.34	100.91
HS-Sch-2	#1	FIMM133807-001	Rigosertib	IC50	92.17	2.5	87.57	0	10000	1	21.81	-5.25	-5.31	48.32	87.2	87.57
HS-Sch-2	#1	FIMM133808-001	Milciclib	IC50	1237.46	1.3	96.02	0	10000	1	9.72	-19.96	-11.36	14.71	38.48	96.02
HS-Sch-2	#1	FIMM133809-001	Lenvatinib	IC50	1260.64	2.5	15.03	0	2500	0.25	0.06	0.26	-12.05	-5.65	-17.33	15.03
HS-Sch-2	#1	FIMM133810-001	Duvelisib	IC50	63.81	1.31	13.56	0	500	0.05	0.22	-2.09	1.41	1.86	5.3	13.56
HS-Sch-2	#1	FIMM133811-001	Icotinib	IC50	1228.81	2.5	19.55	0	10000	1	1.37	-2.57	-8.85	-4.44	7.34	19.55
HS-Sch-2	#1	FIMM133812-001	Cilengitide	IC50	3253.53	2.5	26.99	0	10000	1	1.06	-10.75	6.24	-10.09	-0.37	26.99
HS-Sch-2	#1	FIMM133813-001	Apatinib	IC50	10000	2.5	100	0	10000	1	0	-9.31	-12.54	-12.57	-3.97	-2.67
HS-Sch-2	#1	FIMM133814-001	Brigatinib	IC50	505.22	2.5	91.62	0	2500	0.25	7.29	-11.65	-2.25	-7.5	13.26	91.62
HS-Sch-2	#1	FIMM133815-001	Amuvatinib	IC50	2071.75	2.5	86.46	0	10000	1	6.77	-11.22	-13.78	-11.31	11.83	86.46
HS-Sch-2	#1	FIMM133816-002	SCH772984	IC50	773.48	2.4	66.36	0	10000	1	8.78	-5.8	-4.56	0.57	43.08	66.36
HS-Sch-2	#1	FIMM133817-001	Semaxanib	IC50	10000	2.5	8.78	0	10000	1	0	0.86	-3.88	8.78	-10.15	-7.06
HS-Sch-2	#1	FIMM133818-001	Pelitinib	IC50	195.44	0.98	89.56	0	2500	0.25	11	-1.41	4.46	14.35	46.46	89.56
HS-Sch-2	#1	FIMM133819-001	Telatinib	IC50	10000	2.5	8.79	0	10000	1	0	-5.66	-0.77	-6.94	1.02	8.79
HS-Sch-2	#1	FIMM133820-002	Triciribine	IC50	3295.84	1.05	42.82	0	100000	10	6.72	-3.2	1.97	9.59	32.33	42.82
HS-Sch-2	#1	FIMM133821-001	Tozasertib	IC50	551.86	0.72	61.55	0	10000	1	8.18	-2.38	2.15	19.02	31.08	61.55
HS-Sch-2	#1	FIMM133822-001	Varlitinib	IC50	1636.02	2.5	30.55	0	10000	1	2.41	0.18	-4.17	0.14	6.89	30.55
HS-Sch-2	#1	FIMM133823-001	Golvatinib	IC50	664.85	2.5	19.25	0	2500	0.25	0.68	0.1	-2.1	-3.81	1.24	19.25
HS-Sch-2	#1	FIMM133824-002	Copanlisib	IC50	112.9	2.5	70.49	0	1000	0.1	7.87	-4.65	-11.86	-0.79	29.95	70.49
HS-Sch-2	#1	FIMM133825-001	Sapitinib	IC50	69.85	2.5	11.1	0	1000	0.1	0.17	-4.41	-3.12	-5.08	8.08	11.1
HS-Sch-2	#1	FIMM133826-001	NVP-AEE788	IC50	2500	2.5	5.81	0	2500	0.25	0	-0.51	-4.32	-1.5	-8.48	2.96
HS-Sch-2	#1	FIMM133827-001	AT7519	IC50	336.85	2.5	99.88	0	10000	1	17.6	-8.79	-4.35	-3.59	99.88	99.7
HS-Sch-2	#1	FIMM133828-001	NVP-BGT226	IC50	12.54	0.94	98.16	0	1000	0.1	21.4	-0.88	-1.53	50.44	78.08	98.16
HS-Sch-2	#1	FIMM133829-001	BMS-777607	IC50	2500	2.5	7.73	0	2500	0.25	0	-5.05	-3.97	2.6	7.73	4.22
HS-Sch-2	#1	FIMM133830-001	Abemaciclib	IC50	1006.22	2.5	31.62	0	2500	0.25	1.05	-2.97	-12.04	-7.91	-7.63	31.62
HS-Sch-2	#1	FIMM133831-001	Ceritinib	IC50	926.41	2.5	30.92	0	2500	0.25	1.13	2.46	-2.48	-6.59	-3.68	30.92
HS-Sch-2	#1	FIMM133832-001	AGI-5198	IC50	7.12	2.5	10.88	0	10000	1	0.6	-6.26	7.84	10.88	8.92	4.74
HS-Sch-2	#1	FIMM133834-001	VX 745	IC50	3430.67	2.5	22.65	0	10000	1	0.7	-11.59	-6.89	-1.26	-1.1	22.65
HS-Sch-2	#1	FIMM133835-001	XL-647	IC50	366.63	2.5	31.12	0	1000	0.1	1.16	-1.89	-6.89	-5.93	-3.34	31.12
HS-Sch-2	#1	FIMM133836-001	TAK-960	IC50	1038.57	2.5	16.18	0	2500	0.25	0.18	0.79	3.98	-5.7	-4.96	16.18
HS-Sch-2	#1	FIMM133837-001	Hydroxyfasudil	IC50	5602.45	2.5	21.64	0	37500	3.75	1.47	-2.11	0.53	0.56	5.79	21.64
HS-Sch-2	#1	FIMM133838-001	Lucitanib	IC50	3706.07	2.5	31.92	0	10000	1	1.19	-5.19	-8.13	-1.76	-3.83	31.92
HS-Sch-2	#1	FIMM133840-001	PD184352	IC50	1625.94	2.5	55.89	0	10000	1	5.05	-6.26	7.69	-9.45	12.8	55.89
HS-Sch-2	#1	FIMM133841-001	ENMD-2076	IC50	763.15	1.34	95.49	0	10000	1	12.08	-0.85	-3.08	7.72	55.55	95.49
HS-Sch-2	#1	FIMM133842-001	MK-2461	IC50	3476.76	2.5	55.07	0	10000	1	2.68	-2.44	-6.15	-3.47	-3.24	55.07
HS-Sch-2	#1	FIMM133843-001	PD0325901	IC50	122.41	2.5	14.99	0	1000	0.1	0.69	1.45	-13.94	-6.84	5.69	14.99
HS-Sch-2	#1	FIMM133844-001	PH-797804	IC50	1000	2.5	7.94	0	1000	0.1	0	2.28	-4.95	-16.8	-4.78	4
HS-Sch-2	#1	FIMM133845-001	TAK-715	IC50	1210.3	2.5	27.87	0	10000	1	2.55	-8.92	0.31	-1.98	10.69	27.87
HS-Sch-2	#1	FIMM133846-001	TG100-115	IC50	3399.17	2.5	10.75	0	10000	1	0	4.92	-3.68	-4.82	-0.44	10.75
HS-Sch-2	#1	FIMM133847-001	AMG-208	IC50	2500	2.5	7.6	0	2500	0.25	0	-5.41	4.28	-5.12	5.11	7.53
HS-Sch-2	#1	FIMM133848-001	AMG-900	IC50	325.72	2.5	30	0	1000	0.1	1.27	-2.49	-12.12	-8.35	-0.44	30
HS-Sch-2	#1	FIMM133849-001	ARRY-380	IC50	964.42	2.5	14.47	0	2500	0.25	0.12	0.75	-1.5	2.85	-2.49	14.47
HS-Sch-2	#1	FIMM133850-001	GSK-1070916	IC50	156.76	1.87	53.95	0	1000	0.1	4.77	-0.19	-4.61	8.78	15.79	53.95
HS-Sch-2	#1	FIMM133851-001	GSK-461364	IC50	11.91	1.04	99.84	0	10000	1	34.62	-3.86	50.5	85.56	82.52	99.84
HS-Sch-2	#1	FIMM133852-001	NVP-INC280	IC50	34.47	2.5	14.84	0	1000	0.1	1.29	-9.16	-7.4	-0.71	14.84	6.7
HS-Sch-2	#1	FIMM133853-001	OSI-930	IC50	982.61	2.5	17.9	0	2500	0.25	0.3	3.1	-2.76	4.04	-3.6	17.9
HS-Sch-2	#1	FIMM133854-001	Palomid-529	IC50	10000	2.5	100	0	10000	1	0	-3.51	-15.36	-4.04	-7.65	-4.31
HS-Sch-2	#1	FIMM133855-001	PF-00562271	IC50	3405.99	2.5	99.2	0	10000	1	5.18	-9.65	-6.65	-19.97	-4.27	99.2
HS-Sch-2	#1	FIMM133856-001	PF-03814735	IC50	945.74	1.36	99.28	0	10000	1	11.46	0.34	-3.41	8.08	50.37	99.28
HS-Sch-2	#1	FIMM133857-001	Gedatolisib	IC50	47.17	1.12	80.26	0	1000	0.1	12.03	-3.34	5.93	11.7	55.62	80.26
HS-Sch-2	#1	FIMM133858-001	SNS-314	IC50	185.4	2.5	53.27	0	1000	0.1	4.4	-3.57	-9.15	-0.32	9.3	53.27
HS-Sch-2	#1	FIMM133859-001	TAK-285	IC50	2500	0.45	2.24	0	2500	0.25	0	1.59	-2.65	-0.11	2.24	-0.95
HS-Sch-2	#1	FIMM133860-001	CEP-32496	IC50	10000	0.79	1.2	0	10000	1	0	-6.79	-2.36	-1.47	1.2	-3.7
HS-Sch-2	#1	FIMM133862-002	IOX-1	IC50	45057.2	2.5	18.72	0	100000	10	0.26	-9.48	-8.81	-15.84	-10.21	18.72
HS-Sch-2	#1	FIMM133866-001	MLN-8054	IC50	1109.74	1.29	60.33	0	10000	1	6.25	-1.07	-1.59	7.08	26.71	60.33
HS-Sch-2	#1	FIMM133867-001	KW-2449	IC50	2500	2.5	2.1	0	2500	0.25	0	-2.06	-3.79	2.1	-13.49	0.48
HS-Sch-2	#1	FIMM133868-001	KRN-633	IC50	2500	0.79	2.9	0	2500	0.25	0	0.32	-4.09	-4.96	2.9	-7.09
HS-Sch-2	#1	FIMM133869-001	PHA-793887	IC50	1294.73	1.95	100	0	10000	1	10.15	3.45	5.9	8.82	37.21	101.27
HS-Sch-2	#1	FIMM133870-001	AZD-6482	IC50	2500	0.17	3.75	0	2500	0.25	0	-2.62	3.75	2.04	1.35	0.36
HS-Sch-2	#1	FIMM133871-001	GSK-1059615	IC50	3383.86	2.5	37.79	0	10000	1	1.71	-3.38	-7.67	4.97	-1.5	37.79
HS-Sch-2	#1	FIMM133872-001	CYC-116	IC50	1579.93	2.5	54.23	0	10000	1	4.97	-10.45	-16.43	-19.31	13.18	54.23
HS-Sch-2	#1	FIMM133873-001	CP-724714	IC50	1254.22	2.5	32.17	0	10000	1	3.05	5.16	-2.18	-6.35	11.7	32.17
HS-Sch-2	#1	FIMM133874-001	SGX-523	IC50	5000	2.5	5.27	0	5000	0.5	0	-1.78	-11.22	-3.17	4.16	5.27
HS-Sch-2	#1	FIMM133875-001	JNJ-38877605	IC50	2429.24	2.5	11.49	0	10000	1	0.05	-3.23	-7.44	-4.09	1.04	11.49
HS-Sch-2	#1	FIMM133876-001	GSK-690693	IC50	1616.38	2.5	39.03	0	10000	1	3.35	-10.61	-6.7	-9.66	9.06	39.03
HS-Sch-2	#1	FIMM133877-001	OSU-03012	IC50	5999.31	2.5	100	0	25000	2.5	7.03	-6.9	-0.08	-2.52	8.91	101.28
HS-Sch-2	#1	FIMM133878-001	NVP-AEW541	IC50	1962.51	2.5	99.79	0	10000	1	8.08	-5.53	-1.44	11.94	15.34	99.79
HS-Sch-2	#1	FIMM133879-001	PF-04217903	IC50	2500	1.29	0.64	0	2500	0.25	0	-5.65	-1.13	-4.99	0.64	0.31
HS-Sch-2	#1	FIMM133880-001	AZD-1080	IC50	3631.98	2.5	77.11	0	10000	1	3.74	-10.48	-5.5	0.91	-7.58	77.11
HS-Sch-2	#1	FIMM133881-001	RG-7603	IC50	355.85	2.5	33.78	0	2500	0.25	3.02	-11.85	-6.86	-11.94	9.95	33.78
HS-Sch-2	#1	FIMM133882-001	MK-8776	IC50	359.94	2.5	71.97	0	2500	0.25	7.06	0.18	-3.76	-10.68	20.68	71.97
HS-Sch-2	#1	FIMM133883-001	PKI-402	IC50	95.83	1.36	75.49	0	2500	0.25	12.37	-2.78	-4.72	11.16	59.04	75.49
HS-Sch-2	#1	FIMM133884-001	CH-5132799	IC50	1050.19	2.5	32.04	0	10000	1	3.35	-10.88	7.49	-7.17	15.12	32.04
HS-Sch-2	#1	FIMM133885-001	AZD-5438	IC50	1895.08	2.5	100	0	10000	1	8.28	-5	-10.25	-10.42	16.67	100.36
HS-Sch-2	#1	FIMM133886-001	Silmitasertib	IC50	3543.76	2.5	52.38	0	10000	1	2.47	3.73	0.89	-1.04	-3.93	52.38
HS-Sch-2	#1	FIMM133887-001	Mubritinib	IC50	19.7	1.74	62.94	0	1000	0.1	12.88	-1.04	1.36	14.72	59.52	62.94
HS-Sch-2	#1	FIMM133888-001	AZD-8186	IC50	1000	2.5	100	0	1000	0.1	0	-5.61	-7.01	-13.09	-18.03	-0.99
HS-Sch-2	#1	FIMM133889-001	GDC-0623	IC50	367.72	2.5	55	0	2500	0.25	5.27	0.22	-0.61	2.89	15.14	55
HS-Sch-2	#1	FIMM133890-001	Talmapimod	IC50	10000	2.5	4.52	0	10000	1	0	-3.85	4.52	-2.43	-7.46	-10.02
HS-Sch-2	#1	FIMM133891-001	Birinapant	IC50	1000	2.5	6.12	0	1000	0.1	0	-5.22	-16.22	-9.91	0.07	6.12
HS-Sch-2	#1	FIMM133892-001	LCL161	IC50	7516.87	2.5	44.19	0	25000	2.5	2.38	-9.33	-15.97	-4.63	1	44.19
HS-Sch-2	#1	FIMM133893-001	Tazemetostat	IC50	3322.95	2.5	12.57	0	10000	1	0.07	-7.74	-3.23	-2.74	-0.33	12.57
HS-Sch-2	#1	FIMM133895-001	deltarasin	IC50	3058.5	2.5	100	0	10000	1	5.77	3.67	12.29	-0.78	1.06	100.55
HS-Sch-2	#1	FIMM133896-001	Pinometostat	IC50	1000	2.5	0.93	0	1000	0.1	0	-9.31	-4.18	0.93	-0.4	-7.39
HS-Sch-2	#1	FIMM133897-001	PHA 408	IC50	3280.17	2.5	99.79	0	10000	1	5.4	1.02	-9.04	5.04	-1.97	99.79
HS-Sch-2	#1	FIMM133898-001	PS-1145	IC50	25000	2.5	5.78	0	25000	2.5	0	-0.62	-3.8	-7.43	5.48	5.78
HS-Sch-2	#1	FIMM133899-001	KU-60019	IC50	4239.71	2.5	97.94	0	25000	2.5	8.7	-15.79	-0.69	-3.62	20.58	97.94
HS-Sch-2	#1	FIMM133900-001	TPCA-1	IC50	2117.89	2.5	17.66	0	25000	2.5	1.36	-2.7	-11.23	-4.8	10.73	17.66
HS-Sch-2	#1	FIMM133901-001	XL019	IC50	2366.55	2.5	22.66	0	10000	1	1.09	-3.28	-4.43	2.3	2.18	22.66
HS-Sch-2	#1	FIMM133902-001	Selinexor	IC50	210.84	1.68	100	0	10000	1	19.79	-12.88	0.02	22.27	93.04	100.92
HS-Sch-2	#1	FIMM133903-001	IRAK1/4 inhibitor	IC50	25000	0.69	3.17	0	25000	2.5	0	0.09	-3.31	-3.68	3.17	-2.86
HS-Sch-2	#1	FIMM133904-001	GSK2801	IC50	10000	2.5	100	0	10000	1	0	-10.25	-10.49	-9.73	-7.59	-6.2
HS-Sch-2	#1	FIMM133905-002	SGC-CBP30	IC50	3848.69	2.5	60.71	0	25000	2.5	5.7	-13.85	-9.61	-8.81	15.43	60.71
HS-Sch-2	#1	FIMM136357-001	TH588	IC50	4158.54	2.5	87.76	0	25000	2.5	7.91	-0.47	0.15	-1.17	19.15	87.76
HS-Sch-2	#1	FIMM136358-001	NSC348884	IC50	8244.5	2.5	80.34	0	50000	5	7.29	-3.19	0.57	-6.85	17.87	80.34
HS-Sch-2	#1	FIMM136365-001	VGX-1027	IC50	3259.79	2.5	13.4	0	10000	1	0.12	-2.46	2.88	0.94	-0.22	13.4
HS-Sch-2	#1	FIMM136366-001	OTX015	IC50	223.02	1.33	75.43	0	10000	1	14.58	-1.33	-9.89	21.16	64.68	75.43
HS-Sch-2	#1	FIMM136367-001	Encorafenib	IC50	385.47	2.5	14.39	0	1000	0.1	0.12	-8.14	-7.83	-9.96	-2.42	14.39
HS-Sch-2	#1	FIMM136368-001	URB597	IC50	1000	1.2	1.66	0	1000	0.1	0	-9.42	-3.85	-10.63	1.66	0.43
HS-Sch-2	#1	FIMM136369-001	CUDC-907	IC50	24.34	2.5	100	0	10000	1	31.89	-12.05	9.3	98.77	100.07	99.53
HS-Sch-2	#1	FIMM136370-001	MK-8745	IC50	623.04	2.5	48.52	0	2500	0.25	3.17	-7.07	-11.27	-13.53	4.04	48.52
HS-Sch-2	#1	FIMM136371-001	NLG919	IC50	10000	0.85	2.1	0	10000	1	0	0.15	-3.43	-3.94	2.1	0.68
HS-Sch-2	#1	FIMM136372-001	NVP-LGK974	IC50	2924.11	2.5	52.24	0	10000	1	3	1.71	-2.29	4.49	1.7	52.24
HS-Sch-2	#1	FIMM136373-001	ONX-0914	IC50	158.11	2.5	100	0	10000	1	21.73	-6.02	10.32	23.98	100.81	100.99
HS-Sch-2	#1	FIMM136374-001	RGFP966	IC50	1748.89	2.5	52.69	0	10000	1	4.52	-9.05	-6.87	5.95	10.36	52.69
HS-Sch-2	#1	FIMM136375-001	NMS-873	IC50	193.48	0.76	100	0	10000	1	19.22	-7.12	1.79	46.77	68.71	101.1
HS-Sch-2	#1	FIMM136376-001	AZ191	IC50	3350.93	2.5	95.63	0	10000	1	5.07	-8.94	-5.87	-7.15	-3.1	95.63
HS-Sch-2	#1	FIMM136377-001	Ribociclib	IC50	1608.87	2.5	25.45	0	10000	1	1.85	-6.33	-11.78	0.93	5.92	25.45
HS-Sch-2	#1	FIMM136378-001	Triapine	IC50	1690.75	2.5	63.85	0	10000	1	5.68	-8.24	-8.48	-4	13.51	63.85
HS-Sch-2	#1	FIMM136379-001	VE-821	IC50	10000	2.5	5.62	0	10000	1	0	-3.38	-5.96	-6.7	0.74	5.62
HS-Sch-2	#1	FIMM136380-001	Pacritinib	IC50	1763.33	2.5	99.6	0	10000	1	8.63	-15.5	-8.32	-11.32	19.37	99.6
HS-Sch-2	#1	FIMM136381-001	Tanzisertib	IC50	10000	2.5	1.11	0	10000	1	0	1.11	-7.56	-1.84	-14.02	-2.81
HS-Sch-2	#1	FIMM136382-001	GSK923295	IC50	72.26	1.3	95.24	0	10000	1	24.12	-7.74	5.41	58.67	87.11	95.24
HS-Sch-2	#1	FIMM136383-001	Bentamapimod	IC50	2689.32	2.5	58.64	0	10000	1	3.69	-2.78	-9.9	3.98	3.52	58.64
HS-Sch-2	#1	FIMM136384-001	Idasanutlin	IC50	10000	2.5	8.84	0	10000	1	0	-9.67	-4.81	8.84	-3.78	-12.13
HS-Sch-2	#1	FIMM136385-001	Aldoxorubicin	IC50	105.31	1.38	100	0	1000	0.1	10.99	-4	3.09	9.8	46.42	101.28
HS-Sch-2	#1	FIMM136386-001	Filanesib	IC50	2.19	2.45	88.95	0	1000	0.1	29.13	4.47	11.35	86.93	88.95	88.68
HS-Sch-2	#1	FIMM136387-001	AGI-6780	IC50	1400.29	2.5	28.61	0	10000	1	2.42	-5.31	6.63	-4.09	8.64	28.61
HS-Sch-2	#1	FIMM136388-001	Talazoparib	IC50	105.02	1.14	25.4	0	1000	0.1	1.84	-2.36	-13.79	5.94	11.11	25.4
HS-Sch-2	#1	FIMM136389-001	Tasquinimod	IC50	10000	2.5	8.66	0	10000	1	0	-5.39	6.42	7.2	8.63	8.66
HS-Sch-2	#1	FIMM136390-001	Resminostat	IC50	2167.16	2.5	99.96	0	10000	1	7.57	-6.81	-2.75	9.4	12.19	99.96
HS-Sch-2	#1	FIMM136391-001	WEHI-539	IC50	91.95	2.5	11.55	0	2500	0.25	0.37	-9.55	-8.84	-1.24	11.55	8.73
HS-Sch-2	#1	FIMM136392-001	Cobimetinib	IC50	300.35	2.5	69.48	0	1000	0.1	4.02	-8.74	-10.29	-3.9	1.59	69.48
HS-Sch-2	#1	FIMM136393-001	AZD1208	IC50	10000	2.5	100	0	10000	1	0	-8.92	-14.94	-11.34	-11.24	-3.67
HS-Sch-2	#1	FIMM136394-001	BGB324	IC50	569.68	1.85	99.52	0	10000	1	14.44	3.89	5.41	3.75	73.5	99.52
HS-Sch-2	#1	FIMM136397-001	AZD7545	IC50	1760.99	2.29	17.38	0	10000	1	0.76	-6.78	4.71	4.1	3.67	17.38
HS-Sch-2	#1	FIMM136398-001	Osimertinib	IC50	759	2.5	73.15	0	2500	0.25	4.21	-1.06	-4.22	-0.4	1.34	73.15
HS-Sch-2	#1	FIMM136399-001	BMS863233	IC50	155.42	1.34	19.28	0	10000	1	2.7	-7.64	3.04	6.45	18.43	19.28
HS-Sch-2	#1	FIMM136400-001	Darapladib	IC50	192.24	2.5	32.96	0	1000	0.1	2.38	-0.21	7.59	7.44	5.29	32.96
HS-Sch-2	#1	FIMM136401-001	GNE-0877	IC50	1000	2.5	8.74	0	1000	0.1	0	-11.47	-1.1	0.22	8.74	5.3
HS-Sch-2	#1	FIMM136402-001	Entospletinib	IC50	5000	2.5	100	0	5000	0.5	0.89	-11.58	-9.97	-1.97	-13.87	-15.99
HS-Sch-2	#1	FIMM136404-001	Losmapimod	IC50	10000	2.5	1.17	0	10000	1	0	-13.76	-4.28	-0.82	0.11	1.17
HS-Sch-2	#1	FIMM136405-001	ML323	IC50	1459.97	2.5	39.88	0	10000	1	3.67	3.23	-7.26	0.04	11.14	39.88
HS-Sch-2	#1	FIMM136406-001	OTSSP167	IC50	26.06	1.47	100	0	1000	0.1	18.48	-6.66	2.22	19.64	87.72	101.17
HS-Sch-2	#1	FIMM136407-001	PTC-209	IC50	1409.43	2.23	80.95	0	10000	1	7.96	-9.89	-1.01	4.81	25.58	80.95
HS-Sch-2	#1	FIMM136409-001	UNC2881	IC50	2500	2.5	9.68	0	2500	0.25	0	-4.22	-2.2	-0.55	6.37	9.68
HS-Sch-2	#1	FIMM136412-001	AMG-232	IC50	1000	2.5	2.35	0	1000	0.1	0	-12.3	2.35	-1.41	-1.31	-6.16
HS-Sch-2	#1	FIMM136413-001	AMG-925	IC50	387.86	2.5	12.25	0	1000	0.1	0.03	-2.07	-2.55	1.26	-2.21	12.25
HS-Sch-2	#1	FIMM136414-001	CEP-37440	IC50	979.48	2.5	98.48	0	5000	0.5	7.99	-4.5	-7.15	-1.02	15.26	98.48
HS-Sch-2	#1	FIMM136415-001	Rociletinib	IC50	2824.53	2.5	80.94	0	10000	1	4.99	-8.03	-2.26	0.98	3.62	80.94
HS-Sch-2	#1	FIMM136416-001	FRAX486	IC50	132.91	2.5	47.82	0	5000	0.5	9.15	0.58	-6.02	3.07	47.82	47.64
HS-Sch-2	#1	FIMM136417-001	GNE-7915	IC50	183.39	2.5	12.41	0	1000	0.1	0.19	-5.79	-2.69	-2.49	2.23	12.41
HS-Sch-2	#1	FIMM136418-001	GSK2830371	IC50	1146.94	2.5	12.82	0	5000	0.5	0.17	0.63	4.38	4.92	1.33	12.82
HS-Sch-2	#1	FIMM136419-001	GSK525762	IC50	623.54	1.24	63.1	0	10000	1	8.49	-5.63	-4.58	7.42	39.84	63.1
HS-Sch-2	#1	FIMM136421-001	TAK-632	IC50	3857.35	2.5	32.13	0	10000	1	1.14	-13.86	-11.36	-8.57	-5.49	32.13
HS-Sch-2	#1	FIMM136423-001	Voxtalisib	IC50	2182.38	2.5	64.48	0	10000	1	4.83	-1.32	-5.44	3.58	7.74	64.48
HS-Sch-2	#1	FIMM136426-001	BCI	IC50	763.84	2.5	100	0	50000	5	21.92	-1.26	0.13	25.68	100.46	101.61
HS-Sch-2	#1	FIMM136427-001	MST-312	IC50	984.23	2.5	90.7	0	10000	1	10.76	4.44	4.12	-10.66	46.39	90.7
HS-Sch-2	#1	FIMM136428-002	Taselisib	IC50	179	2.5	18.14	0	1000	0.1	0.87	-3.15	-4.73	-2.5	3.42	18.14
HS-Sch-2	#1	FIMM136429-001	GSK2656157	IC50	1078.92	2.5	16.11	0	2500	0.25	0.16	-8.09	-10.42	-3.07	-6.53	16.11
HS-Sch-2	#1	FIMM136431-001	Glasdegib	IC50	18.57	0.37	20.61	0	1000	0.1	1.4	8.95	2.53	7.08	12.24	20.61
HS-Sch-2	#1	FIMM136432-001	Pilaralisib	IC50	532.59	2.5	14.3	0	2500	0.25	0.34	0.07	-1.11	-1.45	1.83	14.3
HS-Sch-2	#1	FIMM136434-001	Onalespib	IC50	36.97	1.35	100	0	2500	0.25	21.44	1.54	2.88	37.05	92.96	101.04
HS-Sch-2	#1	FIMM136436-001	Uprosertib	IC50	10000	2.5	6.41	0	10000	1	0	2.86	-10.97	-10.1	5.02	6.41
HS-Sch-2	#1	FIMM136437-001	AT13148	IC50	1505.54	2.5	91.82	0	10000	1	8.76	-2.19	3.08	-5.98	24.28	91.82
HS-Sch-2	#1	FIMM136438-001	Cerdulatinib	IC50	1875.97	2.5	58.86	0	10000	1	4.87	-4.25	-7.63	10.46	9.97	58.86
HS-Sch-2	#1	FIMM136440-001	Filgotinib	IC50	2679.91	2.5	35.71	0	10000	1	2.01	-0.22	-2.39	3.13	2.18	35.71
HS-Sch-2	#1	FIMM136448-001	Afuresertib	IC50	1000	2.5	3.5	0	1000	0.1	0	-1.56	-3.82	-4.02	-16.29	1.85
HS-Sch-2	#1	FIMM136449-001	UM729	IC50	3140.26	2.5	28.98	0	10000	1	1.25	-3.04	-5.44	1.53	0.09	28.98
HS-Sch-2	#1	FIMM136450-001	PF-06463922	IC50	162.64	2.5	14.87	0	1000	0.1	0.53	-0.59	2.8	-8.57	3.44	14.87
HS-Sch-2	#1	FIMM136451-001	UMI-77	IC50	5662.26	1.55	100	0	100000	10	14.36	-0.32	-6.62	7.35	70.31	101.38
HS-Sch-2	#1	FIMM136452-001	TEW-7197	IC50	898.18	2.5	13.11	0	2500	0.25	0.08	-5.12	-9.37	4.23	-1.16	13.11
HS-Sch-2	#1	FIMM136453-001	Sabutoclax	IC50	522.51	1.52	99.66	0	25000	2.5	19.65	1.59	-0.9	24.71	90.96	99.66
HS-Sch-2	#1	FIMM136456-001	SH-4-54	IC50	5273.52	2.5	92.97	0	25000	2.5	7.18	-4.57	-1.5	-7.79	12.18	92.97
HS-Sch-2	#1	FIMM136458-001	BAY 87-2243	IC50	0.63	1.63	66.36	0	1000	0.1	26.37	3.28	45.13	66.36	63.23	65.89
HS-Sch-2	#1	FIMM136465-001	Givinostat	IC50	166.24	2.5	97.95	0	1000	0.1	8.81	-7.12	-6.18	0.59	21.39	97.95
HS-Sch-2	#1	FIMM136466-001	Amsacrine	IC50	634.43	1.24	81.56	0	10000	1	11.05	1.69	4.6	7.79	51.46	81.56
HS-Sch-2	#1	FIMM136467-001	PCI-34051	IC50	3750.78	2.5	46.8	0	10000	1	2.02	-6.66	-12.92	-0.12	-6.28	46.8
HS-Sch-2	#1	FIMM136469-001	Cabazitaxel	IC50	0.94	0.97	93.49	0	1000	0.1	33.63	13.77	45.12	89.59	92.18	93.49
HS-Sch-2	#1	FIMM136470-002	GDC-0994	IC50	2757.02	2.5	92.56	0	10000	1	5.84	5.44	-1.99	7.92	4.84	92.56
HS-Sch-2	#1	FIMM136472-001	SLx-2119	IC50	652.63	2.5	29.41	0	5000	0.5	2.63	-3.96	-0.36	-1.36	9.99	29.41
HS-Sch-2	#1	FIMM136473-001	Merestinib	IC50	370.65	2.5	30.97	0	1000	0.1	1.13	-5.45	-10.74	-5.8	-3.7	30.97
HS-Sch-2	#1	FIMM136474-001	Pixantrone	IC50	3480.93	2.5	50.71	0	10000	1	2.43	-0.54	5.89	-4.46	-3.03	50.71
HS-Sch-2	#1	FIMM136475-001	Poziotinib	IC50	1000	2.5	6.21	0	1000	0.1	0	-2.08	-5.42	-9.13	-13.38	3.19
HS-Sch-2	#1	FIMM136476-001	Pyridoclax	IC50	1163.53	0.89	19.91	0	25000	2.5	1.52	-0.61	3.87	3.27	13.04	19.91
HS-Sch-2	#1	FIMM136477-001	Spebrutinib	IC50	24.48	1.09	12.64	0	1000	0.1	0.45	-0.09	-7.3	5.71	8.83	12.64
HS-Sch-2	#1	FIMM136478-001	Verdinexor	IC50	136.56	2.5	97.04	0	1000	0.1	9.76	1.39	-3.81	3.23	30.48	97.04
HS-Sch-2	#1	FIMM136480-001	Romidepsin	IC50	2	2.5	100	0	1000	0.1	32.95	-0.63	14.88	99.37	100.6	100.38
HS-Sch-2	#1	FIMM136481-001	Abexinostat	IC50	197.4	2.47	100	0	10000	1	20.52	-7.22	-4.81	15.72	98.04	101.02
HS-Sch-2	#1	FIMM136488-001	A-1210477	IC50	15393.1	2.5	100	0	50000	5	5.73	-2.22	-5.47	-3.4	0.57	100.77
HS-Sch-2	#1	FIMM136490-001	VS-4718	IC50	2608.05	2.5	50.36	0	10000	1	3.18	-11.96	-3.28	-3.72	3.5	50.36
HS-Sch-2	#1	FIMM136491-001	GSK2879552	IC50	10000	2.5	100	0	10000	1	0	-7.5	-4.67	-9.98	-2.34	-4.91
HS-Sch-2	#1	FIMM136493-001	Ulixertinib	IC50	1291.98	1.46	68.67	0	10000	1	6.76	-6.1	-2.8	8.38	26.73	68.67
HS-Sch-2	#1	FIMM136494-001	LY3009120	IC50	234.84	1.62	55.94	0	10000	1	10.78	-2.15	-4.3	11.61	50.66	55.94
HS-Sch-2	#1	FIMM136495-001	Pexidartinib	IC50	2960.41	2.5	18.94	0	10000	1	0.57	-0.01	-1.71	-0.17	0.54	18.94
HS-Sch-2	#1	FIMM136496-001	Marimastat	IC50	3456.66	2.5	17.08	0	10000	1	0.33	1.64	-4.08	3.29	-0.94	17.08
HS-Sch-2	#1	FIMM136497-001	EPZ015666	IC50	50.39	2.5	10.66	0	10000	1	0.29	-7.4	-7.89	10.12	4.65	10.66
HS-Sch-2	#1	FIMM136498-001	SAR405838	IC50	2223.56	2.5	19.58	0	10000	1	0.86	3.17	6.19	-8.61	2.28	19.58
HS-Sch-2	#1	FIMM136500-001	Prexasertib	IC50	26	2.5	94.51	0	10000	1	29.94	-1.2	6.63	94.51	92.43	88.61
HS-Sch-2	#1	FIMM136501-001	Epacadostat	IC50	1806.88	2.5	13.27	0	10000	1	0.29	0.44	-7.16	-6	2.48	13.27
S1507-2	#1	FIMM000060-004	Pilocarpine	IC50	40000	0.230523	8.13011	0	40000	4	0	-0.14843	-4.78187	6.77365	8.13011	-7.11182
S1507-2	#1	FIMM000160-003	Gefitinib	IC50	3197.55	2.5	57.6226	0	10000	1	3.0806	-11.7549	-4.00367	11.7212	-0.362199	57.6226
S1507-2	#1	FIMM000171-004	Anagrelide	IC50	10000	0.238639	7.93433	0	10000	1	0	-0.45778	-5.44458	7.93433	6.98932	-0.212485
S1507-2	#1	FIMM000172-004	Imatinib	IC50	2051.01	2.5	48.6972	0	10000	1	3.702	-4.70151	-9.87526	10.0482	6.75283	48.6972
S1507-2	#1	FIMM000173-003	Idarubicin	IC50	17.5253	0.840007	94.4852	0	1000	0.1	18.7722	5.05844	-2.24758	42.5568	71.0978	94.4852
S1507-2	#1	FIMM000176-002	Vatalanib	IC50	10000	2.5	5.10521	0	10000	1	0	5.10521	-1.47802	-0.755243	-0.817164	-0.770991
S1507-2	#1	FIMM000183-003	Erlotinib	IC50	3596.29	2.5	19.2045	0	10000	1	0.4389	-2.21077	-3.97668	-1.81643	-1.69444	19.2045
S1507-2	#1	FIMM000227-002	Dexamethasone	IC50	76.5322	2.5	16.4817	0	10000	1	2.6927	-5.51688	-9.27083	11.1532	16.4817	7.16693
S1507-2	#1	FIMM000239-003	Auranofin	IC50	93.8064	0.384577	18.5438	0	2500	0.25	0.6457	0.582955	3.29805	11.7148	4.12214	18.5438
S1507-2	#1	FIMM000249-004	Tretinoin	IC50	893.741	2.39497	11.6124	0	10000	1	0.2215	2.69419	-0.614548	0.0866497	6.58166	11.6124
S1507-2	#1	FIMM000255-003	Simvastatin	IC50	3753.43	2.5	11.0337	0	10000	1	0.0007	-2.47015	-10.3642	-6.96728	-1.46695	11.0337
S1507-2	#1	FIMM000257-002	Goserelin	IC50	10000	0.225614	8.23386	0	10000	1	0	-0.917022	-0.924317	8.23386	0.471154	2.8593
S1507-2	#1	FIMM000262-004	Raloxifene	IC50	2939.73	2.5	54.5948	0	10000	1	3.1388	3.62224	-9.90008	1.64313	1.68177	54.5948
S1507-2	#1	FIMM000263-003	Camptotechin	IC50	116.418	1.01208	99.8825	0	5000	0.5	18.5843	5.33377	-0.641531	31.4132	79.7759	99.8825
S1507-2	#1	FIMM000264-005	Plicamycin	IC50	113.785	2.44101	92.6084	0	10000	1	21.885	-2.59772	1.06598	39.048	92.6084	88.7694
S1507-2	#1	FIMM000269-004	Rofecoxib	IC50	10000	1	0	0	10000	1	0	-2.16612	-11.6993	-3.79975	-3.19672	-1.40198
S1507-2	#1	FIMM000274-003	Lapatinib	IC50	1000	2.5	6.74508	0	1000	0.1	0	-3.76283	-8.61459	-5.15298	6.26633	6.74508
S1507-2	#1	FIMM000287-002	Bortezomib	IC50	10.6351	2.5	102.164	0	1000	0.1	24.4689	-0.921274	-2.92433	47.2123	100.454	103.475
S1507-2	#1	FIMM000290-004	Letrozole	IC50	10000	2.5	1.06558	0	10000	1	0	1.06558	-0.151512	-4.54215	-0.115571	-1.31286
S1507-2	#1	FIMM000296-002	Bexarotene	IC50	257.955	0.825122	25.2459	0	10000	1	3.1558	-1.70262	-1.17256	9.99467	17.3499	25.2459
S1507-2	#1	FIMM000298-004	Celecoxib	IC50	10000	0.336214	5.96385	0	10000	1	0	-0.0399976	-6.43649	5.96385	3.39577	-17.0841
S1507-2	#1	FIMM000303-004	Anastrozole	IC50	10000	1	0	0	10000	1	0	-2.9666	-6.94918	-1.36928	-6.00873	-2.41205
S1507-2	#1	FIMM000304-003	Bicalutamide	IC50	10000	2.5	2.51016	0	10000	1	0	-1.58037	1.55276	-0.275995	-1.31042	1.2634
S1507-2	#1	FIMM000321-002	Clofarabine	IC50	599.363	1.15103	89.6203	0	10000	1	12.3482	-4.55694	-1.51903	11.8411	56.4589	89.6203
S1507-2	#1	FIMM000326-003	Lomustine	IC50	10000	2.5	4.79401	0	10000	1	0	-3.02507	4.79401	-0.142277	-9.45025	-8.45936
S1507-2	#1	FIMM000337-003	Vincristine	IC50	7.11617	2.05171	78.3955	0	1000	0.1	20.6121	1.29521	0.704402	52.4498	75.5089	78.3955
S1507-2	#1	FIMM000344-002	Vinorelbine	IC50	114.237	1.39868	80.1633	0	10000	1	18.5216	3.62437	7.10055	35.1477	80.1633	77.0883
S1507-2	#1	FIMM000356-005	Altretamine	IC50	10000	2.5	1.60774	0	10000	1	0	1.60774	-5.95511	-1.82713	-3.91521	-7.78797
S1507-2	#1	FIMM000360-003	Aminoglutethimide	IC50	10000	0.314944	6.96595	0	10000	1	0	0.155605	2.16798	1.17886	0.839406	4.19734
S1507-2	#1	FIMM000370-003	Vinblastine	IC50	4.92052	2.05987	79.4543	0	1000	0.1	22.5074	-0.0888984	2.87819	64.4888	79.3097	79.4543
S1507-2	#1	FIMM000377-005	Chlorambucil	IC50	10000	2.5	3.5965	0	10000	1	0	-9.96579	-10.226	3.5965	-4.65509	-14.1597
S1507-2	#1	FIMM000390-004	Thalidomide	IC50	10000	2.5	8.62337	0	10000	1	0	4.60132	-4.02309	6.42491	8.62337	4.91864
S1507-2	#1	FIMM000396-002	Clomifene	IC50	2538.19	2.5	95.9587	0	10000	1	6.4673	4.75759	2.74975	6.31259	7.35983	95.9587
S1507-2	#1	FIMM000397-004	Dacarbazine	IC50	10000	2.5	8.21032	0	10000	1	0	0.0620561	-4.24976	8.21032	-6.11008	-1.13818
S1507-2	#1	FIMM000403-004	Cyclophosphamide	IC50	40000	2.5	4.56809	0	40000	4	0	-9.312	-12.6632	-2.41335	-6.53576	4.56809
S1507-2	#1	FIMM000406-003	Cytarabine	IC50	1524.77	2.35743	62.3307	0	10000	1	5.854	-2.1119	-1.70792	5.35196	16.7452	62.3307
S1507-2	#1	FIMM000428-003	Finasteride	IC50	10000	2.5	7.34083	0	10000	1	0	7.34083	0.0751488	0.566967	-0.331793	-4.66271
S1507-2	#1	FIMM000439-004	Fluorouracil	IC50	10000	2.5	5.68391	0	10000	1	0	-10.3123	-6.49478	-3.52375	-2.39941	5.68391
S1507-2	#1	FIMM000446-003	Flutamide	IC50	10000	2.5	5.62367	0	10000	1	0	-3.08035	1.35632	5.62367	5.60078	4.53244
S1507-2	#1	FIMM000463-004	Ifosfamide	IC50	10000	2.5	7.14203	0	10000	1	0	7.14203	3.17501	1.16389	-3.67196	-6.46062
S1507-2	#1	FIMM000464-003	Imiquimod	IC50	2500	1	0	0	2500	0.25	0	-1.28378	-8.12026	-1.59393	-5.39948	-2.16844
S1507-2	#1	FIMM000469-002	Levamisole	IC50	10000	1	0	0	10000	1	0	-2.63918	-1.26107	-1.83248	-1.18091	-3.12622
S1507-2	#1	FIMM000482-005	Melphalan aq	IC50	1264.34	0.702038	11.9154	0	12500	1.25	0	3.36073	-1.0452	4.2116	3.70772	11.9154
S1507-2	#1	FIMM000484-002	Methylprednisolone	IC50	1537.85	1.83682	12.3848	0	10000	1	0.1517	-5.60299	-8.30267	2.11062	3.75276	12.3848
S1507-2	#1	FIMM000490-004	Mitoxantrone	IC50	166.257	2.2126	43.5221	0	1000	0.1	3.6744	-17.3753	-17.8451	7.70326	10.5085	43.5221
S1507-2	#1	FIMM000491-003	Paclitaxel	IC50	19.6349	1.40934	83.9069	0	1000	0.1	16.8667	-3.98608	6.26407	22.6969	77.0146	83.9069
S1507-2	#1	FIMM000519-002	Prednisolone	IC50	10000	0.608336	5.81137	0	10000	1	0	3.59567	-2.16987	-6.09329	5.81137	0.859372
S1507-2	#1	FIMM000521-004	Procarbazine	IC50	10000	2.5	2.31369	0	10000	1	0	-9.46827	2.31369	0.912496	-1.13587	0.545658
S1507-2	#1	FIMM000523-002	Prednisone	IC50	10000	0.625087	9.5851	0	10000	1	0	0.393731	-4.64155	-9.60421	9.5851	-9.32564
S1507-2	#1	FIMM000528-005	Mepacrine aq	IC50	1061.48	2.5	99.5162	0	50000	5	20.039	2.01277	3.59595	12.7856	99.5162	98.3852
S1507-2	#1	FIMM000556-005	Topotecan	IC50	128.5	1.32498	93.3955	0	10000	1	20.7785	-2.14592	-12.6837	43.1729	78.8457	93.3955
S1507-2	#1	FIMM000560-004	Temozolomide	IC50	10000	2.5	6.27985	0	10000	1	0	-2.98893	-5.13589	-2.32777	6.27985	3.12905
S1507-2	#1	FIMM000617-003	Fulvestrant	IC50	1000	1	0	0	1000	0.1	0	-11.2744	-1.96804	-0.754173	-0.347559	-10.3191
S1507-2	#1	FIMM000618-004	Megestrol	IC50	10000	2.5	0.155605	0	10000	1	0	0.155605	-2.97614	-7.51713	-7.0065	-5.79279
S1507-2	#1	FIMM000620-004	Tamoxifen	IC50	4149.42	2.5	26.5198	0	10000	1	0.7303	-0.766067	2.58461	5.2161	-8.11013	26.5198
S1507-2	#1	FIMM000640-003	Mechlorethamine	IC50	41112.5	2.5	17.5468	0	100000	10	0.2554	-7.03493	2.84689	-2.89474	-4.98731	17.5468
S1507-2	#1	FIMM000649-004	Methotrexate	IC50	271.59	2.5	21.4183	0	5000	0.5	2.479	-2.45527	-1.28482	-14.3582	19.0054	21.4183
S1507-2	#1	FIMM000773-002	Nilutamide	IC50	10000	2.5	5.05343	0	10000	1	0	-3.98076	3.99746	-3.79761	3.53316	4.99351
S1507-2	#1	FIMM000822-003	Mitotane	IC50	10000	2.5	7.30639	0	10000	1	0	0.352271	-1.15853	7.30639	-1.56606	-1.31524
S1507-2	#1	FIMM000833-003	Allopurinol	IC50	10000	2.5	0.187206	0	10000	1	0	-1.7579	-9.01395	0.187206	-8.19346	-3.27714
S1507-2	#1	FIMM000862-003	Busulfan	IC50	100000	1	5.58766	0	100000	10	0	-3.05058	-4.90275	-7.63587	-12.6981	5.58766
S1507-2	#1	FIMM000914-002	Deferoxamine aq	IC50	684.998	0.701834	62.5826	0	10000	1	7.685	4.72357	4.38602	17.1812	28.277	62.5826
S1507-2	#1	FIMM000983-003	Hydroxyurea	IC50	35759.9	2.5	10.5001	0	100000	10	0	-8.35738	-2.43539	2.20903	-0.881355	10.5001
S1507-2	#1	FIMM001000-003	Mercaptopurine	IC50	10000	1.31522	6.68091	0	10000	1	0	-5.06508	1.27105	0.901799	2.5917	6.68091
S1507-2	#1	FIMM001062-003	Thioguanine	IC50	1702.71	2.49871	59.3528	0	10000	1	5.23	-4.88755	3.44268	9.85881	12.316	59.3528
S1507-2	#1	FIMM001171-003	Carmustine	IC50	10000	0	6.73728	0	10000	1	0	3.43408	1.69415	6.73728	6.50846	-8.14446
S1507-2	#1	FIMM001217-003	Thio-TEPA	IC50	50000	0.313938	9.17096	0	50000	5	0	-1.57931	-4.1116	9.17096	0.795486	-12.4485
S1507-2	#1	FIMM001220-003	Pipobroman	IC50	10000	0.884166	3.73925	0	10000	1	0	-1.43154	-7.42624	-8.63715	3.73925	-9.63104
S1507-2	#1	FIMM001244-002	Tacrolimus	IC50	10000	0.514207	4.02654	0	10000	1	0	-2.3883	-5.22224	4.02654	0.611923	-1.91296
S1507-2	#1	FIMM001823-002	AT 101	IC50	13551.2	2.5	94.4662	0	100000	10	9.5467	3.28738	-0.0673237	-0.401156	30.0912	94.4662
S1507-2	#1	FIMM002337-002	BI 2536	IC50	11.2861	1.19185	84.5355	0	1000	0.1	19.3307	0.404361	0.0751488	40.9885	75.2432	84.5355
S1507-2	#1	FIMM003569-002	Pravastatin aq	IC50	10000	0.0679446	12.1705	0	10000	1	0	2.87279	0.797225	12.1705	7.91164	-2.95986
S1507-2	#1	FIMM003593-003	Exemestane	IC50	52.9003	2.5	10.9042	0	10000	1	0.4061	2.49646	-4.31991	9.56249	6.03885	10.9042
S1507-2	#1	FIMM003684-002	Irinotecan	IC50	1752.27	2.5	75.1478	0	10000	1	6.5634	4.1155	3.21926	4.81173	14.7395	75.1478
S1507-2	#1	FIMM003705-001	Palbociclib	IC50	640.652	0.80765	38.4742	0	10000	1	4.2514	-2.98042	-1.85039	10.9649	19.3421	38.4742
S1507-2	#1	FIMM003706-001	AT9283	IC50	117.049	1.20648	92.4568	0	1000	0.1	9.5837	8.15938	0.563009	13.4168	38.4754	92.4568
S1507-2	#1	FIMM003707-001	Navitoclax	IC50	724.047	1.34511	47.4317	0	10000	1	5.8395	2.22645	2.74651	3.42106	28.5112	47.4317
S1507-2	#1	FIMM003708-001	Selumetinib	IC50	647.154	0.510178	47.6943	0	10000	1	5.4521	5.59422	0.845796	22.776	13.7541	47.6943
S1507-2	#1	FIMM003709-001	Veliparib	IC50	10000	2.5	6.97323	0	10000	1	0	0.245965	0.85443	-3.55157	2.16939	6.97323
S1507-2	#1	FIMM003710-001	Afatinib	IC50	1000	2.5	8.58933	0	1000	0.1	0	-3.07078	-4.07166	8.5013	-0.683152	8.58933
S1507-2	#1	FIMM003711-001	Dovitinib	IC50	167.014	0.258266	20.1302	0	10000	1	0.9881	9.34257	5.38441	5.23856	10.0378	20.1302
S1507-2	#1	FIMM003712-001	Obatoclax	IC50	2306.61	2.5	96.8618	0	10000	1	7.0165	-3.82236	-1.90975	6.9523	10.0412	96.8618
S1507-2	#1	FIMM003713-001	Crizotinib	IC50	339.752	2.5	14.8696	0	1000	0.1	0.1938	5.46665	0.150702	4.42127	-0.639232	14.8696
S1507-2	#1	FIMM003714-001	Danusertib	IC50	755.476	1.28099	59.4455	0	10000	1	7.3683	10.2398	2.83717	4.83634	34.4742	59.4455
S1507-2	#1	FIMM003715-001	Foretinib	IC50	141.851	2.46499	55.1402	0	1000	0.1	5.3859	-7.63662	-1.7975	2.54707	16.3409	55.1402
S1507-2	#1	FIMM003716-001	Abiraterone	IC50	1169.48	2.5	15.655	0	5000	0.5	0.4325	-1.76747	-1.08406	-4.14956	1.58154	15.655
S1507-2	#1	FIMM003717-001	Tanespimycin	IC50	157.098	2.5	98.0703	0	10000	1	21.3756	-8.22024	0.120481	23.9399	97.4813	98.0703
S1507-2	#1	FIMM003718-001	Alvespimycin	IC50	88.3025	2.5	97.7578	0	1000	0.1	12.1337	0.723279	-0.2357	-1.78648	56.4556	97.7578
S1507-2	#1	FIMM003719-001	SNS-032	IC50	118.066	2.5	83.1119	0	10000	1	19.6278	3.80296	-5.81048	33.113	82.1994	83.1119
S1507-2	#1	FIMM003720-001	ABT-751	IC50	329.6	2.12856	76.209	0	10000	1	13.5921	7.0453	-0.574612	5.5873	69.6439	76.209
S1507-2	#1	FIMM003721-001	Serdemetan	IC50	1806.82	2.5	93.0224	0	10000	1	7.9584	-1.63352	1.488	8.77729	17.1089	93.0224
S1507-2	#1	FIMM003722-001	BIIB021	IC50	340.339	2.1328	98.5956	0	10000	1	17.2045	5.09777	0.257557	6.73621	89.6016	98.5956
S1507-2	#1	FIMM003723-001	CUDC-101	IC50	890.462	1.77732	101.962	0	10000	1	12.3525	13.0697	7.13293	2.70967	56.0828	101.962
S1507-2	#1	FIMM003724-001	Decitabine	IC50	787.458	0.496798	20.3893	0	10000	1	0.7545	5.52725	1.95212	6.97476	5.85191	20.3893
S1507-2	#1	FIMM003725-001	Alvocidib	IC50	337.217	2.5	83.4201	0	10000	1	14.8586	8.81954	-3.48882	-3.04985	83.4201	81.1226
S1507-2	#1	FIMM003726-001	MGCD-265	IC50	838.782	0.854273	38.265	0	10000	1	3.766	6.0524	5.78484	6.37677	17.9772	38.265
S1507-2	#1	FIMM003727-001	Amonafide	IC50	1391.8	2.27043	91.8079	0	10000	1	9.0874	5.56871	-0.167702	4.78178	29.3367	91.8079
S1507-2	#1	FIMM003728-001	Tipifarnib	IC50	77.3171	0.612578	64.0858	0	10000	1	14.8813	-3.71925	15.0704	39.7893	45.2965	64.0858
S1507-2	#1	FIMM003729-001	Pimasertib	IC50	576.468	0.781431	80.1245	0	10000	1	10.8977	15.0714	0.729227	19.8214	43.2672	80.1245
S1507-2	#1	FIMM003730-001	Ponatinib	IC50	227.084	2.5	77.4484	0	1000	0.1	5.6724	-6.40454	-4.32315	-5.69214	8.42291	77.4484
S1507-2	#1	FIMM003732-001	Perifosine aq/PBS	IC50	2500	0	11.0779	0	2500	0.25	0	4.45781	11.0779	4.74006	7.71907	-1.52557
S1507-2	#1	FIMM003733-001	Motesanib	IC50	10000	1	5.30507	0	10000	1	0	5.30507	1.22896	1.57574	1.00382	4.84615
S1507-2	#1	FIMM003734-002	Cediranib	IC50	291.414	2.5	19.2342	0	1000	0.1	0.6016	-2.37341	-4.81533	-7.81024	0.683997	19.2342
S1507-2	#1	FIMM003735-001	PF-04691502	IC50	74.6685	0.589926	97.0508	0	10000	1	23.1104	11.2784	22.4746	50.6227	79.8987	97.0508
S1507-2	#1	FIMM003736-001	Rucaparib	IC50	10000	0.341423	4.95615	0	10000	1	0	-8.23938	2.3029	4.95615	0.272951	-5.38996
S1507-2	#1	FIMM003737-001	Tarenflurbil	IC50	10000	0.168844	8.19994	0	10000	1	0	-6.99666	4.98829	7.27109	8.19994	-2.03417
S1507-2	#1	FIMM003738-001	Tivozanib	IC50	12.1177	0.220493	42.7996	0	10000	1	10.8475	17.2804	20.1087	28.3473	21.7588	42.7996
S1507-2	#1	FIMM003739-001	MK1775	IC50	175.44	2.15507	81.8392	0	10000	1	17.4279	6.96131	13.3003	18.4681	81.1836	81.8392
S1507-2	#1	FIMM003740-002	PF477736	IC50	309.426	1.6229	83.9389	0	10000	1	14.9407	7.79794	0.960205	11.5223	73.0686	83.9389
S1507-2	#1	FIMM003741-001	AZD7762	IC50	67.2525	1.59349	80.1934	0	1000	0.1	10.8476	3.37561	-2.90922	4.15598	52.2246	80.1934
S1507-2	#1	FIMM003742-001	AZD1152-HQPA	IC50	146.025	1.97647	42.9386	0	1000	0.1	3.8464	8.55484	-14.9989	4.57532	13.6043	42.9386
S1507-2	#1	FIMM003743-001	AZD8055	IC50	39.5505	0.736053	84.974	0	10000	1	23.4448	8.20297	23.1913	53.3345	82.8717	84.974
S1507-2	#1	FIMM003744-001	Belinostat	IC50	334.796	0.908905	102.809	0	10000	1	17.1435	12.0396	15.9857	20.9564	76.0326	102.809
S1507-2	#1	FIMM003745-001	Bimatoprost	IC50	5500	0.182457	8.8372	0	5500	0.55	0	0.148164	-1.59027	8.8372	3.02527	-0.178024
S1507-2	#1	FIMM003746-001	Doramapimod	IC50	10000	2.5	3.96449	0	10000	1	0	-4.43362	-0.147195	3.96449	3.42055	1.4464
S1507-2	#1	FIMM003747-003	Bryostatin 1	IC50	9.00283	0.978482	22.9168	0	100	0.01	1.5235	7.29511	3.73194	2.88832	11.0277	22.9168
S1507-2	#1	FIMM003748-001	Tacedinaline	IC50	1000	2.5	5.71677	0	1000	0.1	0	-5.91978	-6.72468	-0.250321	5.71677	4.72732
S1507-2	#1	FIMM003749-001	BMS-754807	IC50	334.631	0.537413	98.3757	0	10000	1	16.1875	13.4811	19.976	28.8565	55.8249	98.3757
S1507-2	#1	FIMM003750-001	Idelalisib	IC50	8.09725	0.351629	29.2053	0	10000	1	7.3988	8.97369	15.7773	21.4378	21.8872	29.2053
S1507-2	#1	FIMM003751-001	Trametinib	IC50	14.6263	0.952709	75.9796	0	250	0.025	10.353	0.515983	3.70496	13.3569	45.2853	75.9796
S1507-2	#1	FIMM003752-001	Erismodegib	IC50	10000	1	15.9218	0	10000	1	0	15.9218	14.8005	13.0531	13.6674	10.5013
S1507-2	#1	FIMM003753-001	OSI-027	IC50	662.019	0.525993	61.2624	0	10000	1	7.586	14.3645	9.9813	16.5683	23.4852	61.2624
S1507-2	#1	FIMM003754-001	Refametinib	IC50	396.618	0.77053	83.4387	0	10000	1	12.932	7.61722	10.0137	19.8257	53.7483	83.4387
S1507-2	#1	FIMM003755-001	Everolimus	IC50	1.13688	2.5	32.91	0	100	0.01	7.5119	-3.29296	-4.45591	13.8789	32.91	29.8042
S1507-2	#1	FIMM003756-001	Ruxolitinib	IC50	10000	1	9.12282	0	10000	1	0	6.12043	8.05685	9.12282	7.21343	4.59899
S1507-2	#1	FIMM003757-001	Fasudil	IC50	18923.3	2.5	31.6105	0	50000	5	1.1401	-9.76062	-4.12455	-2.49466	-4.59315	31.6105
S1507-2	#1	FIMM003758-001	Indibulin	IC50	397.303	1.41278	77.6088	0	10000	1	12.6101	15.2883	3.18796	9.38598	61.0705	77.6088
S1507-2	#1	FIMM003759-001	Iniparib	IC50	10000	1	17.5175	0	10000	1	0	17.5175	13.7396	16.1554	17.0932	10.6986
S1507-2	#1	FIMM003760-001	MK-2206	IC50	92.1091	2.5	22.6756	0	1000	0.1	2.1384	10.4322	1.39194	-3.9217	12.5604	22.6756
S1507-2	#1	FIMM003761-001	Alisertib	IC50	102.121	2.5	48.0105	0	10000	1	11.7974	10.8043	-2.2519	23.4018	48.0105	46.7733
S1507-2	#1	FIMM003762-001	Nelarabine	IC50	10000	1	24.0736	0	10000	1	0	4.48757	15.0995	24.0736	17.02	2.35427
S1507-2	#1	FIMM003763-001	Nilotinib	IC50	10000	1	2.89732	0	10000	1	0	-7.67383	-2.72573	-4.89731	-9.46376	2.89732
S1507-2	#1	FIMM003764-001	NVP-AUY922	IC50	23.4826	2.5	97.8719	0	1000	0.1	19.1951	5.33696	-0.071641	9.71011	97.7392	97.8719
S1507-2	#1	FIMM003765-001	2-methoxyestradiol	IC50	1887.5	2.5	79.3164	0	10000	1	6.6081	-0.598104	2.4281	13.2574	13.2665	79.3164
S1507-2	#1	FIMM003766-002	Plerixafor aq	IC50	10000	1	17.4473	0	10000	1	0	17.4473	4.14641	14.7497	4.48814	0.223625
S1507-2	#1	FIMM003767-001	Vemurafenib	IC50	10000	1	12.8199	0	10000	1	0	7.4078	11.9004	12.8199	10.0175	4.63345
S1507-2	#1	FIMM003769-001	Vandetanib	IC50	1000	1	26.6314	0	1000	0.1	0	19.144	16.2393	26.6314	12.3093	21.4278
S1507-2	#1	FIMM003771-001	YM155	IC50	71.9996	0.836422	107.799	0	10000	1	26.8275	21.471	15.8313	57.0422	105.101	107.799
S1507-2	#1	FIMM003772-001	Linsitinib	IC50	18.1657	0.257473	25.3338	0	10000	1	4.1641	16.4002	5.76218	7.51713	23.742	25.3338
S1507-2	#1	FIMM003773-001	EMD1214063	IC50	0.262823	0.2299	29.0699	0	1000	0.1	7.491	13.2291	16.9085	20.9008	18.9941	29.0699
S1507-2	#1	FIMM003774-001	Lestaurtinib	IC50	87.9194	2.5	74.9506	0	1000	0.1	9.4081	-5.76351	-0.296143	0.21502	43.4553	74.9506
S1507-2	#1	FIMM003775-001	Dasatinib	IC50	36.1957	1.38281	80.7768	0	1000	0.1	13.5112	-3.96056	-2.58218	12.1128	64.6112	80.7768
S1507-2	#1	FIMM003776-001	Tofacitinib	IC50	5000	2.5	10.0272	0	5000	0.5	0	10.0272	2.60188	-1.00129	-13.1204	-0.132868
S1507-2	#1	FIMM003777-001	Fingolimod	IC50	2354.34	2.5	101.418	0	10000	1	7.2524	5.93652	-2.29292	3.57403	9.93646	101.418
S1507-2	#1	FIMM003778-001	Axitinib	IC50	1508.38	2.5	24.9262	0	10000	1	1.8663	6.91241	7.97806	-1.46342	6.56814	24.9262
S1507-2	#1	FIMM003779-001	Saracatinib	IC50	1208.09	1.98873	76.3326	0	10000	1	8.0648	-2.39149	-7.02149	3.02846	30.9381	76.3326
S1507-2	#1	FIMM003780-002	Bosutinib	IC50	1389.45	2.5	94.9855	0	10000	1	9.4684	-4.14872	-1.21142	2.1042	28.9617	94.9855
S1507-2	#1	FIMM003781-001	Canertinib	IC50	1921.41	2.5	88.5353	0	10000	1	7.2878	6.79867	-2.95887	10.4536	14.2643	88.5353
S1507-2	#1	FIMM003782-001	Lenalidomide	IC50	10000	2.5	4.40737	0	10000	1	0	2.9185	-2.04035	4.40737	-2.24175	4.16406
S1507-2	#1	FIMM003783-001	Panobinostat	IC50	11.4209	2.5	103.888	0	1000	0.1	24.5337	1.30158	-0.924317	43.4019	103.698	103.888
S1507-2	#1	FIMM003784-001	Pazopanib	IC50	205.914	0.841174	13.9866	0	10000	1	0.6491	-6.24827	-1.70468	7.5535	8.87225	13.9866
S1507-2	#1	FIMM003785-001	Tandutinib	IC50	1000	2.5	8.17461	0	1000	0.1	0	-5.49987	-2.3879	6.43561	6.64922	8.17461
S1507-2	#1	FIMM003786-001	Temsirolimus	IC50	1.36698	1.00293	29.2957	0	100	0.01	5.3022	2.13396	-0.38249	13.4467	24.5359	29.2957
S1507-2	#1	FIMM003787-001	Vorinostat	IC50	1419.9	2.5	102.534	0	10000	1	10.1231	-11.5487	-5.53632	-5.95957	30.1464	102.534
S1507-2	#1	FIMM003788-001	Entinostat	IC50	2582.82	2.5	69.4392	0	10000	1	4.5816	-14.9707	-8.88443	2.90651	4.98815	69.4392
S1507-2	#1	FIMM003789-001	Enzastaurin	IC50	793.807	0.541437	24.319	0	10000	1	1.3936	2.22432	1.70927	9.91978	6.74833	24.319
S1507-2	#1	FIMM003790-001	Olaparib	IC50	1654.61	1.83508	19.668	0	10000	1	0.9654	-2.12041	-2.05438	4.3496	5.3519	19.668
S1507-2	#1	FIMM003791-001	Masitinib	IC50	2077.33	2.5	96.5089	0	10000	1	7.5284	2.2796	1.88412	12.147	13.021	96.5089
S1507-2	#1	FIMM003792-001	Pictilisib	IC50	147.767	0.499097	60.8608	0	10000	1	11.7589	10.4354	11.6381	26.3789	40.8392	60.8608
S1507-2	#1	FIMM003793-001	Vismodegib	IC50	10000	0.404089	4.58161	0	10000	1	0	0.554253	2.19713	1.1211	4.58161	3.58892
S1507-2	#1	FIMM003794-001	Sorafenib	IC50	1000	1	0	0	1000	0.1	0	-10.34	-5.46617	-3.23492	-2.03679	-8.8218
S1507-2	#1	FIMM003795-001	Seliciclib	IC50	10000	2.5	1.12912	0	10000	1	0	-4.07537	-5.06034	0.423621	-4.59991	1.12912
S1507-2	#1	FIMM003796-002	Patupilone	IC50	3.09055	0.959995	86.6488	0	1000	0.1	25.5904	5.5804	21.3295	65.152	86.6488	81.4399
S1507-2	#1	FIMM003797-001	Docetaxel	IC50	9.03695	1.23003	83.1903	0	1000	0.1	20.0947	-4.30287	8.81346	42.7022	82.7861	83.1903
S1507-2	#1	FIMM023794-002	Pentostatin	IC50	10000	2.5	4.01156	0	10000	1	0	0.0822542	-10.321	4.01156	-1.16965	-11.2424
S1507-2	#1	FIMM023795-004	Sirolimus	IC50	100	2.5	0.907189	0	100	0.01	0	0.907189	-12.7992	0.837614	-9.64282	-0.833971
S1507-2	#1	FIMM023796-003	Estramustine aq	IC50	10000	1	12.3588	0	10000	1	0	8.20616	2.93	12.3588	3.43293	1.06851
S1507-2	#1	FIMM023797-003	Floxuridine	IC50	112.392	0.615673	38.6488	0	10000	1	7.3376	1.95962	6.25759	20.1937	28.2961	38.6488
S1507-2	#1	FIMM023798-002	Gemcitabine	IC50	0.605299	1.24865	88.754	0	1000	0.1	34.5859	4.90217	60.4921	76.5031	78.4167	88.754
S1507-2	#1	FIMM023799-002	Teniposide	IC50	185.343	0.840521	92.8691	0	10000	1	18.1794	3.14493	8.63861	33.9806	74.3434	92.8691
S1507-2	#1	FIMM023800-002	Dactinomycin	IC50	7.08105	1.502	89.4194	0	1000	0.1	23.0175	2.39866	4.48316	56.0014	88.1669	89.4194
S1507-2	#1	FIMM023801-003	Streptozocin	IC50	10000	1	0	0	10000	1	0	-0.260051	-6.25624	-5.50065	-10.1654	-1.78224
S1507-2	#1	FIMM023804-002	Cladribine	IC50	375.078	2.5	11.4549	0	1000	0.1	0.007	-3.53002	-3.73383	11.4549	-0.957933	11.1656
S1507-2	#1	FIMM023805-002	Mitomycin C	IC50	3680.34	2.5	68.1094	0	10000	1	3.2161	2.60808	-6.58976	8.32051	-7.67318	68.1094
S1507-2	#1	FIMM023806-003	Carboplatin aq	IC50	26640.6	2.5	74.726	0	100000	10	4.8247	3.15556	6.63428	3.5965	4.69422	74.726
S1507-2	#1	FIMM023807-005	Cisplatin aq	IC50	20530.8	2.5	87.8069	0	100000	10	6.9147	0.27892	-0.499059	25.2472	12.1167	87.8069
S1507-2	#1	FIMM023808-003	Pemetrexed aq	IC50	346.312	1.41324	27.9136	0	10000	1	3.9656	7.19306	0.224097	4.08109	22.8151	27.9136
S1507-2	#1	FIMM023809-003	Oxaliplatin aq	IC50	15063.2	1.92483	85.6477	0	100000	10	8.0087	-2.61154	-2.3145	10.6633	26.2578	85.6477
S1507-2	#1	FIMM023810-002	Uracil mustard	IC50	10000	0.101732	9.4063	0	10000	1	0	2.06911	-1.08838	9.4063	6.27309	-7.96503
S1507-2	#1	FIMM023811-004	Daunorubicin	IC50	153.428	1.91848	96.0478	0	1000	0.1	8.8801	-7.25817	-7.3032	13.374	28.7128	96.0478
S1507-2	#1	FIMM023814-002	Etoposide	IC50	1225.12	1.70239	60.5114	0	10000	1	6.1678	3.98262	-8.16019	4.37206	24.7082	60.5114
S1507-2	#1	FIMM023816-003	Arsenic(III) oxide aq	IC50	2500	1	9.33142	0	2500	0.25	0	7.25259	6.46159	9.33142	5.49267	8.70816
S1507-2	#1	FIMM023818-005	Doxorubicin	IC50	86.9254	1.09917	78.8197	0	1000	0.1	9.2586	7.1516	0.600786	10.4022	40.0509	78.8197
S1507-2	#1	FIMM023819-002	Valrubicin	IC50	478.049	1.09941	90.5804	0	5000	0.5	10.267	5.37735	2.23922	12.4251	43.1343	90.5804
S1507-2	#1	FIMM023820-002	Sunitinib	IC50	1000	2.5	9.96183	0	1000	0.1	0	0.0259121	-2.17959	-3.95058	-3.27781	9.96183
S1507-2	#1	FIMM023821-002	Ixabepilone	IC50	315.959	2.5	60.4068	0	1000	0.1	3.2885	-7.69722	-3.58057	-0.324134	0.0263238	60.4068
S1507-2	#1	FIMM023825-003	Azacitidine	IC50	10000	0.319053	11.5908	0	10000	1	0	-1.72814	-1.21466	0.0663244	11.5908	1.01742
S1507-2	#1	FIMM023828-002	Fludarabine	IC50	3848.2	2.5	10.0795	0	10000	1	0	-7.26243	-2.65665	3.59757	-1.70795	10.0795
S1507-2	#1	FIMM023831-002	Bleomycin	IC50	1867.94	2.5	35.198	0	10000	1	2.6588	4.2824	-2.95671	7.14272	6.0152	35.198
S1507-2	#1	FIMM023832-001	Dactolisib	IC50	18.0695	2.49222	63.9777	0	1000	0.1	13.7277	-7.38893	-4.81425	11.9641	62.8262	63.9777
S1507-2	#1	FIMM023833-001	Quizartinib	IC50	64.5863	2.5	22.3072	0	1000	0.1	2.4684	-2.4659	-0.119132	-1.08152	16.77	22.3072
S1507-2	#1	FIMM100345-001	Prima-1 Met	IC50	10000	0	10.9435	0	10000	1	0	10.9435	1.54197	3.4125	10.1865	-0.64503
S1507-2	#1	FIMM100346-001	Carfilzomib	IC50	15.2912	2.5	103.075	0	1000	0.1	22.6779	12.5466	4.77998	26.4175	103.075	102.398
S1507-2	#1	FIMM100347-001	Gandotinib	IC50	913.362	0.929226	101.318	0	10000	1	11.7387	-1.01695	3.09837	19.7604	45.8832	101.318
S1507-2	#1	FIMM100352-001	AZ 3146	IC50	2110.76	2.5	88.4771	0	10000	1	6.8352	-1.57931	-0.276715	0.00748824	11.539	88.4771
S1507-2	#1	FIMM100354-001	S-trityl-L-cysteine	IC50	40000	2.5	6.85678	0	40000	4	0	1.99257	-4.26595	5.55735	4.75616	6.85678
S1507-2	#1	FIMM100355-002	Sotrastaurin	IC50	10000	1	3.41999	0	10000	1	0	0.302308	3.03577	3.41999	1.69078	1.58068
S1507-2	#1	FIMM100357-001	Geldanamycin	IC50	1565.24	2.5	96.8404	0	10000	1	9.0236	-3.64377	-4.64263	-6.23022	23.8095	96.8404
S1507-2	#1	FIMM100358-001	Bendamustine	IC50	10000	0.949167	3.92309	0	10000	1	0	3.92309	-3.50501	-9.70476	3.17955	0.336515
S1507-2	#1	FIMM100361-001	Cyclopamine	IC50	2407.74	2.5	13.6088	0	10000	1	0.228	-18.4937	-1.81477	-6.69449	1.27523	13.6088
S1507-2	#1	FIMM100362-001	Midostaurin	IC50	231.608	1.55148	89.524	0	10000	1	17.268	-4.51973	-2.83366	19.463	80.7849	89.524
S1507-2	#1	FIMM100364-001	Regorafenib	IC50	1405.84	1.82085	21.6322	0	10000	1	1.3509	5.38373	0.213304	2.1288	7.4274	21.6322
S1507-2	#1	FIMM100365-001	XAV-939	IC50	1280.17	2.5	28.6849	0	10000	1	2.5703	2.67825	-2.59729	-1.46235	10.057	28.6849
S1507-2	#1	FIMM100366-003	UCN-01	IC50	18.8652	1.1435	100	0	10000	1	32.3435	-0.0676372	33.3954	87.0016	93.5792	103.614
S1507-2	#1	FIMM100367-002	Ruboxistaurin	IC50	1884.93	2.5	95.052	0	10000	1	7.9116	-2.59134	4.44107	10.1626	15.9715	95.052
S1507-2	#1	FIMM100368-001	Capecitabine	IC50	10000	2.5	12.4989	0	10000	1	0	-4.59308	-12.8672	12.4989	-3.5188	4.35538
S1507-2	#1	FIMM100371-002	Chloroquine aq	IC50	1709.84	2.5	94.5327	0	100000	10	20.2232	6.82312	4.82423	19.5144	94.2751	94.5327
S1507-2	#1	FIMM100372-002	Valproic acid aq	IC50	17395.7	0.620434	18.4297	0	1000000	100	1.5237	1.10492	-0.653404	11.2709	10.7236	18.4297
S1507-2	#1	FIMM100373-001	Tivantinib	IC50	184.763	2.5	75.8691	0	1000	0.1	6.4067	-4.5782	-3.06356	-6.20561	13.3735	75.8691
S1507-2	#1	FIMM100374-001	MK-4827	IC50	1719.74	2.5	61.8708	0	10000	1	5.4321	4.11444	-1.83852	3.56761	12.6099	61.8708
S1507-2	#1	FIMM100375-001	Volasertib	IC50	12.4192	2.5	72.9411	0	1000	0.1	17.1315	11.0286	-5.47264	26.8796	72.2217	72.9411
S1507-2	#1	FIMM100376-001	Toremifene	IC50	3541.53	2.5	24.5876	0	10000	1	0.7985	3.66902	-3.46831	3.41892	-1.84309	24.5876
S1507-2	#1	FIMM100377-001	Lasofoxifene	IC50	1000	2.5	7.56382	0	1000	0.1	0	-6.05692	6.43568	6.75226	3.68407	7.56382
S1507-2	#1	FIMM100378-003	Galiellalactone	IC50	10139	2.5	102.477	0	50000	5	8.1554	-2.2905	-3.81802	0.909287	14.6776	102.477
S1507-2	#1	FIMM100379-001	Omacetaxine	IC50	68.021	1.44236	98.5076	0	10000	1	25.3758	0.318254	5.17178	62.9162	94.6682	98.5076
S1507-2	#1	FIMM100380-001	RAF265	IC50	133.783	2.5	39.3927	0	1000	0.1	3.8035	-0.256862	-1.25459	-4.23514	12.8532	39.3927
S1507-2	#1	FIMM100381-001	Nutlin-3	IC50	10000	0.364975	7.7161	0	10000	1	0	-7.68871	-3.63885	7.7161	3.17279	-0.153069
S1507-2	#1	FIMM100382-002	Neratinib	IC50	196.976	2.5	38.7689	0	1000	0.1	2.8974	-9.07919	-0.899493	10.1519	5.88682	38.7689
S1507-2	#1	FIMM100383-001	Mocetinostat	IC50	1680.62	2.5	95.2754	0	10000	1	8.5174	1.0624	-8.66532	9.87913	20.3151	95.2754
S1507-2	#1	FIMM100384-001	Rabusertib	IC50	330.68	2.5	58.2215	0	1000	0.1	3.0141	1.64602	-0.655562	1.5629	-1.42303	58.2215
S1507-2	#1	FIMM100385-001	Galunisertib	IC50	1000	0.808827	6.02734	0	1000	0.1	0	2.96952	-4.65127	3.33013	2.75499	6.02734
S1507-2	#1	FIMM100386-001	Linifanib	IC50	1000	2.5	4.31736	0	1000	0.1	0	3.31077	-8.69231	-3.21674	-1.85773	4.31736
S1507-2	#1	FIMM100387-001	Brivanib	IC50	1000	1	0	0	1000	0.1	0	-0.00385359	-5.75975	-2.84018	-7.90404	-8.86458
S1507-2	#1	FIMM100388-001	Buparlisib	IC50	1544.33	1.86791	88.3963	0	10000	1	8.1292	6.43935	2.94619	13.098	26.4774	88.3963
S1507-2	#1	FIMM100389-001	Nintedanib	IC50	10000	0.233548	21.4255	0	10000	1	0	1.21016	-8.10299	10.935	21.4255	-5.85815
S1507-2	#1	FIMM100390-001	GDC-0980	IC50	550.184	1.48547	79.0063	0	10000	1	11.4832	-3.361	-1.74138	6.17566	55.8069	79.0063
S1507-2	#1	FIMM100391-001	AZD4547	IC50	28.8706	0.774851	19.7606	0	1000	0.1	1.7233	-3.44073	-1.62912	8.78799	12.2226	19.7606
S1507-2	#1	FIMM100392-001	VER 155008	IC50	10000	2.5	7.80624	0	10000	1	0	0.842342	0.39895	-2.82521	4.88905	7.80624
S1507-2	#1	FIMM100393-001	Daporinad	IC50	33.3278	2.5	83.4434	0	1000	0.1	14.9167	6.32029	-4.05008	0.233205	81.3435	83.4434
S1507-2	#1	FIMM100395-001	Cabozantinib	IC50	7.44149	2.5	22.3868	0	1000	0.1	4.8745	1.74701	-2.19578	15.2632	16.0278	22.3868
S1507-2	#1	FIMM100396-001	AZD1480	IC50	1000	2.5	9.98429	0	1000	0.1	0	-2.7997	4.04819	-5.83976	-1.21357	5.92039
S1507-2	#1	FIMM100397-001	Ridaforolimus	IC50	1.19842	0.811186	35.5901	0	100	0.01	6.8708	3.00567	2.10214	17.7878	28.8209	35.5901
S1507-2	#1	FIMM100398-001	Sonolisib	IC50	1309.87	1.81852	15.2486	0	10000	1	0.5583	7.23558	1.66177	1.0398	5.71677	15.2486
S1507-2	#1	FIMM100399-001	Quisinostat	IC50	21.6843	1.83138	101.426	0	1000	0.1	20.055	-6.78086	-3.58488	19.9701	95.3281	101.577
S1507-2	#1	FIMM100402-001	Tosedostat	IC50	162.977	1.64429	21.8509	0	10000	1	3.57	-2.1523	-0.450488	6.82928	20.6293	21.8509
S1507-2	#1	FIMM100403-001	PF-04708671	IC50	4425.96	2.5	11.616	0	10000	1	0.0014	-0.81922	-2.16987	-1.64206	-5.62583	11.616
S1507-2	#1	FIMM100407-001	MEK-162	IC50	108.19	1.50168	14.1625	0	1000	0.1	0.406	-8.17347	-9.37877	1.641	6.49945	14.1625
S1507-2	#1	FIMM100408-002	Tamatinib	IC50	10000	0.633575	7.38348	0	10000	1	0	-3.48644	-5.2244	-2.63693	7.38348	2.13443
S1507-2	#1	FIMM100409-001	KX2-391	IC50	36.9487	1.74053	76.6974	0	10000	1	22.8184	-0.750122	7.1923	65.1606	76.5101	76.6974
S1507-2	#1	FIMM100410-001	PF-3845	IC50	10000	2.5	5.0377	0	10000	1	0	0.285299	-1.15422	-3.06911	5.0377	4.22467
S1507-2	#1	FIMM100411-001	MK-0752	IC50	1000	2.5	4.52691	0	1000	0.1	0	4.52691	4.39466	4.36351	-1.52101	-2.39185
S1507-2	#1	FIMM100412-001	TAK-733	IC50	90.852	0.76534	65.9372	0	1000	0.1	7.3114	-0.769257	8.15723	15.8205	26.2409	65.9372
S1507-2	#1	FIMM100413-001	SB 743921	IC50	100	0.304802	7.72583	0	100	0.01	0	-1.56124	-1.17472	4.44053	7.72583	1.03999
S1507-2	#1	FIMM100414-001	GSK2126458	IC50	26.0362	0.654987	76.6867	0	1000	0.1	13.3285	3.11623	8.00072	28.5976	49.6716	76.6867
S1507-2	#1	FIMM100415-001	Ibrutinib	IC50	1000	0.200265	10.0268	0	1000	0.1	0	-4.2933	2.07084	10.0268	2.69643	-5.31866
S1507-2	#1	FIMM100416-001	TAK-901	IC50	164.648	1.94743	25.8246	0	1000	0.1	1.7159	-7.26774	-4.40842	5.1701	6.88121	25.8246
S1507-2	#1	FIMM100417-004	Fostamatinib aq	IC50	485.882	2.5	86.0922	0	2500	0.25	7.0354	13.4672	-0.704133	4.01691	13.5525	86.0922
S1507-2	#1	FIMM100418-001	(+)JQ1	IC50	180.557	1.94454	85.3388	0	10000	1	17.9034	-0.08252	0.987189	20.5124	82.4573	85.3388
S1507-2	#1	FIMM100419-001	(-)JQ1	IC50	10000	2.5	6.78429	0	10000	1	0	3.57015	-1.88709	6.40887	-4.9051	6.78429
S1507-2	#1	FIMM109440-001	NVP-BGJ398	IC50	1000	2.5	3.2734	0	1000	0.1	0	-8.26914	-1.84931	-0.529526	-7.49975	1.68406
S1507-2	#1	FIMM109441-001	Momelotinib	IC50	3799.74	2.5	59.4205	0	10000	1	2.6575	1.24524	-2.92001	-7.39946	-8.93447	59.4205
S1507-2	#1	FIMM109442-001	INK128	IC50	33.8389	0.865803	79.8844	0	1000	0.1	13.1029	5.8738	-1.66258	23.4853	54.7033	79.8844
S1507-2	#1	FIMM109443-001	PIK-75	IC50	210.359	1.69645	97.0341	0	10000	1	19.2584	-3.29934	-2.92973	21.6517	90.2638	97.0341
S1507-2	#1	FIMM109444-001	TGX-221	IC50	140.087	0.695162	23.3434	0	10000	1	3.1483	-2.31282	0.571644	14.187	14.8713	23.3434
S1507-2	#1	FIMM109445-001	Tubacin	IC50	2839.51	2.5	72.8781	0	10000	1	4.4515	-6.72771	2.2457	4.71118	3.12212	72.8781
S1507-2	#1	FIMM109446-001	Tubastatin A	IC50	2012.36	2.5	46.7733	0	10000	1	3.582	-6.68093	-4.02741	-1.30188	6.8249	46.7733
S1507-2	#1	FIMM109447-001	Atorvastatin	IC50	1766.71	2.5	36.1938	0	10000	1	2.8685	4.15484	0.0837835	2.53638	6.97919	36.1938
S1507-2	#1	FIMM109448-001	Varespladib	IC50	10000	1	14.4144	0	10000	1	0	14.4144	7.73413	10.5916	9.90831	2.05125
S1507-2	#1	FIMM109449-001	StemRegenin 1	IC50	10000	2.5	9.94135	0	10000	1	0	3.05563	-4.37604	-3.78049	-7.12024	6.82707
S1507-2	#1	FIMM109450-001	VX-11E	IC50	1009.47	2.5	38.5787	0	2500	0.25	1.4151	-0.269619	-1.40246	-1.99508	-9.56962	38.5787
S1507-2	#1	FIMM109451-001	PFI-1	IC50	1752.04	2.5	66.4256	0	10000	1	5.7835	-1.78129	4.14641	12.2936	12.9928	66.4256
S1507-2	#1	FIMM109453-001	4-hydroxytamoxifen	IC50	1687.62	2.5	49.7786	0	10000	1	4.3377	-0.924463	3.00339	3.51841	10.5344	49.7786
S1507-2	#1	FIMM109454-001	15D-PGJ2	IC50	800	0.544193	5.17622	0	800	0.08	0	-7.31877	-0.137481	-3.09051	5.17622	-3.38765
S1507-2	#1	FIMM109455-001	RD162	IC50	10000	2.5	5.27279	0	10000	1	0	-0.838355	-4.97183	5.27279	-2.80144	-3.55639
S1507-2	#1	FIMM109456-001	Enzalutamide	IC50	10000	2.5	5.09201	0	10000	1	0	-5.06295	-5.37227	5.09201	-1.62124	1.81477
S1507-2	#1	FIMM109458-002	1-methyl-D-tryptophan aq	IC50	5000	1	11.1849	0	5000	0.5	0	11.1849	6.95161	9.06612	2.09169	4.61206
S1507-2	#1	FIMM109459-001	Dacomitinib	IC50	163.403	2.5	31.109	0	1000	0.1	2.4694	1.41639	-5.48344	0.98203	7.02423	31.109
S1507-2	#1	FIMM109460-001	Dinaciclib	IC50	20.6704	2.5	79.7669	0	1000	0.1	16.4028	-6.34713	-19.0863	11.0141	79.7669	77.7621
S1507-2	#1	FIMM109461-001	Dabrafenib	IC50	1068.33	2.5	11.1454	0	2500	0.25	0	-7.86093	-8.40412	2.1855	-4.22377	11.1454
S1507-2	#1	FIMM109462-001	I-BET151	IC50	1128.47	2.5	82.671	0	10000	1	9.2171	-10.4059	-11.1208	-2.0368	35.1533	82.671
S1507-2	#1	FIMM109463-001	Ralimetinib	IC50	2220.31	2.5	28.9201	0	10000	1	1.7569	-2.51905	-8.69986	4.19984	3.31018	28.9201
S1507-2	#1	FIMM109464-001	Crenolanib	IC50	1593.85	2.5	95.0187	0	10000	1	8.7667	-6.42048	5.21063	4.8834	22.5066	95.0187
S1507-2	#1	FIMM109465-001	PF4800567	IC50	10000	2.5	9.21009	0	10000	1	0	-1.74515	-5.67772	0.879334	9.21009	4.2924
S1507-2	#1	FIMM109466-001	Metformin aq	IC50	100000	1	15.1616	0	100000	10	0	6.99321	7.37902	15.1616	8.50175	10.1389
S1507-2	#1	FIMM109467-001	PF670462	IC50	10000	0.451303	4.53206	0	10000	1	0	-6.96796	-7.042	3.85324	4.53206	-2.73883
S1507-2	#1	FIMM109468-001	ZSTK474	IC50	272.56	0.714307	70.3637	0	10000	1	12.044	-0.784139	14.956	18.7206	50.2955	70.3637
S1507-2	#1	FIMM115468-001	PAC-1	IC50	3413.26	2.5	57.7414	0	10000	1	2.8897	-4.26779	-6.75813	-5.58409	-2.59198	57.7414
S1507-2	#1	FIMM115469-001	AZD2014	IC50	420.883	1.17392	75.7717	0	10000	1	11.857	-5.11292	-5.97454	13.512	54.7325	75.7717
S1507-2	#1	FIMM115470-001	CPI-613	IC50	10000	1	0	0	10000	1	0	-0.282375	-7.79862	-6.52333	-5.29249	-15.2399
S1507-2	#1	FIMM115471-001	FG-4592	IC50	10000	2.5	0.111924	0	10000	1	0	-3.34399	-3.12185	-3.59222	-0.732703	0.111924
S1507-2	#1	FIMM115472-001	Pevonedistat	IC50	178.552	1.30857	88.2775	0	10000	1	18.0793	2.04998	9.71039	26.5726	81.8683	88.2775
S1507-2	#1	FIMM115473-001	GSK2636771	IC50	1029.42	1.60221	37.3774	0	10000	1	3.7818	-0.166502	4.33961	1.68699	18.0752	37.3774
S1507-2	#1	FIMM115474-001	AT-406	IC50	1545.1	2.5	15.0347	0	10000	1	0.5764	-4.12108	6.29645	-1.08366	3.79556	14.8945
S1507-2	#1	FIMM115476-002	(5Z)-7-Oxozeaenol	IC50	2230.65	2.5	40.7771	0	10000	1	2.8067	-5.88789	1.21601	5.74241	4.61202	40.7771
S1507-2	#1	FIMM115477-001	Rebastinib	IC50	1000	1	0	0	1000	0.1	0	-14.6007	-5.9087	-0.17223	-8.48626	-8.71366
S1507-2	#1	FIMM115478-001	Lomeguatrib	IC50	10000	1	0	0	10000	1	0	-9.14723	-7.84503	-8.09051	-6.85897	-4.98118
S1507-2	#1	FIMM115479-001	GSK269962	IC50	1693.14	1.70606	34.5468	0	10000	1	2.5381	-10.5133	-13.2968	9.69621	9.30582	34.5468
S1507-2	#1	FIMM115481-001	PF 431396	IC50	1051.53	1.04496	72.0285	0	10000	1	7.6765	-4.76424	-2.59837	13.297	30.9809	72.0285
S1507-2	#1	FIMM115482-001	GSK650394	IC50	10000	1	0	0	10000	1	0	-5.32872	-14.3124	-0.437527	-6.44567	-8.73862
S1507-2	#1	FIMM115483-001	AVN944	IC50	361.971	2.5	50.4096	0	10000	1	8.7915	-10.5196	-5.219	-4.16239	50.0793	50.4096
S1507-2	#1	FIMM115484-001	ABT-199	IC50	10000	2.5	9.72655	0	10000	1	0	-1.01801	-5.5374	-4.43197	-0.214673	9.72655
S1507-2	#1	FIMM115485-001	BMS-911543	IC50	10000	2.5	0.602269	0	10000	1	0	-17.5039	-4.91247	0.602269	-6.52225	-9.4314
S1507-2	#1	FIMM115486-001	GDC-0068	IC50	1125.72	2.5	28.5185	0	10000	1	2.7446	-10.7333	-2.41272	-1.81536	12.1798	28.5185
S1507-2	#1	FIMM115606-002	IOX-2	IC50	10158	2.5	17.6811	0	50000	5	0.7283	5.20195	-4.46131	-0.167951	2.523	17.6811
S1507-2	#1	FIMM115607-002	GSK-J4	IC50	5328	1.53804	95.8399	0	100000	10	14.096	2.21263	-7.8202	7.49466	69.2644	95.8399
S1507-2	#1	FIMM115608-002	UNC1215	IC50	1590.48	0.495798	12.1471	0	30000	3	0	2.02872	-4.38683	4.63629	12.1471	4.11534
S1507-2	#1	FIMM115609-001	SGC0946	IC50	3122.46	2.5	41.843	0	10000	1	2.1387	-4.04986	0.824209	13.3077	0.205382	41.843
S1507-2	#1	FIMM115610-001	UNC0642	IC50	1816.02	2.5	101.534	0	10000	1	8.6649	2.45181	0.646118	3.72273	18.5042	101.534
S1507-2	#1	FIMM115611-001	GSK343	IC50	2968.3	2.5	93.1638	0	10000	1	5.5167	4.7342	0.664467	6.40566	2.5185	93.1638
S1507-2	#1	FIMM115612-001	UNC0638	IC50	1763.51	2.18564	98.9093	0	10000	1	8.4932	3.12473	5.65532	25.0963	21.6608	98.9093
S1507-2	#1	FIMM115613-002	C646	IC50	25000	0.27281	8.51413	0	25000	2.5	0	-1.72176	1.94888	8.51413	-0.79802	6.91738
S1507-2	#1	FIMM115614-001	8-chloro-adenosine	IC50	1243.98	1.37414	73.6101	0	50000	5	13.8285	-10.4569	0.15394	16.5693	63.9073	73.6101
S1507-2	#1	FIMM115615-001	8-amino-adenosine	IC50	869.035	2.5	101.351	0	50000	5	21.5419	-3.42903	4.08812	20.1723	102.043	99.45
S1507-2	#1	FIMM115616-002	Stattic	IC50	6732.74	2.5	94.7656	0	50000	5	9.6084	-11.149	-6.26164	2.56954	30.4944	94.7656
S1507-2	#1	FIMM133797-002	Pomalidomide	IC50	10000	1	19.3274	0	10000	1	0	7.01766	2.75622	13.9731	19.3274	-1.24632
S1507-2	#1	FIMM133804-001	ARN 509	IC50	10000	1	20.5531	0	10000	1	0	14.2911	2.23922	20.5531	6.95329	11.0337
S1507-2	#1	FIMM133816-001	SCH772984	IC50	480.393	0.784236	79.2463	0	10000	1	11.4887	0.445821	9.10704	18.1708	47.2256	79.2463
S1507-2	#2	FIMM000060-004	Pilocarpine	IC50	1999.86	2.5	10.37	0	40000	4	0.0561	-2.56407	-9.32867	-11.1345	10.37	5.27013
S1507-2	#2	FIMM000160-003	Gefitinib	IC50	4059.53	2.5	40.6435	0	10000	1	1.5129	3.18081	3.72745	-13.3004	-10.4686	40.6435
S1507-2	#2	FIMM000171-004	Anagrelide	IC50	10000	0.662746	6.78407	0	10000	1	0	-1.31994	-0.9458	-8.68508	6.78407	-2.42578
S1507-2	#2	FIMM000172-004	Imatinib	IC50	1870.72	2.5	50.3382	0	10000	1	4.1029	5.00866	7.34893	1.5999	8.61475	50.3382
S1507-2	#2	FIMM000173-003	Idarubicin	IC50	37.4833	0.711026	96.9361	0	1000	0.1	15.3539	-12.2175	0.61245	37.6081	54.9049	96.9361
S1507-2	#2	FIMM000176-002	Vatalanib	IC50	10000	1	29.4103	0	10000	1	0	0.229547	4.55215	29.4103	0.884483	6.09909
S1507-2	#2	FIMM000183-003	Erlotinib	IC50	507.009	0.417534	33.3892	0	10000	1	3.2592	6.81805	6.25681	12.1377	11.299	33.3892
S1507-2	#2	FIMM000227-002	Dexamethasone	IC50	10000	1	25.8006	0	10000	1	0	10.7578	15.3583	24.2047	17.1601	25.8006
S1507-2	#2	FIMM000239-003	Auranofin	IC50	535.434	2.5	31.6545	0	2500	0.25	2.0693	13.0472	2.12588	-9.73485	4.02601	31.6545
S1507-2	#2	FIMM000249-004	Tretinoin	IC50	902.757	2.5	34.0406	0	10000	1	3.906	-6.26807	-3.79188	-1.35518	19.209	34.0406
S1507-2	#2	FIMM000255-003	Simvastatin	IC50	4980.02	2.5	11.0761	0	10000	1	0	-1.577	-5.53838	-14.4211	-11.7522	11.0761
S1507-2	#2	FIMM000257-002	Goserelin	IC50	10000	0.873211	9.86732	0	10000	1	0	9.86732	2.13634	-9.00726	3.94899	-4.23893
S1507-2	#2	FIMM000262-004	Raloxifene	IC50	3258.83	2.5	54.499	0	10000	1	2.8336	-5.14465	2.25138	-27.0769	-0.766502	54.499
S1507-2	#2	FIMM000263-003	Camptotechin	IC50	86.2528	0.804515	100	0	5000	0.5	19.8833	5.05979	-3.82625	48.2045	72.5042	100.143
S1507-2	#2	FIMM000264-005	Plicamycin	IC50	92.1003	2.47484	93.4504	0	10000	1	23.1607	-8.15557	0.570617	51.4617	93.4504	85.2682
[truncated: 2,055 more rows]
