# Supplementary material for: Drug sensitivity and resistance testing identifies PLK1 inhibitors and gemcitabine as potent drugs for malignant peripheral nerve sheath tumors
Source: Mol Oncol. 2017 Jul 5;11(9):1156–71. doi: 10.1002/1878-0261.12086 (PMC5579334; doi:10.1002/1878-0261.12086)
Supplement: Supplementary file 11 [file MOL2-11-1156-s011.xlsx]

## Sheet: Suppl_TabS6
Cytotoxicity assay (CTX)
Curve fitting parameters and dose response values for five different nM drug concentrations (D1-D5)
Drug sensitivity score (DSS) calculated according to Yadav et al. Sci Reports. 2014;4:5193
Ganetespib and TH588 were included as custom drugs in separate experiments
												% inhibition
Cell line	Run number	ID	DRUG_NAME	ANALYSIS_NAME	IC50 [nM]	SLOPE	MAX Inh%	MIN Inh%	Max.Conc.tested [nM]	Min.Conc.tested [nM]	DSS	D1	D2	D3	D4	D5
HSC1	#1	FIMM000060-004	Pilocarpine	IC50	40000	2.5	4.23215	0	40000	4	0	4.23215	0.712472	-6.46417	-1.68198	-0.0573303
HSC1	#1	FIMM000160-003	Gefitinib	IC50	10000	1	7.97691	0	10000	1	0	5.5402	1.81599	7.97691	0.320421	3.15009
HSC1	#1	FIMM000171-004	Anagrelide	IC50	10000	2.5	100	0	10000	1	0	-1.79324	-6.79715	-4.79735	-6.53195	-8.62821
HSC1	#1	FIMM000172-004	Imatinib	IC50	10000	0.194262	6.05142	0	10000	1	0	4.52438	-0.663336	3.18656	2.29682	6.05142
HSC1	#1	FIMM000173-003	Idarubicin	IC50	107.208	2.5	75.4036	0	1000	0.1	8.6334	-9.98944	-5.79396	-3.49471	34.4653	75.4036
HSC1	#1	FIMM000176-002	Vatalanib	IC50	10000	2.5	100	0	10000	1	0	-12.0211	-8.18729	-2.27612	-5.07566	-4.2363
HSC1	#1	FIMM000183-003	Erlotinib	IC50	10000	2.5	100	0	10000	1	0	-4.61807	-6.72549	-1.26762	-2.25409	-2.18674
HSC1	#1	FIMM000227-002	Dexamethasone	IC50	10000	2.5	4.4548	0	10000	1	0	4.4548	-0.290721	0.623305	-2.12407	-3.07843
HSC1	#1	FIMM000239-003	Auranofin	IC50	515.93	2.5	100	0	2500	0.25	7.8288	6.98741	-1.03595	0.427209	4.88433	157.519
HSC1	#1	FIMM000249-004	Tretinoin	IC50	10000	2.5	7.64792	0	10000	1	0	3.41114	0.970436	2.61228	-0.758795	3.82884
HSC1	#1	FIMM000255-003	Simvastatin	IC50	2015.64	2.5	100	0	10000	1	7.9541	-1.27837	0.784129	-3.17255	0.320421	201.771
HSC1	#1	FIMM000257-002	Goserelin	IC50	10000	1	5.52146	0	10000	1	0	4.38522	5.12653	3.22858	5.52146	3.19002
HSC1	#1	FIMM000262-004	Raloxifene	IC50	10000	2.5	1.64423	0	10000	1	0	-1.19487	0.110556	-2.59827	-1.92903	0.83436
HSC1	#1	FIMM000263-003	Camptotechin	IC50	75.7196	0.923205	100	0	5000	0.5	20.7581	-5.59215	-2.52641	53.149	55.6595	170.508
HSC1	#1	FIMM000264-005	Plicamycin	IC50	254.948	1.22032	58.0756	0	10000	1	10.6057	4.60787	3.47842	13.5236	49.1582	58.0756
HSC1	#1	FIMM000269-004	Rofecoxib	IC50	10000	2.5	0.808951	0	10000	1	0	0.808951	-1.00729	-0.651319	-3.08626	-2.16012
HSC1	#1	FIMM000274-003	Lapatinib	IC50	1000	0.121271	2.93394	0	1000	0.1	0	-0.485185	0.712472	2.36016	2.93394	-1.32167
HSC1	#1	FIMM000287-002	Bortezomib	IC50	22.5559	2.5	100	0	1000	0.1	19.8001	1.96393	0.540496	-3.07451	162.424	180.317
HSC1	#1	FIMM000290-004	Letrozole	IC50	10000	2.5	1.58978	0	10000	1	0	-1.59842	-1.6522	1.58978	-2.18908	-0.776006
HSC1	#1	FIMM000296-002	Bexarotene	IC50	10000	2.5	0.328625	0	10000	1	0	-3.43526	-7.98665	-9.78379	-4.06146	0.328625
HSC1	#1	FIMM000298-004	Celecoxib	IC50	10000	2.5	1.08553	0	10000	1	0	-1.87673	-6.25256	1.08553	-5.92083	-5.40747
HSC1	#1	FIMM000303-004	Anastrozole	IC50	10000	2.5	4.06899	0	10000	1	0	2.14483	-1.59487	4.06899	-0.576758	-1.04218
HSC1	#1	FIMM000304-003	Bicalutamide	IC50	10000	2.5	3.72833	0	10000	1	0	-1.79324	0.58349	-1.98197	-5.51775	1.89907
HSC1	#1	FIMM000321-002	Clofarabine	IC50	322.845	2.5	87.1908	0	10000	1	15.7034	0.196672	3.67906	-0.91745	87.1908	81.2063
HSC1	#1	FIMM000326-003	Lomustine	IC50	10000	0.927924	0.294416	0	10000	1	0	-0.596509	-2.58374	-0.427209	0.294416	-1.68101
HSC1	#1	FIMM000337-003	Vincristine	IC50	62.2255	1.68832	62.1348	0	1000	0.1	8.6695	1.78303	-5.33535	3.07451	42.8129	62.1348
HSC1	#1	FIMM000344-002	Vinorelbine	IC50	484.148	2.5	79.17	0	10000	1	12.5461	-2.14112	-0.204733	0.861422	68.168	79.17
HSC1	#1	FIMM000356-005	Altretamine	IC50	10000	0.221858	1.30964	0	10000	1	0	0.628051	-1.30825	1.30964	0.944546	-0.0307126
HSC1	#1	FIMM000360-003	Aminoglutethimide	IC50	10000	2.5	100	0	10000	1	0	-8.41699	-1.02162	-3.43868	-4.36052	-2.41299
HSC1	#1	FIMM000370-003	Vinblastine	IC50	31.9124	1.13736	63.0531	0	1000	0.1	10.6984	1.00377	-1.83851	14.0979	48.9372	63.0531
HSC1	#1	FIMM000377-005	Chlorambucil	IC50	10000	2.5	2.7432	0	10000	1	0	2.7432	-6.99779	1.8419	-1.35691	1.77929
HSC1	#1	FIMM000390-004	Thalidomide	IC50	10000	2.5	4.33564	0	10000	1	0	0.558473	-1.78118	0.763374	-3.8014	2.19186
HSC1	#1	FIMM000396-002	Clomifene	IC50	10000	2.5	4.54752	0	10000	1	0	-2.97605	-5.2207	-3.50872	-1.56496	4.54752
HSC1	#1	FIMM000397-004	Dacarbazine	IC50	10000	2.5	100	0	10000	1	0	-0.972226	-2.41176	-5.32961	-4.00945	-2.83887
HSC1	#1	FIMM000403-004	Cyclophosphamide	IC50	40000	2.5	0.75329	0	40000	4	0	0.75329	-11.4118	0.189093	-7.11707	-0.563065
HSC1	#1	FIMM000406-003	Cytarabine	IC50	2176.6	2.5	73.9796	0	10000	1	5.5818	6.41688	0.870117	2.29012	8.94115	73.9796
HSC1	#1	FIMM000428-003	Finasteride	IC50	10000	1	3.97095	0	10000	1	0	3.96776	2.27459	3.97095	3.7271	3.50943
HSC1	#1	FIMM000439-004	Fluorouracil	IC50	10000	2.5	1.2176	0	10000	1	0	-2.90647	0.36852	-2.51423	1.2176	0.994066
HSC1	#1	FIMM000446-003	Flutamide	IC50	10000	1	7.99092	0	10000	1	0	3.4668	3.36377	7.99092	3.64909	1.22032
HSC1	#1	FIMM000463-004	Ifosfamide	IC50	10000	2.5	0.669797	0	10000	1	0	0.669797	-0.133077	-1.21159	-2.37112	0.182228
HSC1	#1	FIMM000464-003	Imiquimod	IC50	2500	0.515761	0.931544	0	2500	0.25	0	-2.60033	0.89878	-0.623305	0.931544	-0.150492
HSC1	#1	FIMM000469-002	Levamisole	IC50	10000	0	2.80485	0	10000	1	0	0.767205	2.80485	0.665326	1.75071	-0.296889
HSC1	#1	FIMM000482-005	Melphalan aq	IC50	12500	2.5	3.12348	0	12500	1.25	0	-2.40552	0.067562	-0.511251	-0.095662	3.12348
HSC1	#1	FIMM000484-002	Methylprednisolone	IC50	10000	1	4.01316	0	10000	1	0	2.35357	2.13128	0.581285	4.01316	3.13679
HSC1	#1	FIMM000490-004	Mitoxantrone	IC50	1000	2.5	0.455223	0	1000	0.1	0	0.44715	-7.77168	0.455223	-3.94443	0.262081
HSC1	#1	FIMM000491-003	Paclitaxel	IC50	24.4185	1.26509	95.2471	0	1000	0.1	17.7931	4.53829	2.83351	23.0203	81.6517	95.2471
HSC1	#1	FIMM000519-002	Prednisolone	IC50	10000	1	5.44345	0	10000	1	0	4.0095	3.57874	1.19759	5.44345	4.94678
HSC1	#1	FIMM000521-004	Procarbazine	IC50	10000	2.5	8.47362	0	10000	1	0	-2.15504	-2.95635	-3.24259	-4.75059	8.47362
HSC1	#1	FIMM000523-002	Prednisone	IC50	10000	0.231916	6.06472	0	10000	1	0	3.31373	4.02301	5.00745	3.90914	6.06472
HSC1	#1	FIMM000528-005	Mepacrine aq	IC50	956.346	2.5	100	0	50000	5	20.6952	-1.668	-2.02481	5.65177	193.825	452.562
HSC1	#1	FIMM000556-005	Topotecan	IC50	50.7881	2.5	100	0	10000	1	27.8936	1.37948	-5.55032	85.617	48.235	181.049
HSC1	#1	FIMM000560-004	Temozolomide	IC50	10000	2.5	2.50023	0	10000	1	0	1.2125	-3.3433	2.50023	-1.95503	2.43142
HSC1	#1	FIMM000617-003	Fulvestrant	IC50	1000	2.5	4.00186	0	1000	0.1	0	-3.89447	0.58349	1.71584	0.567471	4.00186
HSC1	#1	FIMM000618-004	Megestrol	IC50	10000	0.474029	1.69943	0	10000	1	0	0.962021	-0.777987	1.26762	0.333424	1.69943
HSC1	#1	FIMM000620-004	Tamoxifen	IC50	10000	2.5	9.44516	0	10000	1	0	0.154925	-0.018426	-2.75235	0.840525	9.44516
HSC1	#1	FIMM000640-003	Mechlorethamine	IC50	100000	0.280317	2.24481	0	100000	10	0	0.391488	-1.72386	1.28163	2.24481	-0.642918
HSC1	#1	FIMM000649-004	Methotrexate	IC50	5000	2.5	1.28686	0	5000	0.5	0	-0.123384	-8.01531	0.287141	-7.14307	1.28686
HSC1	#1	FIMM000773-002	Nilutamide	IC50	10000	1	5.48454	0	10000	1	0	5.48454	3.40676	2.89242	4.41624	4.86693
HSC1	#1	FIMM000822-003	Mitotane	IC50	10000	2.5	1.74129	0	10000	1	0	1.74129	-9.20482	1.61779	-5.73879	-0.17711
HSC1	#1	FIMM000833-003	Allopurinol	IC50	10000	0.639249	2.20293	0	10000	1	0	-2.18287	2.20293	-2.71033	1.82872	-2.41299
HSC1	#1	FIMM000862-003	Busulfan	IC50	100000	2.5	2.59986	0	100000	10	0	-0.248623	-1.45156	-5.24557	-2.12407	1.31348
HSC1	#1	FIMM000914-002	Deferoxamine aq	IC50	10000	2.5	0.266249	0	10000	1	0	0.266249	-5.50733	-0.0350172	-6.36292	-2.05365
HSC1	#1	FIMM000983-003	Hydroxyurea	IC50	100000	2.5	2.87841	0	100000	10	0	-1.82107	-9.7924	2.87841	-4.7636	-6.61858
HSC1	#1	FIMM001000-003	Mercaptopurine	IC50	10000	2.5	2.20608	0	10000	1	0	0.948106	-0.906969	2.20608	-0.797803	1.67282
HSC1	#1	FIMM001062-003	Thioguanine	IC50	10000	2.5	6.0248	0	10000	1	0	4.94184	-0.133077	4.34913	0.151387	6.0248
HSC1	#1	FIMM001171-003	Carmustine	IC50	10000	2.5	1.69954	0	10000	1	0	1.69954	-0.892638	-4.53122	-4.23049	-6.00637
HSC1	#1	FIMM001217-003	Thio-TEPA	IC50	50000	2.5	100	0	50000	5	0.888	-2.25245	-8.54557	-1.4357	-6.62297	-7.7099
HSC1	#1	FIMM001220-003	Pipobroman	IC50	10000	2.5	4.46767	0	10000	1	0	-2.25245	-0.247727	-1.60379	-0.563756	4.46767
HSC1	#1	FIMM001244-002	Tacrolimus	IC50	10000	1	6.02995	0	10000	1	0	4.64961	2.14561	6.02995	3.94815	3.11017
HSC1	#1	FIMM001823-002	AT 101	IC50	10714.7	0.399104	44.4383	0	100000	10	4.0862	0.711543	2.30325	2.62629	44.4383	16.3391
HSC1	#1	FIMM002337-002	BI 2536	IC50	22.2761	2.5	55.6335	0	1000	0.1	11.2749	0.920275	2.58988	6.35211	55.6335	32.8953
HSC1	#1	FIMM003569-002	Pravastatin aq	IC50	10000	2.5	100	0	10000	1	0	-0.429523	-4.57579	-1.89793	-0.407724	-1.70762
HSC1	#1	FIMM003593-003	Exemestane	IC50	10000	2.5	1.61958	0	10000	1	0	-2.76732	-2.19679	-2.96245	0.905538	1.61958
HSC1	#1	FIMM003684-002	Irinotecan	IC50	2664.8	2.5	95.6597	0	10000	1	6.2028	-5.02162	7.34788	0.805395	6.01556	95.6597
HSC1	#1	FIMM003705-001	Palbociclib	IC50	10000	0	10.1855	0	10000	1	0	4.96967	10.1855	4.86739	8.27801	-0.909094
HSC1	#1	FIMM003706-001	AT9283	IC50	231.099	2.5	69.2284	0	1000	0.1	4.9841	-1.34794	10.4148	-0.287141	7.15979	69.2284
HSC1	#1	FIMM003707-001	Navitoclax	IC50	1541.61	2.06927	59.1802	0	10000	1	5.4155	2.45097	8.00712	7.08047	16.9247	59.1802
HSC1	#1	FIMM003708-001	Selumetinib	IC50	10000	0.236054	22.404	0	10000	1	0	-3.65791	-1.6522	22.404	-0.173678	-8.13578
HSC1	#1	FIMM003709-001	Veliparib	IC50	10000	2.5	4.38522	0	10000	1	0	4.38522	-6.59651	-3.91492	-7.36412	-1.54792
HSC1	#1	FIMM003710-001	Afatinib	IC50	1000	2.5	1.53973	0	1000	0.1	0	-1.64017	-6.96913	-4.81136	-8.88542	1.53973
HSC1	#1	FIMM003711-001	Dovitinib	IC50	10000	1	8.42273	0	10000	1	0	0.252333	8.42273	2.09403	7.60188	0.767816
HSC1	#1	FIMM003712-001	Obatoclax	IC50	2222.23	2.5	57.6098	0	10000	1	4.2145	5.40105	6.94661	3.04649	6.60068	57.6098
HSC1	#1	FIMM003713-001	Crizotinib	IC50	1000	2.5	2.37491	0	1000	0.1	0	-0.763494	2.37491	1.07153	-1.81201	1.23362
HSC1	#1	FIMM003714-001	Danusertib	IC50	2693.4	2.5	100	0	10000	1	6.4261	1.44906	4.09467	1.79988	2.73891	106.6
HSC1	#1	FIMM003715-001	Foretinib	IC50	1000	2.5	5.23904	0	1000	0.1	0	2.78494	3.27778	-1.96796	0.905538	5.15972
HSC1	#1	FIMM003716-001	Abiraterone	IC50	5000	0.877589	2.11694	0	5000	0.5	0	-3.43526	2.11694	-3.38266	1.26961	0.355243
HSC1	#1	FIMM003717-001	Tanespimycin	IC50	321.132	2.5	100	0	10000	1	17.8826	-1.38969	-9.83539	-6.89838	105.42	191.15
HSC1	#1	FIMM003718-001	Alvespimycin	IC50	198.349	2.5	100	0	1000	0.1	8.0397	0.948106	0.870117	4.76934	1.10058	206.695
HSC1	#1	FIMM003719-001	SNS-032	IC50	11.9304	0.276173	46.6078	0	10000	1	12.8094	4.46871	25.649	46.6078	36.6497	21.6493
HSC1	#1	FIMM003720-001	ABT-751	IC50	831.428	2.12993	56.372	0	10000	1	7.1028	-2.12721	1.38605	0.721353	33.6461	56.372
HSC1	#1	FIMM003721-001	Serdemetan	IC50	3688.74	2.5	13.9435	0	10000	1	0.1111	-4.65982	-2.97068	4.93742	-1.61697	13.9435
HSC1	#1	FIMM003722-001	BIIB021	IC50	217.125	2.5	100	0	10000	1	20.007	-1.75149	5.05487	0.483237	160.708	197.845
HSC1	#1	FIMM003723-001	CUDC-101	IC50	1133.79	2.5	100	0	10000	1	11.0444	5.87417	1.02776	0.609299	41.0706	164.48
HSC1	#1	FIMM003724-001	Decitabine	IC50	10000	1	7.86141	0	10000	1	0	4.51046	6.17271	3.04649	4.09118	7.86141
HSC1	#1	FIMM003725-001	Alvocidib	IC50	483.649	2.5	52.06	0	10000	1	8.2384	-1.77932	2.11694	-0.0210103	44.9324	52.06
HSC1	#1	FIMM003726-001	MGCD-265	IC50	10000	0.108157	14.5422	0	10000	1	0	-0.0955527	14.5422	-0.875429	5.17039	5.67877
HSC1	#1	FIMM003727-001	Amonafide	IC50	10000	2.5	7.87814	0	10000	1	0	-2.68383	7.87814	-3.29862	-1.13587	3.65583
HSC1	#1	FIMM003728-001	Tipifarnib	IC50	4246.82	2.5	16.978	0	10000	1	0.2091	2.27007	-5.32102	-11.5627	-6.10286	16.978
HSC1	#1	FIMM003729-001	Pimasertib	IC50	2592.99	2.5	12.9986	0	10000	1	0.1532	0.419319	5.95774	4.12502	0.905538	12.9986
HSC1	#1	FIMM003730-001	Ponatinib	IC50	205.255	2.5	23.0202	0	1000	0.1	1.2832	1.64388	3.43543	3.00447	3.194	23.0202
HSC1	#1	FIMM003732-001	Perifosine aq/PBS	IC50	2500	2.5	1.29563	0	2500	0.25	0	-1.4036	-0.691999	1.29563	-8.33931	-1.18858
HSC1	#1	FIMM003733-001	Motesanib	IC50	10000	0.101572	12.7795	0	10000	1	0	0.0714326	12.7795	0.105051	3.45405	-0.549756
HSC1	#1	FIMM003734-002	Cediranib	IC50	1000	2.5	100	0	1000	0.1	0	-9.15451	-8.93252	-5.23156	-4.38652	-3.05181
HSC1	#1	FIMM003735-001	PF-04691502	IC50	501.117	0.323925	29.2221	0	10000	1	2.3527	7.47445	12.9084	2.83639	11.1646	29.2221
HSC1	#1	FIMM003736-001	Rucaparib	IC50	10000	2.5	5.50575	0	10000	1	0	-1.69583	0.712472	0.651319	0.16439	5.50575
HSC1	#1	FIMM003737-001	Tarenflurbil	IC50	10000	2.5	1.01768	0	10000	1	0	1.01768	0.124887	-0.049024	-1.23989	0.435096
HSC1	#1	FIMM003738-001	Tivozanib	IC50	694.704	0.219562	18.45	0	10000	1	0.1697	-0.276454	13.7683	1.44971	9.43525	13.1317
HSC1	#1	FIMM003739-001	MK1775	IC50	1209.86	1.29017	53.5506	0	10000	1	5.2081	9.54785	13.2237	5.66578	22.0738	53.5506
HSC1	#1	FIMM003740-002	PF477736	IC50	1148.66	1.4049	93.3173	0	10000	1	9.846	11.3847	16.2333	7.62674	40.7195	93.3173
HSC1	#1	FIMM003741-001	AZD7762	IC50	313.24	2.5	66.0342	0	1000	0.1	3.661	-3.51875	9.08198	1.77187	0.294416	66.0342
HSC1	#1	FIMM003742-001	AZD1152-HQPA	IC50	1000	0.221889	7.47185	0	1000	0.1	0	1.53255	3.44976	-3.92893	7.47185	-4.26292
HSC1	#1	FIMM003743-001	AZD8055	IC50	10000	1	8.69503	0	10000	1	0	7.98932	8.69503	3.70482	8.226	4.89355
HSC1	#1	FIMM003744-001	Belinostat	IC50	1767.78	2.5	100	0	10000	1	8.6543	6.45862	8.50872	3.84488	11.8537	190.645
HSC1	#1	FIMM003745-001	Bimatoprost	IC50	5500	2.5	3.20613	0	5500	0.55	0	-0.735663	3.20613	-5.27358	-0.459735	-1.25512
HSC1	#1	FIMM003746-001	Doramapimod	IC50	10000	1	6.01507	0	10000	1	0	0.0157708	6.01507	0.595292	2.75191	5.06656
HSC1	#1	FIMM003747-003	Bryostatin 1	IC50	100	2.5	9.81781	0	100	0.01	0	-5.95396	-0.606011	-1.68783	-1.87702	9.81781
HSC1	#1	FIMM003748-001	Tacedinaline	IC50	1000	1	11.5613	0	1000	0.1	0	0.767205	11.5613	1.35166	3.45405	0.182228
HSC1	#1	FIMM003749-001	BMS-754807	IC50	2357.13	2.5	100	0	10000	1	7.1251	3.13283	6.70297	3.62077	3.45405	123.169
HSC1	#1	FIMM003750-001	Idelalisib	IC50	10000	0	12.2062	0	10000	1	0	7.30747	12.2062	4.01297	3.79212	-2.59931
HSC1	#1	FIMM003751-001	Trametinib	IC50	250	2.5	8.94023	0	250	0.025	0	3.87035	3.55008	-0.95947	1.85473	8.83296
HSC1	#1	FIMM003752-001	Erismodegib	IC50	28.9548	0.219165	19.5513	0	10000	1	1.4837	7.30747	11.0597	2.99047	19.5513	14.4094
HSC1	#1	FIMM003753-001	OSI-027	IC50	10000	1	15.4945	0	10000	1	0	7.61361	14.4132	2.62629	15.4945	6.25105
HSC1	#1	FIMM003754-001	Refametinib	IC50	10000	1	9.84154	0	10000	1	0	0.0853481	9.84154	1.68783	4.53326	8.15421
HSC1	#1	FIMM003755-001	Everolimus	IC50	100	1	7.51986	0	100	0.01	0	3.88427	7.51986	1.26762	7.09478	2.69759
HSC1	#1	FIMM003756-001	Ruxolitinib	IC50	2.94113	2.5	10.2142	0	10000	1	0.1585	0.321911	10.2142	7.05246	9.61728	6.73017
HSC1	#1	FIMM003757-001	Fasudil	IC50	50000	2.5	100	0	50000	5	0.888	-6.32967	-11.0249	-8.13098	-4.69858	-5.67365
HSC1	#1	FIMM003758-001	Indibulin	IC50	2003.61	2.5	72.7685	0	10000	1	5.8167	-5.453	8.46573	4.12502	10.6965	72.7685
HSC1	#1	FIMM003759-001	Iniparib	IC50	10000	1	15.8894	0	10000	1	0	9.68701	15.8894	8.55119	9.81232	8.39377
HSC1	#1	FIMM003760-001	MK-2206	IC50	1000	2.5	8.84627	0	1000	0.1	0	-2.16895	3.16313	-3.10252	-4.62057	8.84627
HSC1	#1	FIMM003761-001	Alisertib	IC50	10000	1	18.0058	0	10000	1	0	11.7882	8.39407	18.0058	11.6717	8.7398
HSC1	#1	FIMM003762-001	Nelarabine	IC50	10000	1	15.8607	0	10000	1	0	8.0589	15.8607	6.38013	10.4625	7.06289
HSC1	#1	FIMM003763-001	Nilotinib	IC50	10000	1	8.29102	0	10000	1	0	2.54838	7.99279	1.35166	8.29102	6.09134
HSC1	#1	FIMM003764-001	NVP-AUY922	IC50	23.2335	2.5	100	0	1000	0.1	19.6394	-5.453	-2.98501	-1.8279	146.691	198.497
HSC1	#1	FIMM003765-001	2-methoxyestradiol	IC50	2335.12	2.5	19.7728	0	10000	1	0.832	-3.7414	2.01662	-9.53167	2.02376	19.7728
HSC1	#1	FIMM003766-002	Plerixafor aq	IC50	10000	1	9.60487	0	10000	1	0	5.49846	2.8765	5.66578	2.80392	9.60487
HSC1	#1	FIMM003767-001	Vemurafenib	IC50	10000	1	12.1632	0	10000	1	0	6.37513	12.1632	0.511251	7.05577	8.52686
HSC1	#1	FIMM003769-001	Vandetanib	IC50	1000	1	14.7923	0	1000	0.1	0	10.7863	14.4276	7.19252	14.7923	4.3612
HSC1	#1	FIMM003771-001	YM155	IC50	838.685	1.51514	98.9869	0	10000	1	12.1316	-1.89065	17.4945	4.02697	55.7245	98.9869
HSC1	#1	FIMM003772-001	Linsitinib	IC50	10000	1	15.7935	0	10000	1	0	7.66927	10.8447	4.05499	15.7935	3.84215
HSC1	#1	FIMM003773-001	EMD1214063	IC50	1000	1	18.3257	0	1000	0.1	0	5.03925	18.3257	6.5342	16.8987	12.5062
HSC1	#1	FIMM003774-001	Lestaurtinib	IC50	155.228	2.5	14.9018	0	1000	0.1	0.5565	3.48072	-4.67611	-6.49218	3.75311	14.9018
HSC1	#1	FIMM003775-001	Dasatinib	IC50	1000	2.5	3.41627	0	1000	0.1	0	1.76912	-2.91336	-0.749367	-1.53895	3.41627
HSC1	#1	FIMM003776-001	Tofacitinib	IC50	5000	0.244585	1.71567	0	5000	0.5	0	-2.36377	1.71567	1.40769	0.333424	0.182228
HSC1	#1	FIMM003777-001	Fingolimod	IC50	1949.64	2.5	100	0	10000	1	8.1314	0.920275	3.33511	1.6318	4.09118	194.957
HSC1	#1	FIMM003778-001	Axitinib	IC50	1443.86	2.00391	22.2349	0	10000	1	1.4571	-4.59024	7.00393	1.86992	7.12078	22.2349
HSC1	#1	FIMM003779-001	Saracatinib	IC50	10000	0	10.5015	0	10000	1	0	5.4428	9.65523	4.40516	10.5015	-1.08211
HSC1	#1	FIMM003780-002	Bosutinib	IC50	3334.23	2.5	28.5566	0	10000	1	1.135	5.95767	-0.305053	-1.32365	-0.83681	28.5566
HSC1	#1	FIMM003781-001	Canertinib	IC50	2164.7	2.5	100	0	10000	1	7.5752	-2.48901	1.04209	-1.8279	-3.32031	182.606
HSC1	#1	FIMM003782-001	Lenalidomide	IC50	10000	0.699524	7.17279	0	10000	1	0	-6.27401	4.51028	2.82238	7.17279	3.86877
HSC1	#1	FIMM003783-001	Panobinostat	IC50	124.586	2.5	100	0	1000	0.1	10.5355	5.31756	-7.47072	-2.80838	34.6343	184.496
HSC1	#1	FIMM003784-001	Pazopanib	IC50	10000	2.5	1.85914	0	10000	1	0	-13.023	-13.1029	-9.06944	-7.01305	1.85914
HSC1	#1	FIMM003785-001	Tandutinib	IC50	1000	2.5	1.04209	0	1000	0.1	0	-3.40743	1.04209	-3.29862	-7.7672	-5.24777
HSC1	#1	FIMM003786-001	Temsirolimus	IC50	100	2.5	100	0	100	0.01	0	-10.4904	-7.39907	-4.30711	-10.3677	-7.82968
HSC1	#1	FIMM003787-001	Vorinostat	IC50	3778.51	2.5	62.4808	0	10000	1	2.8342	-0.137299	-8.8322	-4.04098	-8.95043	62.4808
HSC1	#1	FIMM003788-001	Entinostat	IC50	10000	2.5	0.453471	0	10000	1	0	-1.68191	-7.15543	-1.6318	-9.82161	0.288699
HSC1	#1	FIMM003789-001	Enzastaurin	IC50	10000	2.5	2.2481	0	10000	1	0	-3.60225	1.34305	2.2481	-2.47514	-1.22851
HSC1	#1	FIMM003790-001	Olaparib	IC50	10000	0	9.64329	0	10000	1	0	3.48072	7.27623	4.8954	9.64329	-3.01189
HSC1	#1	FIMM003791-001	Masitinib	IC50	3819.11	2.5	65.6084	0	10000	1	2.9605	-12.0211	-5.02006	-0.0350172	-10.3417	65.6084
HSC1	#1	FIMM003792-001	Pictilisib	IC50	10000	0.216774	5.25289	0	10000	1	0	2.0196	2.21726	2.79437	2.28381	5.25289
HSC1	#1	FIMM003793-001	Vismodegib	IC50	1	0	11.9578	0	10000	1	0	1.88044	11.5756	5.67978	11.9578	-8.3221
HSC1	#1	FIMM003794-001	Sorafenib	IC50	1000	2.5	2.66765	0	1000	0.1	0	-1.96022	-1.25092	0.399196	-9.43153	1.39333
HSC1	#1	FIMM003795-001	Seliciclib	IC50	10000	2.5	0.812792	0	10000	1	0	0.252333	0.812792	-11.0024	-6.59696	-10.2785
HSC1	#1	FIMM003796-002	Patupilone	IC50	12.0496	0.939167	53.046	0	1000	0.1	11.4542	-8.90403	13.0231	19.6166	53.046	45.2459
HSC1	#1	FIMM003797-001	Docetaxel	IC50	6.11039	1.12162	66.0746	0	1000	0.1	17.3005	6.38905	7.23323	41.5093	66.0746	59.2601
HSC1	#1	FIMM023794-002	Pentostatin	IC50	10000	2.5	7.40891	0	10000	1	0	3.66162	-4.2605	-0.763374	-5.93383	7.40891
HSC1	#1	FIMM023795-004	Sirolimus	IC50	100	2.5	100	0	100	0.01	0	-0.206876	-2.29711	-2.55625	-3.50234	-0.00409502
HSC1	#1	FIMM023796-003	Estramustine aq	IC50	10000	2.5	0.377572	0	10000	1	0	0.377572	-4.66178	-1.15557	-0.667777	-0.642918
HSC1	#1	FIMM023797-003	Floxuridine	IC50	3228.39	2.5	29.8609	0	10000	1	1.2698	-2.46118	-2.5694	-0.2031	-0.316706	29.8609
HSC1	#1	FIMM023798-002	Gemcitabine	IC50	8.56941	1.14314	96.3118	0	1000	0.1	23.2969	0.822867	-7.29875	61.133	70.5865	96.3118
HSC1	#1	FIMM023799-002	Teniposide	IC50	1146.01	2.5	100	0	10000	1	10.9865	2.15875	0.124887	0.553271	41.4997	102.926
HSC1	#1	FIMM023800-002	Dactinomycin	IC50	12.428	2.5	54.0992	0	1000	0.1	12.7474	-2.37769	-6.79715	19.9248	54.0992	31.8439
HSC1	#1	FIMM023801-003	Streptozocin	IC50	10000	2.5	4.00186	0	10000	1	0	-4.39543	-1.93883	-2.68231	2.60888	4.00186
HSC1	#1	FIMM023804-002	Cladribine	IC50	350.46	2.5	80.3279	0	1000	0.1	4.0482	-0.0955527	-4.79076	-2.30413	-5.2577	80.3279
HSC1	#1	FIMM023805-002	Mitomycin C	IC50	2868.22	2.5	41.2532	0	10000	1	2.2854	0.75329	0.79846	0.791388	1.63368	41.2532
HSC1	#1	FIMM023806-003	Carboplatin aq	IC50	27596.9	2.5	100	0	100000	10	6.2996	2.86844	1.62968	2.10803	3.40204	103.339
HSC1	#1	FIMM023807-005	Cisplatin aq	IC50	27150.3	2.5	75.6299	0	100000	10	4.809	-1.27837	0.024568	30.7941	4.2212	75.6299
HSC1	#1	FIMM023808-003	Pemetrexed aq	IC50	10000	2.5	3.0605	0	10000	1	0	3.02151	1.62968	3.0605	-2.51415	-0.296889
HSC1	#1	FIMM023809-003	Oxaliplatin aq	IC50	34067.1	2.5	81.1664	0	100000	10	4.2107	0.335826	-5.56465	-1.56177	-3.55435	81.1664
HSC1	#1	FIMM023810-002	Uracil mustard	IC50	10000	2.5	3.33642	0	10000	1	0	1.10118	-2.1538	-0.581285	-2.7742	3.33642
HSC1	#1	FIMM023811-004	Daunorubicin	IC50	365.703	2.5	51.6607	0	1000	0.1	2.3492	-0.596509	-5.79396	-1.67382	-5.43973	51.6607
HSC1	#1	FIMM023814-002	Etoposide	IC50	3129.89	2.5	42.9301	0	10000	1	2.2052	-2.23853	-2.1538	-1.32365	0.2164	42.9301
HSC1	#1	FIMM023816-003	Arsenic(III) oxide aq	IC50	2500	2.5	4.36423	0	2500	0.25	0	0.266249	1.5007	0.315154	4.36423	4.30796
HSC1	#1	FIMM023818-005	Doxorubicin	IC50	395.839	2.5	13.9435	0	1000	0.1	0.0904	-6.41317	-1.73819	-5.1055	-2.94323	13.9435
HSC1	#1	FIMM023819-002	Valrubicin	IC50	5000	2.5	1.96393	0	5000	0.5	0	1.96393	0.984768	-2.73834	-0.680779	-3.42446
HSC1	#1	FIMM023820-002	Sunitinib	IC50	1000	2.5	3.03571	0	1000	0.1	0	-4.84072	1.94497	-8.53718	-5.54375	1.55304
HSC1	#1	FIMM023821-002	Ixabepilone	IC50	283.436	2.5	68.7492	0	1000	0.1	4.1902	-1.37577	-1.91016	1.14156	2.99896	68.7492
HSC1	#1	FIMM023825-003	Azacitidine	IC50	10000	2.5	3.34064	0	10000	1	0	-0.16513	-0.06142	3.34064	-1.68198	0.248772
HSC1	#1	FIMM023828-002	Fludarabine	IC50	10000	2.5	1.53973	0	10000	1	0	-2.71166	-2.78437	-5.60975	-0.953834	1.53973
HSC1	#1	FIMM023831-002	Bleomycin	IC50	10000	0.211451	10.4701	0	10000	1	0	-0.304284	6.10106	0.2031	3.44105	5.95825
HSC1	#1	FIMM023832-001	Dactolisib	IC50	1000	0.263721	6.77277	0	1000	0.1	0	-1.02789	3.40676	0.413202	2.32282	3.52274
HSC1	#1	FIMM023833-001	Quizartinib	IC50	1000	2.5	1.47318	0	1000	0.1	0	-2.86473	-9.50577	-2.43019	0.918541	1.47318
HSC1	#1	FIMM100345-001	Prima-1 Met	IC50	10000	2.5	8.92612	0	10000	1	0	-1.09746	2.58988	-0.315154	0.983554	8.92612
HSC1	#1	FIMM100346-001	Carfilzomib	IC50	24.5785	2.5	100	0	1000	0.1	19.3339	-0.359946	-1.69519	-1.40769	130.411	168.033
HSC1	#1	FIMM100347-001	Gandotinib	IC50	1989.98	2.5	100	0	10000	1	8.0223	-2.34986	1.51503	-1.11355	3.55807	186.066
HSC1	#1	FIMM100352-001	AZ 3146	IC50	10000	2.5	1.75267	0	10000	1	0	-7.60989	-8.70322	-3.56475	-3.90542	1.75267
HSC1	#1	FIMM100354-001	S-trityl-L-cysteine	IC50	40000	2.5	100	0	40000	4	0	-5.21644	-5.37835	-0.777381	-7.35111	-7.97607
HSC1	#1	FIMM100355-002	Sotrastaurin	IC50	10000	0	7.83515	0	10000	1	0	2.39531	7.83515	1.04351	6.58768	-6.87144
HSC1	#1	FIMM100357-001	Geldanamycin	IC50	203.634	2.5	100	0	10000	1	20.3552	-0.0398909	4.8399	2.34615	180.797	186.186
HSC1	#1	FIMM100358-001	Bendamustine	IC50	10000	0.496941	3.77561	0	10000	1	0	1.60213	-0.734993	3.76084	1.93274	3.77561
HSC1	#1	FIMM100361-001	Cyclopamine	IC50	10000	0.248845	7.44585	0	10000	1	0	0.252333	3.16313	3.91492	7.44585	2.75083
HSC1	#1	FIMM100362-001	Midostaurin	IC50	901.411	2.5	96.6445	0	10000	1	11.8946	0.182756	-8.47392	-6.64626	54.6713	96.6445
HSC1	#1	FIMM100364-001	Regorafenib	IC50	10000	0.812354	8.56678	0	10000	1	0	2.18658	1.02776	1.67382	5.58648	8.56678
HSC1	#1	FIMM100365-001	XAV-939	IC50	10000	0.23881	4.65359	0	10000	1	0	0.0296863	4.65359	-4.02697	3.93514	2.13862
HSC1	#1	FIMM100366-003	UCN-01	IC50	459.342	2.43771	100	0	10000	1	15.9203	-1.61234	1.94497	3.99896	86.2806	169.39
HSC1	#1	FIMM100367-002	Ruboxistaurin	IC50	2061.68	2.5	100	0	10000	1	7.834	4.51046	3.3781	2.33214	4.65029	159.436
HSC1	#1	FIMM100368-001	Capecitabine	IC50	10000	0	6.49218	0	10000	1	0	3.9121	6.23004	6.49218	-1.14887	3.13679
HSC1	#1	FIMM100371-002	Chloroquine aq	IC50	15839.6	2.5	100	0	100000	10	9.2428	2.117	1.47203	0.46923	19.0832	191.696
HSC1	#1	FIMM100372-002	Valproic acid aq	IC50	1000000	2.5	3.7312	0	1000000	100	0	3.7312	-3.62992	1.81389	-2.2801	-5.06144
HSC1	#1	FIMM100373-001	Tivantinib	IC50	240.041	2.5	26.5603	0	1000	0.1	1.4306	2.0196	2.58988	1.98197	2.45285	26.5603
HSC1	#1	FIMM100374-001	MK-4827	IC50	10000	2.48663	9.56494	0	10000	1	0	-1.65408	1.94497	0.315154	3.01196	9.56494
HSC1	#1	FIMM100375-001	Volasertib	IC50	29.2935	2.5	68.4281	0	1000	0.1	12.8111	6.82042	-4.18885	2.23409	68.4281	62.2545
HSC1	#1	FIMM100376-001	Toremifene	IC50	10000	1	4.88289	0	10000	1	0	2.2979	4.88289	2.97646	3.44105	2.19186
HSC1	#1	FIMM100377-001	Lasofoxifene	IC50	1000	0.286801	6.57046	0	1000	0.1	0	2.77103	3.29211	-0.623305	5.1964	6.57046
HSC1	#1	FIMM100378-003	Galiellalactone	IC50	7867.67	2.12662	13.9169	0	50000	5	0.3672	2.10309	4.94022	1.74385	3.79212	13.9169
HSC1	#1	FIMM100379-001	Omacetaxine	IC50	1091.54	2.5	74.7648	0	10000	1	8.4862	0.530642	-0.305053	-0.483237	33.308	74.7648
HSC1	#1	FIMM100380-001	RAF265	IC50	1000	0.491636	6.54384	0	1000	0.1	0	0.335826	3.62173	0.847415	6.1976	6.54384
HSC1	#1	FIMM100381-001	Nutlin-3	IC50	10000	2.5	3.2706	0	10000	1	0	1.17075	-3.77324	3.2706	-5.38772	-6.13946
HSC1	#1	FIMM100382-002	Neratinib	IC50	1000	0	2.64579	0	1000	0.1	0	2.64579	1.27139	-0.175086	0.645486	1.18039
HSC1	#1	FIMM100383-001	Mocetinostat	IC50	3386.42	2.5	89.7639	0	10000	1	4.7031	-3.72748	-4.31783	-2.54225	-3.55435	89.7639
HSC1	#1	FIMM100384-001	Rabusertib	IC50	21.0498	0.349223	12.6526	0	1000	0.1	0.0001	1.44906	4.46728	5.69379	5.09238	12.6526
HSC1	#1	FIMM100385-001	Galunisertib	IC50	1000	0.126495	6.47367	0	1000	0.1	0	1.04551	6.47367	-0.861422	3.40204	4.94678
HSC1	#1	FIMM100386-001	Linifanib	IC50	1000	1	3.90914	0	1000	0.1	0	2.64579	2.50389	2.40218	3.90914	0.302008
HSC1	#1	FIMM100387-001	Brivanib	IC50	1000	1	5.02621	0	1000	0.1	0	0.78112	5.02621	1.4217	3.66209	4.69392
HSC1	#1	FIMM100388-001	Buparlisib	IC50	2709.03	2.5	79.4895	0	10000	1	5.0733	5.26189	4.72525	3.11653	4.59828	79.4895
HSC1	#1	FIMM100389-001	Nintedanib	IC50	10000	1	6.42406	0	10000	1	0	6.09682	4.109	5.48369	4.05217	6.42406
HSC1	#1	FIMM100390-001	GDC-0980	IC50	10000	2.5	5.18634	0	10000	1	0	-3.03171	-0.577348	0.707347	-2.24109	5.18634
HSC1	#1	FIMM100391-001	AZD4547	IC50	1000	1	10.0995	0	1000	0.1	0	1.18467	10.0995	2.34615	5.24841	2.61774
HSC1	#1	FIMM100392-001	VER 155008	IC50	10000	2.5	5.15519	0	10000	1	0	-1.41752	5.15519	-1.05752	-5.20568	-1.54792
HSC1	#1	FIMM100393-001	Daporinad	IC50	1000	1	4.3813	0	1000	0.1	0	0.975937	4.3813	3.4667	0.827523	3.46951
HSC1	#1	FIMM100395-001	Cabozantinib	IC50	1000	0.320353	3.22858	0	1000	0.1	0	0.725459	-2.6124	3.22858	0.489455	0.887596
HSC1	#1	FIMM100396-001	AZD1480	IC50	1000	1	9.00515	0	1000	0.1	0	9.00515	5.68545	6.128	2.95995	7.64847
HSC1	#1	FIMM100397-001	Ridaforolimus	IC50	100	2.22635	3.48281	0	100	0.01	0	0.530642	1.42904	0.567278	0.840525	3.48281
HSC1	#1	FIMM100398-001	Sonolisib	IC50	10000	2.5	5.1198	0	10000	1	0	-1.45927	-1.05028	-3.6768	-2.2671	5.1198
HSC1	#1	FIMM100399-001	Quisinostat	IC50	208.475	2.5	100	0	1000	0.1	7.7749	3.34156	1.85898	-0.161079	3.14199	163.947
HSC1	#1	FIMM100402-001	Tosedostat	IC50	10000	0	6.66735	0	10000	1	0	6.66735	-0.634674	4.13903	4.2212	3.05693
HSC1	#1	FIMM100403-001	PF-04708671	IC50	10000	0.212916	3.6074	0	10000	1	0	-2.11329	3.6074	0.679333	0.905538	0.900904
HSC1	#1	FIMM100407-001	MEK-162	IC50	1000	1	4.72525	0	1000	0.1	0	0.182756	4.72525	1.0155	3.15499	0.208846
HSC1	#1	FIMM100408-002	Tamatinib	IC50	10000	2.5	2.91054	0	10000	1	0	-5.00771	-8.71755	-2.82238	-2.73519	2.91054
HSC1	#1	FIMM100409-001	KX2-391	IC50	112.251	2.5	47.3248	0	10000	1	11.3654	-1.96022	-5.32102	20.317	47.3248	43.3028
HSC1	#1	FIMM100410-001	PF-3845	IC50	10000	2.5	100	0	10000	1	0	-1.26445	-4.04553	-3.48071	-3.42433	-5.58049
HSC1	#1	FIMM100411-001	MK-0752	IC50	1000	0.753818	3.14199	0	1000	0.1	0	-3.93622	-1.93883	-4.92341	3.14199	-7.8696
HSC1	#1	FIMM100412-001	TAK-733	IC50	1000	1.00238	1.2125	0	1000	0.1	0	1.2125	-0.405372	-1.56177	0.489455	0.541566
HSC1	#1	FIMM100413-001	SB 743921	IC50	100	2.5	8.37895	0	100	0.01	0	8.37895	0.956105	0.609299	-4.04845	4.00186
HSC1	#1	FIMM100414-001	GSK2126458	IC50	1000	2.5	5.81186	0	1000	0.1	0	-2.92039	-1.6522	-3.71882	1.82872	5.81186
HSC1	#1	FIMM100415-001	Ibrutinib	IC50	1000	2.5	1.60627	0	1000	0.1	0	-4.06146	-3.61559	-2.30413	-1.22689	1.60627
HSC1	#1	FIMM100416-001	TAK-901	IC50	208.71	2.5	10.8692	0	1000	0.1	0.0275	-3.04563	-2.65539	-2.00998	1.46465	10.8692
HSC1	#1	FIMM100417-004	Fostamatinib aq	IC50	628.774	2.5	100	0	2500	0.25	6.7841	-3.1987	-0.505692	1.67382	-3.99644	133.031
HSC1	#1	FIMM100418-001	(+)JQ1	IC50	10000	2.5	2.77745	0	10000	1	0	0.516727	0.669478	-0.69334	0.333424	2.77745
HSC1	#1	FIMM100419-001	(-)JQ1	IC50	10000	2.5	100	0	10000	1	0	-4.42326	-1.99615	-3.55074	-4.07446	-5.5938
HSC1	#1	FIMM109440-001	NVP-BGJ398	IC50	1000	2.5	1.92568	0	1000	0.1	0	-2.48901	-1.23659	-0.567278	-1.3049	1.92568
HSC1	#1	FIMM109441-001	Momelotinib	IC50	3367.56	2.5	25.9348	0	10000	1	0.9461	-0.457354	3.27778	-1.08553	-0.927829	25.9348
HSC1	#1	FIMM109442-001	INK128	IC50	1000	0	8.41112	0	1000	0.1	0	2.13092	5.14086	8.41112	3.83112	-2.59931
HSC1	#1	FIMM109443-001	PIK-75	IC50	299.337	2.5	41.0316	0	10000	1	7.4614	1.43515	-10.5806	1.0295	41.0316	38.871
HSC1	#1	FIMM109444-001	TGX-221	IC50	10000	2.5	4.37714	0	10000	1	0	1.24033	-9.82106	4.37714	-2.81321	-7.03115
HSC1	#1	FIMM109445-001	Tubacin	IC50	10000	2.5	2.50023	0	10000	1	0	1.50472	-3.15699	2.50023	-1.18788	-0.243654
HSC1	#1	FIMM109446-001	Tubastatin A	IC50	10000	1	4.38522	0	10000	1	0	4.38522	1.37171	3.62077	1.82872	1.27355
HSC1	#1	FIMM109447-001	Atorvastatin	IC50	367.916	2.5	100	0	10000	1	17.1444	1.61605	-2.16813	-1.96796	94.7973	237.585
HSC1	#1	FIMM109448-001	Varespladib	IC50	10000	2.5	2.08917	0	10000	1	0	2.08917	0.855786	1.39368	-0.277698	-6.36571
HSC1	#1	FIMM109449-001	StemRegenin 1	IC50	10000	2.5	4.36935	0	10000	1	0	1.07334	-3.83056	-2.50023	-9.56156	2.24509
HSC1	#1	FIMM109450-001	VX-11E	IC50	873.53	2.5	43.7021	0	2500	0.25	2.0042	-2.26636	-2.03915	-2.64029	-2.74819	43.7021
HSC1	#1	FIMM109451-001	PFI-1	IC50	10000	0	7.47445	0	10000	1	0	7.47445	5.82876	-1.93995	1.50366	1.03399
HSC1	#1	FIMM109453-001	4-hydroxytamoxifen	IC50	2997	2.5	35.8365	0	10000	1	1.811	2.5623	-0.863975	0.945463	0.840525	35.8365
HSC1	#1	FIMM109454-001	15D-PGJ2	IC50	800	2.5	5.03492	0	800	0.08	0	1.42123	-2.55507	-2.61228	-3.21629	2.53789
HSC1	#1	FIMM109455-001	RD162	IC50	10000	0.624146	3.93993	0	10000	1	0	3.93993	-0.964294	-2.66831	2.56987	-2.41299
HSC1	#1	FIMM109456-001	Enzalutamide	IC50	10000	2.5	2.46489	0	10000	1	0	2.46489	-0.548686	-0.623305	-0.966836	-3.35792
HSC1	#1	FIMM109458-002	1-methyl-D-tryptophan aq	IC50	5000	0.224496	1.2306	0	5000	0.5	0	0.516727	-1.29392	1.15557	1.2306	-3.6374
HSC1	#1	FIMM109459-001	Dacomitinib	IC50	1000	2.5	4.6673	0	1000	0.1	0	1.56039	-3.04234	-2.90642	-2.99524	4.6673
HSC1	#1	FIMM109460-001	Dinaciclib	IC50	84.1921	2.5	47.4152	0	1000	0.1	5.9644	-1.06963	-2.99934	-3.74684	28.8091	47.4152
HSC1	#1	FIMM109461-001	Dabrafenib	IC50	2500	2.5	100	0	2500	0.25	0.888	-2.2107	-1.52322	-3.48071	-0.771797	-2.23998
HSC1	#1	FIMM109462-001	I-BET151	IC50	3920.01	2.5	12.5594	0	10000	1	0.0349	-1.59842	-2.09647	-0.973477	-2.46214	12.5594
HSC1	#1	FIMM109463-001	Ralimetinib	IC50	10000	2.5	0.0714326	0	10000	1	0	0.0714326	-0.878306	-5.62376	-1.42193	-2.20005
HSC1	#1	FIMM109464-001	Crenolanib	IC50	2930.08	2.5	57.3436	0	10000	1	3.3303	1.10118	-2.98501	0.0210103	1.84173	57.3436
HSC1	#1	FIMM109465-001	PF4800567	IC50	10000	2.5	100	0	10000	1	0	-0.526932	-0.80665	-3.29862	-1.86402	-1.00226
HSC1	#1	FIMM109466-001	Metformin aq	IC50	100000	1	10.0349	0	100000	10	0	10.0349	2.53255	5.74982	2.42684	3.20333
HSC1	#1	FIMM109467-001	PF670462	IC50	10000	2.5	100	0	10000	1	0	-1.94631	-1.62354	-3.42468	-1.68198	-3.22483
HSC1	#1	FIMM109468-001	ZSTK474	IC50	10000	2.5	1.68562	0	10000	1	0	1.68562	-4.36082	-2.82238	-1.51295	-5.74019
HSC1	#1	FIMM115468-001	PAC-1	IC50	10000	2.5	4.16633	0	10000	1	0	-2.07155	4.16633	-4.4892	-0.446732	1.47318
HSC1	#1	FIMM115469-001	AZD2014	IC50	10000	2.5	2.72906	0	10000	1	0	-2.07155	1.687	-2.43019	-0.329709	1.36671
HSC1	#1	FIMM115470-001	CPI-613	IC50	10000	2.5	1.45165	0	10000	1	0	0.0296863	0.0818934	-3.42468	1.45165	1.26024
HSC1	#1	FIMM115471-001	FG-4592	IC50	10000	2.5	2.68406	0	10000	1	0	-0.62434	2.47523	-1.91194	0.671492	2.65767
HSC1	#1	FIMM115472-001	Pevonedistat	IC50	737.313	2.5	37.58	0	10000	1	4.8428	3.45289	3.29211	-2.40218	25.7015	37.58
HSC1	#1	FIMM115473-001	GSK2636771	IC50	10000	2.5	2.73961	0	10000	1	0	-1.41752	0.540496	-2.40218	0.476453	2.69759
HSC1	#1	FIMM115474-001	AT-406	IC50	10000	2.5	100	0	10000	1	0	-0.888733	-0.534354	-0.95947	-3.74939	-2.91873
HSC1	#1	FIMM115476-002	(5Z)-7-Oxozeaenol	IC50	3372.26	2.5	21.7292	0	10000	1	0.6594	-1.57059	2.31758	-0.847415	-0.797803	21.7292
HSC1	#1	FIMM115477-001	Rebastinib	IC50	1000	2.5	1.80272	0	1000	0.1	0	0.822867	-1.09328	-1.00149	1.80272	1.67282
HSC1	#1	FIMM115478-001	Lomeguatrib	IC50	10000	2.5	2.37704	0	10000	1	0	1.24033	1.54369	-2.34615	1.94575	2.29833
HSC1	#1	FIMM115479-001	GSK269962	IC50	2519.53	2.5	29.5681	0	10000	1	1.6222	0.461065	2.53255	0.259127	2.33582	29.5681
HSC1	#1	FIMM115481-001	PF 431396	IC50	1283.83	2.5	19.5199	0	10000	1	1.3254	0.628051	-1.02162	-0.567278	6.80872	19.5199
HSC1	#1	FIMM115482-001	GSK650394	IC50	10000	0.718265	4.80039	0	10000	1	0	1.18467	-5.86561	4.46119	0.632484	4.80039
HSC1	#1	FIMM115483-001	AVN944	IC50	10000	2.5	3.03031	0	10000	1	0	1.56039	-9.26214	0.357175	-2.61817	3.03031
HSC1	#1	FIMM115484-001	ABT-199	IC50	10000	2.5	1.75786	0	10000	1	0	0.210587	-7.72869	1.75786	-8.63837	-1.77417
HSC1	#1	FIMM115485-001	BMS-911543	IC50	10000	2.5	100	0	10000	1	0	-0.763494	-7.82901	-0.231113	-5.53075	-3.42446
HSC1	#1	FIMM115486-001	GDC-0068	IC50	9891.18	2.5	10.3194	0	10000	1	0	2.77103	-2.88469	0.679333	-6.87002	5.31943
HSC1	#1	FIMM115606-002	IOX-2	IC50	50000	2.5	0.525257	0	50000	5	0	0.44715	-2.49775	0.525257	-1.22689	-2.1202
HSC1	#1	FIMM115607-002	GSK-J4	IC50	23671.8	2.5	100	0	100000	10	7.1027	1.96393	-5.40701	-0.721353	-5.03665	152.981
HSC1	#1	FIMM115608-002	UNC1215	IC50	30000	2.5	1.77929	0	30000	3	0	1.0316	-5.2207	-2.17807	-2.50114	1.77929
HSC1	#1	FIMM115609-001	SGC0946	IC50	10000	2.5	0.739374	0	10000	1	0	0.739374	-5.2637	0.119058	-2.37112	-2.83887
HSC1	#1	FIMM115610-001	UNC0642	IC50	10000	2.5	1.5743	0	10000	1	0	1.5743	-5.57899	-0.581285	-2.73519	-7.4171
HSC1	#1	FIMM115611-001	GSK343	IC50	10000	2.5	0.962021	0	10000	1	0	0.962021	-4.91974	-0.329161	-5.37472	-4.28953
HSC1	#1	FIMM115612-001	UNC0638	IC50	147.43	0.153052	10.3369	0	10000	1	0	9.24171	-2.95635	6.29609	2.98595	10.3369
HSC1	#1	FIMM115613-002	C646	IC50	25000	2.5	5.23406	0	25000	2.5	0	5.23406	-3.83056	0.861422	-5.10166	-2.34645
HSC1	#1	FIMM115614-001	8-chloro-adenosine	IC50	50000	2.5	5.71411	0	50000	5	0	0.419319	5.71411	3.38266	-6.2979	-2.94534
HSC1	#1	FIMM115615-001	8-amino-adenosine	IC50	6651.09	2.18169	41.8787	0	50000	5	4.0155	3.84252	3.85104	1.8279	14.5713	41.8787
HSC1	#1	FIMM115616-002	Stattic	IC50	2449.26	2.5	100	0	50000	5	15.5911	1.42123	-0.777987	-3.13053	86.1766	141.229
HSC1	#1	FIMM133797-002	Pomalidomide	IC50	10000	0.22766	5.65215	0	10000	1	0	3.39722	-0.018426	4.26509	2.41384	5.65215
HSC1	#1	FIMM133804-001	ARN 509	IC50	10000	0.00808763	5.67978	0	10000	1	0	3.45289	1.05642	5.67978	-0.73279	2.59112
HSC1	#1	FIMM133816-001	SCH772984	IC50	10000	0.379672	9.71134	0	10000	1	0	1.74129	2.24593	3.69081	1.77671	9.71134
HSC1	#3	FIMM133782-001	Ganetespib	IC50	17.7941	2.5	100	0	1000	0.1	21.0873	0.7	8.275	5.45	260.6	276.175
HSC1	#3	FIMM136357-001	TH588	IC50	4522.24	2.5	51.375	0	25000	2.5	4.2946	0.75	4.5	-0.15	9.45	51.375
HSC2	#1	FIMM000060-004	Pilocarpine	IC50	40000	2.5	1.28127	0	40000	4	0	-4.80448	-3.34663	-5.70299	-1.74649	1.28127
HSC2	#1	FIMM000160-003	Gefitinib	IC50	10000	0.450583	12.9973	0	10000	1	0	0.642042	-3.10397	-5.7816	12.9973	-8.51021
HSC2	#1	FIMM000171-004	Anagrelide	IC50	806.397	0.72548	15.8882	0	10000	1	0.3672	1.34452	-4.49199	7.10036	5.73405	15.8882
HSC2	#1	FIMM000172-004	Imatinib	IC50	10000	2.5	2.61264	0	10000	1	0	2.61264	-1.34711	-3.63315	-2.99842	0.896036
HSC2	#1	FIMM000173-003	Idarubicin	IC50	203.558	2.5	96.6813	0	1000	0.1	7.6462	0.879244	-2.75454	-5.29252	13.7526	96.6813
HSC2	#1	FIMM000176-002	Vatalanib	IC50	10000	2.5	2.72592	0	10000	1	0	-0.762924	-3.35634	-0.724883	2.06103	2.72592
HSC2	#1	FIMM000183-003	Erlotinib	IC50	10000	2.5	4.36442	0	10000	1	0	-2.40509	-0.75502	-5.38859	-4.73664	2.21227
HSC2	#1	FIMM000227-002	Dexamethasone	IC50	10000	2.5	6.9648	0	10000	1	0	2.56703	-0.347351	-5.31872	-2.18105	3.4964
HSC2	#1	FIMM000239-003	Auranofin	IC50	575.145	2.5	100	0	2500	0.25	7.2532	-3.39039	-0.308525	-5.34492	-0.00827722	142.835
HSC2	#1	FIMM000249-004	Tretinoin	IC50	10000	2.5	3.99935	0	10000	1	0	-0.224658	-1.83243	0.393009	0.250386	3.99935
HSC2	#1	FIMM000255-003	Simvastatin	IC50	1633.7	2.5	100	0	10000	1	9.0769	-1.19171	-2.34687	-2.08731	13.1525	257.09
HSC2	#1	FIMM000257-002	Goserelin	IC50	10000	0	6.11687	0	10000	1	0	4.26393	5.12707	-1.65937	6.11687	3.37869
HSC2	#1	FIMM000262-004	Raloxifene	IC50	10000	0.33261	29.8725	0	10000	1	0	-1.81209	-4.43375	-1.86898	29.8725	-2.61392
HSC2	#1	FIMM000263-003	Camptotechin	IC50	136.299	0.978109	100	0	5000	0.5	17.7305	0.140268	-3.15251	35.3795	63.7677	136.575
HSC2	#1	FIMM000264-005	Plicamycin	IC50	246.68	2.5	63.9789	0	10000	1	12.608	-3.21705	-3.35634	6.0698	62.1123	63.9789
HSC2	#1	FIMM000269-004	Rofecoxib	IC50	10000	2.5	6.82754	0	10000	1	0	6.82754	-0.619131	-3.62441	-3.41229	-5.94195
HSC2	#1	FIMM000274-003	Lapatinib	IC50	1000	2.5	100	0	1000	0.1	0	-1.11873	-3.33693	-3.67682	-3.41229	-2.86004
HSC2	#1	FIMM000287-002	Bortezomib	IC50	21.4257	2.5	100	0	1000	0.1	20.0791	-2.33211	-0.832672	-1.12663	175.614	178.277
HSC2	#1	FIMM000290-004	Letrozole	IC50	10000	0	3.32167	0	10000	1	0	1.91928	3.32167	-0.628814	0.798752	-2.68882
HSC2	#1	FIMM000296-002	Bexarotene	IC50	10000	1.45035	6.23587	0	10000	1	0	-1.60225	-2.15274	0.681215	4.31657	6.23587
HSC2	#1	FIMM000298-004	Celecoxib	IC50	10000	2.5	35.1393	0	10000	1	0	0.158515	35.1393	-3.51961	-7.56124	-10.9501
HSC2	#1	FIMM000303-004	Anastrozole	IC50	10000	0.0639558	1.5726	0	10000	1	0	1.5726	0.807712	-1.92138	1.5437	-3.81244
HSC2	#1	FIMM000304-003	Bicalutamide	IC50	10000	2.5	4.82957	0	10000	1	0	4.82957	-2.59924	1.74671	-0.225554	-1.92905
HSC2	#1	FIMM000321-002	Clofarabine	IC50	336.892	2.5	88.8891	0	10000	1	15.7839	0.715027	-0.065865	-3.14407	88.8891	73.6419
HSC2	#1	FIMM000326-003	Lomustine	IC50	10000	1.87011	0.074495	0	10000	1	0	-0.106057	-0.803553	-2.63753	0.074495	-6.4556
HSC2	#1	FIMM000337-003	Vincristine	IC50	44.7077	1.09831	79.3242	0	1000	0.1	12.0937	-4.74974	-0.793846	13.9824	55.1801	79.3242
HSC2	#1	FIMM000344-002	Vinorelbine	IC50	646.784	1.266	100	0	10000	1	13.4631	-2.05841	-1.59948	11.8776	61.3777	104.964
HSC2	#1	FIMM000356-005	Altretamine	IC50	10000	2.5	2.32191	0	10000	1	0	-0.981879	2.32191	-1.54583	-3.45367	-2.432
HSC2	#1	FIMM000360-003	Aminoglutethimide	IC50	10000	2.5	100	0	10000	1	0	-2.87037	-2.25951	-4.22703	-0.484218	-1.54381
HSC2	#1	FIMM000370-003	Vinblastine	IC50	13.6993	1.05308	100	0	1000	0.1	21.4914	-4.2206	-2.79337	46.279	82.8881	101.465
HSC2	#1	FIMM000377-005	Chlorambucil	IC50	10000	2.5	3.4964	0	10000	1	0	-2.54194	-0.104691	-0.427943	1.29539	3.4964
HSC2	#1	FIMM000390-004	Thalidomide	IC50	10000	2.5	0.0399138	0	10000	1	0	0.0399138	-3.04573	-5.09165	-1.67407	-2.06816
HSC2	#1	FIMM000396-002	Clomifene	IC50	2029.38	2.5	100	0	10000	1	7.918	-4.8501	-4.26874	-0.847152	-4.05377	227.727
HSC2	#1	FIMM000397-004	Dacarbazine	IC50	10000	2.5	100	0	10000	1	0	-2.80651	-0.687076	-1.34496	-0.980851	-1.4903
HSC2	#1	FIMM000403-004	Cyclophosphamide	IC50	40000	2.5	0.139947	0	40000	4	0	-1.20083	-3.56017	-0.628814	-5.41951	0.104157
HSC2	#1	FIMM000406-003	Cytarabine	IC50	1961.1	2.5	57.4833	0	10000	1	4.6016	-0.352382	-3.07485	-4.08729	8.90009	57.4833
HSC2	#1	FIMM000428-003	Finasteride	IC50	10000	2.5	2.51604	0	10000	1	0	-1.00013	2.51604	-3.90389	-2.00516	-1.04086
HSC2	#1	FIMM000439-004	Fluorouracil	IC50	10000	2.5	7.84486	0	10000	1	0	1.46313	7.84486	-0.716149	-7.04392	4.19197
HSC2	#1	FIMM000446-003	Flutamide	IC50	10000	0.459954	9.34499	0	10000	1	0	-4.13849	-0.065865	-4.4017	9.34499	-0.794733
HSC2	#1	FIMM000463-004	Ifosfamide	IC50	10000	2.5	3.01107	0	10000	1	0	-1.58401	3.01107	-4.10476	-0.732534	-1.4582
HSC2	#1	FIMM000464-003	Imiquimod	IC50	2500	2.5	2.93342	0	2500	0.25	0	0.678534	2.93342	-3.33621	-2.38798	-0.923146
HSC2	#1	FIMM000469-002	Levamisole	IC50	10000	2.5	1.3998	0	10000	1	0	1.17118	1.3998	-4.03489	-0.463525	0.0506517
HSC2	#1	FIMM000482-005	Melphalan aq	IC50	12500	2.5	8.204	0	12500	1.25	0	-5.16941	8.204	-2.97813	-1.53956	-1.65082
HSC2	#1	FIMM000484-002	Methylprednisolone	IC50	10000	2.5	100	0	10000	1	0	-5.9175	-0.793846	-2.44539	-4.18828	-2.10026
HSC2	#1	FIMM000490-004	Mitoxantrone	IC50	1000	2.5	0.797135	0	1000	0.1	0	0.797135	-3.23986	-5.9912	-5.92649	-9.87994
HSC2	#1	FIMM000491-003	Paclitaxel	IC50	19.0001	1.61942	100	0	1000	0.1	20.3108	10.568	5.19501	25.9298	92.9346	125.253
HSC2	#1	FIMM000519-002	Prednisolone	IC50	10000	0.416808	10.4003	0	10000	1	0	1.7277	-1.23063	-4.76851	10.4003	1.20637
HSC2	#1	FIMM000521-004	Procarbazine	IC50	10000	1.39645	7.21395	0	10000	1	0	-1.33768	7.21395	-4.27943	0.612515	-4.92535
HSC2	#1	FIMM000523-002	Prednisone	IC50	10000	0.447559	3.4992	0	10000	1	0	-1.78472	-2.58953	0.183404	3.4992	-0.281081
HSC2	#1	FIMM000528-005	Mepacrine aq	IC50	1172.4	2.5	100	0	50000	5	19.5895	-0.179042	-1.82273	-0.0349341	136.628	346.476
HSC2	#1	FIMM000556-005	Topotecan	IC50	236.975	0.919981	100	0	10000	1	18.3911	-2.66966	3.45756	40.4712	56.8873	155.901
HSC2	#1	FIMM000560-004	Temozolomide	IC50	10000	2.5	1.93011	0	10000	1	0	-0.845032	0.75918	1.93011	-2.4811	-1.97185
HSC2	#1	FIMM000617-003	Fulvestrant	IC50	1000	2.5	0.687658	0	1000	0.1	0	0.687658	-2.86131	-1.4061	-2.26382	-0.687722
HSC2	#1	FIMM000618-004	Megestrol	IC50	10000	0.0116896	5.18531	0	10000	1	0	1.0982	5.18531	1.23143	2.46454	-0.141968
HSC2	#1	FIMM000620-004	Tamoxifen	IC50	10000	2.5	9.67092	0	10000	1	0	-2.80651	-1.37623	2.44539	-3.79511	9.67092
HSC2	#1	FIMM000640-003	Mechlorethamine	IC50	100000	2.5	1.5702	0	100000	10	0	-0.252027	-1.21122	-1.14409	-1.67407	1.5702
HSC2	#1	FIMM000649-004	Methotrexate	IC50	5000	2.5	5.08016	0	5000	0.5	0	-2.04929	-1.00739	-3.03053	-1.76719	5.08016
HSC2	#1	FIMM000773-002	Nilutamide	IC50	10000	2.5	0.853232	0	10000	1	0	-0.60783	-2.00715	-3.96502	0.840138	0.853232
HSC2	#1	FIMM000822-003	Mitotane	IC50	10000	2.5	7.36925	0	10000	1	0	-1.82121	7.36925	-1.58077	-7.19912	-0.944548
HSC2	#1	FIMM000833-003	Allopurinol	IC50	10000	1.25541	5.16712	0	10000	1	0	5.16712	-0.104691	-1.85151	0.498703	-2.17517
HSC2	#1	FIMM000862-003	Busulfan	IC50	100000	2.5	2.5012	0	100000	10	0	-2.97073	-3.93872	-3.46721	-7.06461	2.5012
HSC2	#1	FIMM000914-002	Deferoxamine aq	IC50	10000	0.46705	5.30984	0	10000	1	0	1.79156	-1.71596	-2.82093	5.30984	-7.38659
HSC2	#1	FIMM000983-003	Hydroxyurea	IC50	100000	2.5	0.863933	0	100000	10	0	-4.41218	-5.49175	-4.02616	-3.39159	0.863933
HSC2	#1	FIMM001000-003	Mercaptopurine	IC50	10000	2.4959	10.7596	0	10000	1	0	10.7596	1.79777	-4.6637	0.0641485	-0.816135
HSC2	#1	FIMM001062-003	Thioguanine	IC50	10000	0.108045	4.50586	0	10000	1	0	1.36277	4.50586	-3.27507	2.88875	-3.4593
HSC2	#1	FIMM001171-003	Carmustine	IC50	10000	0	3.82602	0	10000	1	0	3.82602	-1.55095	3.58075	2.28865	-3.4593
HSC2	#1	FIMM001217-003	Thio-TEPA	IC50	50000	2.5	1.32628	0	50000	5	0	1.32628	-4.47258	-2.73359	-7.15773	-7.56851
HSC2	#1	FIMM001220-003	Pipobroman	IC50	10000	2.5	0.74235	0	10000	1	0	-4.53078	-3.46311	0.74235	-1.75684	-2.84934
HSC2	#1	FIMM001244-002	Tacrolimus	IC50	10000	2.5	2.85959	0	10000	1	0	0.0764064	2.80723	-2.30565	1.28504	2.84363
HSC2	#1	FIMM001823-002	AT 101	IC50	100000	0.287931	69.3342	0	100000	10	0	-3.45425	0.730061	-3.17027	69.3342	-18.4194
HSC2	#1	FIMM002337-002	BI 2536	IC50	21.5076	2.5	100	0	1000	0.1	20.0584	3.03231	-1.35682	8.16585	123.478	83.2408
HSC2	#1	FIMM003569-002	Pravastatin aq	IC50	1664.8	2.5	15.2783	0	10000	1	0.5698	-0.845032	4.37967	-3.16154	3.344	15.2783
HSC2	#1	FIMM003593-003	Exemestane	IC50	10000	0.987608	4.42815	0	10000	1	0	4.42815	-0.502654	-2.97813	1.15053	0.917439
HSC2	#1	FIMM003684-002	Irinotecan	IC50	2236.19	2.5	71.5338	0	10000	1	5.2859	3.306	5.49591	-0.794751	8.08271	71.5338
HSC2	#1	FIMM003705-001	Palbociclib	IC50	10000	2.5	7.86428	0	10000	1	0	5.5138	7.86428	3.45848	-0.949812	7.05985
HSC2	#1	FIMM003706-001	AT9283	IC50	275.838	2.5	82.6736	0	1000	0.1	5.2032	10.7322	1.2445	-0.532745	4.33727	82.6736
HSC2	#1	FIMM003707-001	Navitoclax	IC50	982.823	2.5	100	0	10000	1	11.817	3.58882	1.94336	11.7029	50.669	121.636
HSC2	#1	FIMM003708-001	Selumetinib	IC50	10000	0.577702	1.66786	0	10000	1	0	-1.51102	-2.49247	-0.331874	1.66786	-0.66632
HSC2	#1	FIMM003709-001	Veliparib	IC50	10000	0.691806	1.24365	0	10000	1	0	-0.489229	-3.67665	1.23143	1.24365	0.189766
HSC2	#1	FIMM003710-001	Afatinib	IC50	1000	0.429824	8.24825	0	1000	0.1	0	-5.85364	-4.28816	0.567679	8.24825	-1.501
HSC2	#1	FIMM003711-001	Dovitinib	IC50	10000	1	6.50648	0	10000	1	0	5.16712	5.01059	6.50648	1.03672	2.40489
HSC2	#1	FIMM003712-001	Obatoclax	IC50	2103.18	2.5	35.1716	0	10000	1	2.4288	5.93347	4.36997	-0.0960688	4.62697	35.1716
HSC2	#1	FIMM003713-001	Crizotinib	IC50	1000	1	8.84693	0	1000	0.1	0	5.46819	2.23456	6.75975	5.11326	8.84693
HSC2	#1	FIMM003714-001	Danusertib	IC50	2391.26	2.5	100	0	10000	1	7.0494	1.7277	52.6788	4.73357	5.04083	114.873
HSC2	#1	FIMM003715-001	Foretinib	IC50	1000	1	100	0	1000	0.1	0	3.89901	2.9043	100.069	3.45781	4.74842
HSC2	#1	FIMM003716-001	Abiraterone	IC50	5000	2.5	9.39269	0	5000	0.5	0	-0.7538	-1.23063	4.5327	-1.18778	9.39269
HSC2	#1	FIMM003717-001	Tanespimycin	IC50	257.927	2.5	100	0	10000	1	19.0722	44.5426	0.118557	-0.515278	118.863	197.304
HSC2	#1	FIMM003718-001	Alvespimycin	IC50	186.641	2.5	100	0	1000	0.1	8.3641	21.2147	0.865951	1.25763	8.20687	188.422
HSC2	#1	FIMM003719-001	SNS-032	IC50	6.73831	0.264299	48.4274	0	10000	1	14.3038	2.12912	48.4274	29.4233	34.1042	37.0764
HSC2	#1	FIMM003720-001	ABT-751	IC50	304.064	1.553	72.2722	0	10000	1	12.9154	-3.83743	-0.327938	10.9868	62.3813	72.2722
HSC2	#1	FIMM003721-001	Serdemetan	IC50	10000	2.5	6.87329	0	10000	1	0	0.0672832	-5.54999	6.87329	-5.1505	0.83183
HSC2	#1	FIMM003722-001	BIIB021	IC50	230.572	2.5	100	0	10000	1	19.6808	8.99885	4.40879	1.18776	136.773	220.707
HSC2	#1	FIMM003723-001	CUDC-101	IC50	984.342	2.5	100	0	10000	1	11.8087	1.80068	6.22389	5.00431	50.0689	170.487
HSC2	#1	FIMM003724-001	Decitabine	IC50	10000	0.23562	4.99944	0	10000	1	0	1.30803	2.05013	1.5633	4.99944	2.76872
HSC2	#1	FIMM003725-001	Alvocidib	IC50	303.792	2.5	63.209	0	10000	1	11.7152	0.788012	-0.590011	1.21396	63.209	39.8158
HSC2	#1	FIMM003726-001	MGCD-265	IC50	1474.81	2.02198	11.5115	0	10000	1	0.0906	-0.534845	3.24402	1.08296	3.56128	11.5115
HSC2	#1	FIMM003727-001	Amonafide	IC50	277.301	0.22536	16.1737	0	10000	1	0.087	2.0835	9.15523	0.515278	16.1737	8.05505
HSC2	#1	FIMM003728-001	Tipifarnib	IC50	10000	2.5	5.63058	0	10000	1	0	2.09262	-0.13381	1.18776	5.63058	4.05285
HSC2	#1	FIMM003729-001	Pimasertib	IC50	10000	1	40.052	0	10000	1	0	8.05916	6.02006	40.052	2.69217	11.4259
HSC2	#1	FIMM003730-001	Ponatinib	IC50	30.2241	2.5	34.1249	0	1000	0.1	5.9932	6.17979	4.00112	0.689949	34.1249	28.4406
HSC2	#1	FIMM003732-001	Perifosine aq/PBS	IC50	2500	2.5	3.35728	0	2500	0.25	0	-2.11315	0.700942	-1.74671	1.30573	3.35728
HSC2	#1	FIMM003733-001	Motesanib	IC50	10000	0.254981	68.8065	0	10000	1	0	0.669411	1.36098	1.87771	68.8065	8.34398
HSC2	#1	FIMM003734-002	Cediranib	IC50	217.38	2.5	17.2687	0	1000	0.1	0.6379	-3.12582	-2.74484	-4.04362	2.11276	17.2687
HSC2	#1	FIMM003735-001	PF-04691502	IC50	2714.03	2.5	45.3697	0	10000	1	2.7116	1.98314	3.55463	7.38857	2.57836	45.3697
HSC2	#1	FIMM003736-001	Rucaparib	IC50	10000	2.5	4.05285	0	10000	1	0	0.733273	-3.34663	1.03056	-0.794614	4.05285
HSC2	#1	FIMM003737-001	Tarenflurbil	IC50	10000	2.5	1.99825	0	10000	1	0	-2.66966	-3.16221	-1.97378	-1.96377	1.99825
HSC2	#1	FIMM003738-001	Tivozanib	IC50	10000	1	63.163	0	10000	1	0	63.163	5.94241	8.59379	10.7625	18.9701
HSC2	#1	FIMM003739-001	MK1775	IC50	1506.29	2.21778	97.088	0	10000	1	9.1662	7.44791	1.82689	8.83833	27.6894	97.088
HSC2	#1	FIMM003740-002	PF477736	IC50	1003.71	1.25442	100	0	10000	1	11.1784	10.933	4.36997	15.8776	45.4751	105.852
HSC2	#1	FIMM003741-001	AZD7762	IC50	265.601	2.5	85.4559	0	1000	0.1	5.553	3.19652	-1.33741	4.17463	5.44434	85.4559
HSC2	#1	FIMM003742-001	AZD1152-HQPA	IC50	183.295	2.45304	18.9487	0	1000	0.1	0.9405	16.2335	1.5454	5.51959	3.43712	18.9487
HSC2	#1	FIMM003743-001	AZD8055	IC50	10000	1	16.7456	0	10000	1	0	12.9492	16.7456	12.6287	12.4593	11.1691
HSC2	#1	FIMM003744-001	Belinostat	IC50	1704.66	2.5	100	0	10000	1	8.849	15.3303	3.54492	7.74664	13.6698	199.594
HSC2	#1	FIMM003745-001	Bimatoprost	IC50	5500	2.5	7.60561	0	5500	0.55	0	2.77686	-0.0561585	3.01307	-1.36367	7.60561
HSC2	#1	FIMM003746-001	Doramapimod	IC50	10000	0.272291	81.4707	0	10000	1	0	2.96845	-5.24909	1.72924	81.4707	7.24177
HSC2	#1	FIMM003747-003	Bryostatin 1	IC50	100	0.0277245	2.29279	0	100	0.01	0	0.924859	2.29279	-0.899553	1.60578	-2.30358
HSC2	#1	FIMM003748-001	Tacedinaline	IC50	1000	0	2.67134	0	1000	0.1	0	1.83717	2.67134	1.5109	2.51628	-3.09546
HSC2	#1	FIMM003749-001	BMS-754807	IC50	1402.38	2.5	100	0	10000	1	9.8976	10.8508	17.328	6.41041	28.2998	148.464
HSC2	#1	FIMM003750-001	Idelalisib	IC50	511.194	0.449826	30.8483	0	10000	1	2.8171	5.75101	5.36002	10.8994	11.2901	30.8483
HSC2	#1	FIMM003751-001	Trametinib	IC50	93.6093	2.5	14.5506	0	250	0.025	0.1383	2.24772	4.08848	2.87333	-1.93273	14.5506
HSC2	#1	FIMM003752-001	Erismodegib	IC50	1.31663	2.5	15.9983	0	10000	1	4.9457	5.34959	15.9983	13.8339	11.8385	15.4174
HSC2	#1	FIMM003753-001	OSI-027	IC50	10000	1	14.9251	0	10000	1	0	8.96236	6.19477	6.78595	9.72781	14.9251
HSC2	#1	FIMM003754-001	Refametinib	IC50	320.929	0.279837	17.1724	0	10000	1	0.2755	5.85136	6.10742	3.70302	6.69627	17.1724
HSC2	#1	FIMM003755-001	Everolimus	IC50	100	1	5.59298	0	100	0.01	0	1.76419	5.59298	3.22267	4.22345	2.09456
HSC2	#1	FIMM003756-001	Ruxolitinib	IC50	10000	1	13.1381	0	10000	1	0	8.03179	9.09699	7.41477	7.61712	13.1381
HSC2	#1	FIMM003757-001	Fasudil	IC50	50000	2.5	8.00155	0	50000	5	0	-3.72795	-7.92806	-6.29687	-6.02996	8.00155
HSC2	#1	FIMM003758-001	Indibulin	IC50	1582.05	2.5	81.122	0	10000	1	7.5413	-1.37417	-0.259993	-0.270739	19.5156	81.122
HSC2	#1	FIMM003759-001	Iniparib	IC50	10000	1	37.0515	0	10000	1	0	8.43321	37.0515	7.98245	12.8732	15.182
HSC2	#1	FIMM003760-001	MK-2206	IC50	1000	2.5	2.21227	0	1000	0.1	0	0.313608	-1.04621	1.12663	1.76098	2.21227
HSC2	#1	FIMM003761-001	Alisertib	IC50	10000	1	26.4035	0	10000	1	0	5.76013	26.4035	21.1613	14.8286	17.6325
HSC2	#1	FIMM003762-001	Nelarabine	IC50	7.38697	0.221498	12.4104	0	10000	1	0.0142	5.67802	4.98147	9.76409	6.36519	12.4104
HSC2	#1	FIMM003763-001	Nilotinib	IC50	36.617	0.402302	12.2006	0	10000	1	0.1168	4.33692	3.9623	4.69864	12.2006	11.4152
HSC2	#1	FIMM003764-001	NVP-AUY922	IC50	20.3578	2.5	100	0	1000	0.1	20.3567	-3.14407	-3.79313	0.820952	191.63	201.381
HSC2	#1	FIMM003765-001	2-methoxyestradiol	IC50	1495.81	2.4983	43.2509	0	10000	1	3.9791	5.26748	5.11736	2.7598	11.5488	43.2509
HSC2	#1	FIMM003766-002	Plerixafor aq	IC50	2807.79	2.5	47.6918	0	10000	1	2.793	5.24011	3.0596	9.66802	2.19553	47.6918
HSC2	#1	FIMM003767-001	Vemurafenib	IC50	10000	1	15.7598	0	10000	1	0	10.714	7.56338	11.144	6.89286	15.7598
HSC2	#1	FIMM003769-001	Vandetanib	IC50	1000	1	54.7948	0	1000	0.1	0	5.99733	54.7948	9.69422	6.9239	8.78273
HSC2	#1	FIMM003771-001	YM155	IC50	419.433	1.87707	100	0	10000	1	16.1804	8.04092	15.0761	7.07416	82.7019	126.944
HSC2	#1	FIMM003772-001	Linsitinib	IC50	10000	1	6.50538	0	10000	1	0	4.04498	6.50538	3.70302	5.33053	3.91374
HSC2	#1	FIMM003773-001	EMD1214063	IC50	1000	1	13.9699	0	1000	0.1	0	7.55739	9.81527	8.05231	13.9699	12.9882
HSC2	#1	FIMM003774-001	Lestaurtinib	IC50	311.869	2.5	11.7148	0	1000	0.1	0.0333	0.75152	-2.21098	0.803485	0.074495	11.7148
HSC2	#1	FIMM003775-001	Dasatinib	IC50	1000	2.5	3.21817	0	1000	0.1	0	-0.233781	-1.80331	-1.92138	-2.54318	3.21817
HSC2	#1	FIMM003776-001	Tofacitinib	IC50	5000	0.370181	4.13034	0	5000	0.5	0	1.39014	-0.667663	0.541479	4.13034	1.61301
HSC2	#1	FIMM003777-001	Fingolimod	IC50	2218.96	2.5	100	0	10000	1	7.4441	9.01709	3.07901	5.51086	-2.23278	165.446
HSC2	#1	FIMM003778-001	Axitinib	IC50	462.877	0.718371	12.5281	0	10000	1	0.0899	2.24772	2.03072	2.55019	7.524	12.5281
HSC2	#1	FIMM003779-001	Saracatinib	IC50	8114.9	0.223946	75.4179	0	10000	1	6.9097	3.33337	0.914483	13.0828	75.4179	10.4842
HSC2	#1	FIMM003780-002	Bosutinib	IC50	3245.98	2.5	66.8788	0	10000	1	3.5869	-1.59313	0.642703	2.67246	-0.918772	66.8788
HSC2	#1	FIMM003781-001	Canertinib	IC50	1997.04	2.5	100	0	10000	1	8.0034	-2.19526	-0.230874	36.7332	0.891871	202.526
HSC2	#1	FIMM003782-001	Lenalidomide	IC50	1868.13	2.5	35.0753	0	10000	1	2.6463	6.16155	4.78734	2.66373	6.0134	35.0753
HSC2	#1	FIMM003783-001	Panobinostat	IC50	121.958	2.5	100	0	1000	0.1	10.6505	-2.83388	-2.41482	-5.29252	35.8631	192.081
HSC2	#1	FIMM003784-001	Pazopanib	IC50	10000	0.611764	3.59232	0	10000	1	0	0.924859	-4.79289	-2.26198	3.59232	0.104157
HSC2	#1	FIMM003785-001	Tandutinib	IC50	1000	2.5	100	0	1000	0.1	0	-1.34681	-2.3857	-1.89518	-3.36055	-0.57001
HSC2	#1	FIMM003786-001	Temsirolimus	IC50	100	2.5	9.76519	0	100	0.01	0	9.76519	-4.8123	-4.13969	-1.64303	0.553602
HSC2	#1	FIMM003787-001	Vorinostat	IC50	3429.61	2.5	81.6891	0	10000	1	4.2111	2.41193	22.6957	-4.91698	-3.96065	81.6891
HSC2	#1	FIMM003788-001	Entinostat	IC50	10000	2.5	53.3582	0	10000	1	0	3.38811	53.3582	-7.59817	-10.1375	6.41779
HSC2	#1	FIMM003789-001	Enzastaurin	IC50	10000	0.769048	8.96464	0	10000	1	0	-0.106057	1.75894	1.86898	3.58197	8.96464
HSC2	#1	FIMM003790-001	Olaparib	IC50	637.533	0.476011	15.7277	0	10000	1	0.2006	3.04143	2.62281	5.13532	5.28915	15.7277
HSC2	#1	FIMM003791-001	Masitinib	IC50	3137.99	2.5	22.769	0	10000	1	0.8037	-2.98897	1.02125	-0.0873353	0.0848416	22.769
HSC2	#1	FIMM003792-001	Pictilisib	IC50	10000	2.5	5.59441	0	10000	1	0	2.46667	0.167089	-0.0262006	-0.556643	2.80083
HSC2	#1	FIMM003793-001	Vismodegib	IC50	10000	1	95.0764	0	10000	1	0	7.29282	95.0764	6.77722	7.31707	0.671314
HSC2	#1	FIMM003794-001	Sorafenib	IC50	1000	2.5	100	0	1000	0.1	0	-4.04726	-1.06563	-6.39294	-4.39521	-4.16557
HSC2	#1	FIMM003795-001	Seliciclib	IC50	10000	2.5	6.15243	0	10000	1	0	6.15243	3.63228	0.0174671	-2.25347	-2.93495
HSC2	#1	FIMM003796-002	Patupilone	IC50	9.16744	0.948085	79.8876	0	1000	0.1	18.8408	-3.0802	12.0089	38.8293	79.8876	60.0944
HSC2	#1	FIMM003797-001	Docetaxel	IC50	8.43115	1.31077	100	0	1000	0.1	24.4392	-0.553091	5.20472	55.8859	94.7039	105.114
HSC2	#1	FIMM023794-002	Pentostatin	IC50	10000	2.5	2.59966	0	10000	1	0	-0.60783	-3.2981	-3.90389	-5.52298	1.33478
HSC2	#1	FIMM023795-004	Sirolimus	IC50	100	0	17.658	0	100	0.01	0	14.1078	17.658	2.8122	1.06776	-3.83384
HSC2	#1	FIMM023796-003	Estramustine aq	IC50	10000	0.139537	3.37504	0	10000	1	0	-0.525722	3.12755	-0.366808	3.37504	0.799727
HSC2	#1	FIMM023797-003	Floxuridine	IC50	3728.09	2.5	17.1189	0	10000	1	0.2868	0.851874	-4.31727	-0.637548	-2.1707	17.1189
HSC2	#1	FIMM023798-002	Gemcitabine	IC50	5.46697	2.5	65.7853	0	1000	0.1	18.5371	-0.945387	-1.00739	54.0605	65.7853	61.0147
HSC2	#1	FIMM023799-002	Teniposide	IC50	1427.34	2.5	100	0	10000	1	9.8026	-3.55461	-1.9295	-3.86895	27.8446	134.67
HSC2	#1	FIMM023800-002	Dactinomycin	IC50	8.46279	2.5	56.9494	0	1000	0.1	14.6691	-0.972756	-5.51116	34.445	56.9494	39.88
HSC2	#1	FIMM023801-003	Streptozocin	IC50	10000	2.5	100	0	10000	1	0	-5.80803	-6.89918	-7.06543	-7.66471	-4.19767
HSC2	#1	FIMM023804-002	Cladribine	IC50	318.993	2.5	96.8525	0	1000	0.1	5.3775	6.81842	2.19573	-2.70739	-0.411792	96.8525
HSC2	#1	FIMM023805-002	Mitomycin C	IC50	1054.95	2.5	28.9542	0	10000	1	2.9057	0.313608	-1.51212	-2.28818	13.5353	28.9542
HSC2	#1	FIMM023806-003	Carboplatin aq	IC50	20500.2	2.5	100	0	100000	10	7.8642	-0.945387	4.33114	-3.01307	1.32643	184.409
HSC2	#1	FIMM023807-005	Cisplatin aq	IC50	29335.8	2.5	100	0	100000	10	5.9831	7.3658	0.768887	15.4409	-1.01189	105.767
HSC2	#1	FIMM023808-003	Pemetrexed aq	IC50	2247.28	2.5	15.9524	0	10000	1	0.4836	4.20919	5.08824	-3.31874	1.79202	15.9524
HSC2	#1	FIMM023809-003	Oxaliplatin aq	IC50	29461.7	2.5	36.5627	0	100000	10	1.8951	-4.54903	0.730061	-8.13092	1.12984	36.5627
HSC2	#1	FIMM023810-002	Uracil mustard	IC50	10000	0.515657	1.58173	0	10000	1	0	1.58173	-0.357057	-0.934488	1.18157	-1.82204
HSC2	#1	FIMM023811-004	Daunorubicin	IC50	344.401	2.5	63.0372	0	1000	0.1	3.1643	18.8975	-0.279406	-2.39299	-3.25709	63.0372
HSC2	#1	FIMM023814-002	Etoposide	IC50	1419.74	2.5	38.9169	0	10000	1	3.6185	0.0764064	4.47674	-5.68553	11.466	38.9169
HSC2	#1	FIMM023816-003	Arsenic(III) oxide aq	IC50	2500	0.516433	3.64405	0	2500	0.25	0	-1.78472	0.186502	-2.55892	3.64405	-0.495103
HSC2	#1	FIMM023818-005	Doxorubicin	IC50	345.618	0.0871204	100	0	1000	0.1	18.024	1.80981	-3.06515	183.168	-3.5054	31.0196
HSC2	#1	FIMM023819-002	Valrubicin	IC50	5000	2.5	3.2149	0	5000	0.5	0	0.413963	3.2149	-5.56326	-10.003	-5.34269
HSC2	#1	FIMM023820-002	Sunitinib	IC50	1000	2.5	9.90634	0	1000	0.1	0	-1.93981	-0.425002	8.71606	-0.587683	9.90634
HSC2	#1	FIMM023821-002	Ixabepilone	IC50	353.695	2.5	62.1062	0	1000	0.1	3.0257	0.879244	-1.58977	-1.49343	-4.5504	62.1062
HSC2	#1	FIMM023825-003	Azacitidine	IC50	10000	2.5	4.49615	0	10000	1	0	1.6912	4.49615	0.288206	-0.0600099	4.20267
HSC2	#1	FIMM023828-002	Fludarabine	IC50	10000	2.5	4.61974	0	10000	1	0	4.61974	-3.27869	-1.52837	-3.27778	4.19197
HSC2	#1	FIMM023831-002	Bleomycin	IC50	1084.69	2.5	20.7251	0	10000	1	1.6599	3.23302	1.07949	-2.13971	9.33464	20.7251
HSC2	#1	FIMM023832-001	Dactolisib	IC50	1000	0	9.86555	0	1000	0.1	0	9.86555	4.59321	9.36234	-0.56699	2.43699
HSC2	#1	FIMM023833-001	Quizartinib	IC50	1000	0.347352	11.9627	0	1000	0.1	0	-0.872401	2.05013	-4.44537	11.9627	-1.40469
HSC2	#1	FIMM100345-001	Prima-1 Met	IC50	10000	1	4.89598	0	10000	1	0	4.25481	0.467988	3.22267	4.89598	0.0292496
HSC2	#1	FIMM100346-001	Carfilzomib	IC50	22.9513	2.5	100	0	1000	0.1	19.7058	6.96439	1.29303	-7.41477	173.751	167.394
HSC2	#1	FIMM100347-001	Gandotinib	IC50	2245.82	2.5	100	0	10000	1	7.3805	0.860997	-1.08504	-0.192138	-2.55352	162.108
HSC2	#1	FIMM100352-001	AZ 3146	IC50	4371.53	2.5	14.7432	0	10000	1	0.0952	1.46313	-4.61817	-2.21832	-6.54728	14.7432
HSC2	#1	FIMM100354-001	S-trityl-L-cysteine	IC50	40000	2.5	100	0	40000	4	0	-3.17144	-2.76425	-2.786	-6.24724	-4.27258
HSC2	#1	FIMM100355-002	Sotrastaurin	IC50	10000	0.111601	44.5235	0	10000	1	0	5.22186	7.15571	44.5235	5.17533	-2.01466
HSC2	#1	FIMM100357-001	Geldanamycin	IC50	210.716	2.5	100	0	10000	1	20.1696	-0.361505	-2.90014	-3.05674	195.789	166.228
HSC2	#1	FIMM100358-001	Bendamustine	IC50	10000	2.5	7.24177	0	10000	1	0	-2.42334	-1.23063	-1.87771	-5.68852	7.24177
HSC2	#1	FIMM100361-001	Cyclopamine	IC50	10000	2.5	0.575004	0	10000	1	0	-5.64381	-4.10373	-5.79033	-2.42937	0.575004
HSC2	#1	FIMM100362-001	Midostaurin	IC50	242.708	2.5	100	0	10000	1	19.4023	4.49201	-7.71452	2.33185	121.367	141.155
HSC2	#1	FIMM100364-001	Regorafenib	IC50	10000	1	7.46616	0	10000	1	0	7.46616	3.04019	2.21832	4.27519	1.63441
HSC2	#1	FIMM100365-001	XAV-939	IC50	10000	1	6.36949	0	10000	1	0	2.87721	6.36949	1.07422	0.488356	3.4857
HSC2	#1	FIMM100366-003	UCN-01	IC50	158.124	2.5	100	0	10000	1	21.7283	2.9502	2.4481	21.9998	138.666	139.7
HSC2	#1	FIMM100367-002	Ruboxistaurin	IC50	1879.87	2.5	100	0	10000	1	8.3257	5.70539	3.9623	4.96064	5.35123	210.444
HSC2	#1	FIMM100368-001	Capecitabine	IC50	10000	2.5	100	0	10000	1	0	-1.72998	-6.87006	-2.51526	-2.05689	-4.20837
HSC2	#1	FIMM100371-002	Chloroquine aq	IC50	19924.7	2.5	100	0	100000	10	8.0156	-0.945387	1.66188	-1.87771	2.40246	194.008
HSC2	#1	FIMM100372-002	Valproic acid aq	IC50	1000000	2.5	1.95307	0	1000000	100	0	-2.04929	1.95307	-4.47157	-1.01189	-8.4353
HSC2	#1	FIMM100373-001	Tivantinib	IC50	242.61	2.5	39.6339	0	1000	0.1	2.5265	10.6684	3.43815	-2.08731	3.56128	39.6339
HSC2	#1	FIMM100374-001	MK-4827	IC50	10000	2.5	4.25481	0	10000	1	0	4.25481	-1.54124	-3.0742	-2.53283	1.90194
HSC2	#1	FIMM100375-001	Volasertib	IC50	25.2077	2.5	100	0	1000	0.1	19.1967	-0.790293	-1.36652	-1.01309	124.367	108.035
HSC2	#1	FIMM100376-001	Toremifene	IC50	10000	1.00001	60.2345	0	10000	1	0	60.2345	-0.2697	-3.80782	6.24103	9.28568
HSC2	#1	FIMM100377-001	Lasofoxifene	IC50	1000	2.5	3.81743	0	1000	0.1	0	-1.52015	-6.3168	-1.57204	0.519396	3.81743
HSC2	#1	FIMM100378-003	Galiellalactone	IC50	50000	2.5	8.18347	0	50000	5	0	-6.79333	-6.13237	-3.83402	-3.35021	8.18347
HSC2	#1	FIMM100379-001	Omacetaxine	IC50	588.572	2.5	79.1958	0	10000	1	11.692	-4.01989	-4.88025	-0.978155	62.702	79.1958
HSC2	#1	FIMM100380-001	RAF265	IC50	1000	0.456351	7.3688	0	1000	0.1	0	5.07589	-4.91907	-2.90827	7.3688	-2.10026
HSC2	#1	FIMM100381-001	Nutlin-3	IC50	10000	2.5	1.85601	0	10000	1	0	-4.2206	1.85601	-8.11345	-6.47486	-9.4947
HSC2	#1	FIMM100382-002	Neratinib	IC50	1000	2.5	100	0	1000	0.1	0	-2.32298	-2.09451	-1.55457	-1.60164	-2.77443
HSC2	#1	FIMM100383-001	Mocetinostat	IC50	2712.53	2.5	100	0	10000	1	6.3892	-2.25912	-6.79241	-8.87327	-8.22342	127.768
HSC2	#1	FIMM100384-001	Rabusertib	IC50	1000	2.5	0.104157	0	1000	0.1	0	-2.843	-1.74507	-1.25763	-0.349713	0.104157
HSC2	#1	FIMM100385-001	Galunisertib	IC50	1000	2.5	100	0	1000	0.1	0	-1.95806	-4.10373	-4.5589	-1.61199	-0.206174
HSC2	#1	FIMM100386-001	Linifanib	IC50	1000	2.5	100	0	1000	0.1	0	-3.42688	-5.39469	-5.61566	-4.09516	-3.65192
HSC2	#1	FIMM100387-001	Brivanib	IC50	1000	2.5	0.403787	0	1000	0.1	0	-2.32298	-5.79265	-4.26196	-1.68442	0.403787
HSC2	#1	FIMM100388-001	Buparlisib	IC50	2212	2.5	100	0	10000	1	7.4607	1.28979	7.24307	5.30125	5.8789	127.607
HSC2	#1	FIMM100389-001	Nintedanib	IC50	10000	2.5	1.81174	0	10000	1	0	1.08908	1.46775	-4.28816	1.0988	1.78423
HSC2	#1	FIMM100390-001	GDC-0980	IC50	10000	2.5	100	0	10000	1	0	-1.91244	-1.69654	-2.82093	-2.07758	-0.206174
HSC2	#1	FIMM100391-001	AZD4547	IC50	1000	1	9.46413	0	1000	0.1	0	9.46413	2.9043	1.52837	2.59905	0.671314
HSC2	#1	FIMM100392-001	VER 155008	IC50	10000	2.5	12.6664	0	10000	1	0	12.6664	-1.99744	0.305674	-2.0362	-2.25008
HSC2	#1	FIMM100393-001	Daporinad	IC50	1000	0.718863	3.55463	0	1000	0.1	0	-0.480106	3.55463	-3.78162	2.01964	-1.16927
HSC2	#1	FIMM100395-001	Cabozantinib	IC50	1000	2.5	100	0	1000	0.1	0	-3.30828	-2.74484	-5.10038	-5.40917	-7.21538
HSC2	#1	FIMM100396-001	AZD1480	IC50	53.2832	2.08924	13.32	0	1000	0.1	0.6618	4.5285	2.05013	0.358075	10.5038	13.32
HSC2	#1	FIMM100397-001	Ridaforolimus	IC50	100	2.5	3.08872	0	100	0.01	0	2.15648	3.08872	-3.31001	-2.26382	0.970944
HSC2	#1	FIMM100398-001	Sonolisib	IC50	10000	0.635383	2.25507	0	10000	1	0	1.18031	-2.15274	2.20085	0.602168	2.25507
HSC2	#1	FIMM100399-001	Quisinostat	IC50	225.73	2.5	100	0	1000	0.1	7.3535	5.83311	-0.793846	11.0741	0.974643	144.28
HSC2	#1	FIMM100402-001	Tosedostat	IC50	10000	2.5	4.42739	0	10000	1	0	0.72415	-0.250287	-3.88642	3.17845	4.42739
HSC2	#1	FIMM100403-001	PF-04708671	IC50	10000	2.5	1.57365	0	10000	1	0	-2.95248	-0.318232	-5.01305	-3.72268	0.810428
HSC2	#1	FIMM100407-001	MEK-162	IC50	1000	0.829173	22.2913	0	1000	0.1	0	22.2913	3.00136	-2.74233	3.44746	4.33108
HSC2	#1	FIMM100408-002	Tamatinib	IC50	157.726	2.5	10.2451	0	10000	1	0.0662	-4.5764	-3.30781	2.49779	10.2451	6.21447
HSC2	#1	FIMM100409-001	KX2-391	IC50	139.007	1.26185	63.1763	0	10000	1	13.7838	-0.489229	-2.91955	26.5761	55.832	63.1763
HSC2	#1	FIMM100410-001	PF-3845	IC50	3937.09	2.5	13.0525	0	10000	1	0.053	-1.83033	2.0016	-2.05238	-2.64664	13.0525
HSC2	#1	FIMM100411-001	MK-0752	IC50	1000	2.5	1.30803	0	1000	0.1	0	1.30803	-0.687076	-4.35803	-3.47437	-5.20357
HSC2	#1	FIMM100412-001	TAK-733	IC50	1000	2.5	7.65754	0	1000	0.1	0	-0.0239483	7.43719	-1.96504	1.31608	7.5414
HSC2	#1	FIMM100413-001	SB 743921	IC50	100	2.5	1.76419	0	100	0.01	0	1.76419	1.71041	0.244539	-0.401445	-0.527206
HSC2	#1	FIMM100414-001	GSK2126458	IC50	1000	0.311465	9.5104	0	1000	0.1	0	-1.83033	3.70022	8.9344	-0.349713	9.5104
HSC2	#1	FIMM100415-001	Ibrutinib	IC50	1000	0.962025	99.9384	0	1000	0.1	0	99.9384	0.535933	-2.46286	10.1313	-0.86964
HSC2	#1	FIMM100416-001	TAK-901	IC50	182.663	0.362055	100	0	1000	0.1	11.0108	-2.78826	0.27386	-1.77291	113.886	21.7952
HSC2	#1	FIMM100417-004	Fostamatinib aq	IC50	520.488	2.5	100	0	2500	0.25	7.782	-1.65699	-3.05544	3.77288	-2.55352	200.064
HSC2	#1	FIMM100418-001	(+)JQ1	IC50	10000	2.5	28.2769	0	10000	1	0	-4.12937	28.2769	-2.55892	-1.73615	11.6827
HSC2	#1	FIMM100419-001	(-)JQ1	IC50	10000	2.5	2.61891	0	10000	1	0	-4.08375	-2.90014	-4.3493	-3.79511	2.61891
HSC2	#1	FIMM109440-001	NVP-BGJ398	IC50	1000	0.573767	4.18182	0	1000	0.1	0	4.18182	-2.55071	-2.29692	3.16811	-3.73753
HSC2	#1	FIMM109441-001	Momelotinib	IC50	3218.79	2.5	38.735	0	10000	1	1.8694	0.277116	-1.19181	-5.98247	-0.32902	38.735
HSC2	#1	FIMM109442-001	INK128	IC50	1000	0.842497	63.382	0	1000	0.1	0	63.382	3.34109	0.794751	6.90321	6.65321
HSC2	#1	FIMM109443-001	PIK-75	IC50	329.936	2.5	54.0376	0	10000	1	9.7392	-0.252027	1.95307	0.646281	52.4693	54.0376
HSC2	#1	FIMM109444-001	TGX-221	IC50	10000	2.5	2.40927	0	10000	1	0	-0.772047	2.40927	-1.58077	-2.79149	-0.848238
HSC2	#1	FIMM109445-001	Tubacin	IC50	10000	2.5	2.71522	0	10000	1	0	0.131145	0.293272	-0.672482	2.66113	2.71522
HSC2	#1	FIMM109446-001	Tubastatin A	IC50	10000	2.5	14.7073	0	10000	1	0	1.05258	-3.52135	14.7073	-3.75372	0.649912
HSC2	#1	FIMM109447-001	Atorvastatin	IC50	233.634	2.5	100	0	10000	1	19.6091	-3.58198	-6.93801	-2.23578	146.385	257.347
HSC2	#1	FIMM109448-001	Varespladib	IC50	10000	2.5	4.79123	0	10000	1	0	-3.3539	-4.34639	-3.33621	-3.27778	4.79123
HSC2	#1	FIMM109449-001	StemRegenin 1	IC50	10000	2.5	0.735313	0	10000	1	0	-2.87037	-1.74507	-2.96067	-7.41639	0.414488
HSC2	#1	FIMM109450-001	VX-11E	IC50	650.63	2.5	68.7408	0	2500	0.25	4.5045	4.91168	-2.88073	-3.80782	4.81321	68.7408
HSC2	#1	FIMM109451-001	PFI-1	IC50	10000	2.5	3.08294	0	10000	1	0	2.13824	-0.395883	3.08294	-1.93273	-1.01946
HSC2	#1	FIMM109453-001	4-hydroxytamoxifen	IC50	2184.23	2.5	100	0	10000	1	7.5276	-3.51812	-1.09475	-1.13536	-4.09516	182.054
HSC2	#1	FIMM109454-001	15D-PGJ2	IC50	800	2.5	100	0	800	0.08	0	-3.0802	-2.34687	-2.09605	-3.58818	-2.91355
HSC2	#1	FIMM109455-001	RD162	IC50	10000	2.5	0.555346	0	10000	1	0	-0.133426	0.555346	-2.56766	-3.48471	-1.81133
HSC2	#1	FIMM109456-001	Enzalutamide	IC50	10000	2.5	100	0	10000	1	0	-0.598707	-2.11392	-5.00431	-6.42313	-4.01576
HSC2	#1	FIMM109458-002	1-methyl-D-tryptophan aq	IC50	5000	2.5	100	0	5000	0.5	0.888	-2.32298	-1.65772	-2.22705	-1.05328	-4.56151
HSC2	#1	FIMM109459-001	Dacomitinib	IC50	1000	2.5	0.649912	0	1000	0.1	0	-4.34832	-4.42405	-2.73359	-5.84372	0.649912
HSC2	#1	FIMM109460-001	Dinaciclib	IC50	43.8902	2.5	46.6003	0	1000	0.1	7.5728	-3.36302	1.59393	-3.85149	42.4953	46.6003
HSC2	#1	FIMM109461-001	Dabrafenib	IC50	2500	2.5	100	0	2500	0.25	0.888	-4.3392	-2.66718	-5.00431	-6.67144	-6.39139
HSC2	#1	FIMM109462-001	I-BET151	IC50	10000	0.183762	50.4012	0	10000	1	0	4.35516	-3.25928	50.4012	-3.62956	20.9605
HSC2	#1	FIMM109463-001	Ralimetinib	IC50	10000	2.5	100	0	10000	1	0	-2.37772	-2.14304	-0.698682	-2.20174	-6.13457
HSC2	#1	FIMM109464-001	Crenolanib	IC50	3306.21	2.5	72.6467	0	10000	1	3.8543	-1.40154	-0.638543	-4.15716	-1.74649	72.6467
HSC2	#1	FIMM109465-001	PF4800567	IC50	10000	2.5	8.96236	0	10000	1	0	8.96236	1.57452	-3.08294	-3.61922	-4.34749
HSC2	#1	FIMM109466-001	Metformin aq	IC50	100000	0.355624	7.82405	0	100000	10	0	2.53053	4.92323	4.08729	7.82405	7.32738
HSC2	#1	FIMM109467-001	PF670462	IC50	10000	2.5	100	0	10000	1	0	-5.16028	-0.337645	-2.65499	-1.41541	-2.51761
HSC2	#1	FIMM109468-001	ZSTK474	IC50	3906.05	2.5	21.2495	0	10000	1	0.4974	-4.695	0.27386	4.18336	-4.06412	21.2495
HSC2	#1	FIMM115468-001	PAC-1	IC50	10000	2.5	4.939	0	10000	1	0	-1.68436	0.565052	-5.31872	-4.99531	2.5012
HSC2	#1	FIMM115469-001	AZD2014	IC50	10000	2.5	100	0	10000	1	0	-5.7989	-3.24957	-2.04365	-1.68442	-2.31429
HSC2	#1	FIMM115470-001	CPI-613	IC50	10000	2.5	5.92833	0	10000	1	0	0.760643	2.62281	-3.91262	-1.21882	2.97204
HSC2	#1	FIMM115471-001	FG-4592	IC50	10000	0.249246	18.0522	0	10000	1	0	-1.91244	-1.84214	18.0522	-2.42937	3.05765
HSC2	#1	FIMM115472-001	Pevonedistat	IC50	1220.77	2.5	31.3834	0	10000	1	2.9968	-3.1167	5.84534	-4.3493	11.8902	31.3834
HSC2	#1	FIMM115473-001	GSK2636771	IC50	10000	0.285167	11.0304	0	10000	1	0	-1.49278	-3.67665	11.0304	0.560782	-3.94085
HSC2	#1	FIMM115474-001	AT-406	IC50	10000	0.423873	6.58246	0	10000	1	0	-1.11873	0.924189	-3.49341	6.58246	-2.36779
HSC2	#1	FIMM115476-002	(5Z)-7-Oxozeaenol	IC50	3895.95	2.5	30.0565	0	10000	1	1.0078	-2.37772	-4.13285	-3.60695	-5.5954	30.0565
HSC2	#1	FIMM115477-001	Rebastinib	IC50	1000	2.5	5.84224	0	1000	0.1	0	5.84224	-0.211461	-4.79471	-0.546297	-4.4652
HSC2	#1	FIMM115478-001	Lomeguatrib	IC50	10000	2.5	10.3297	0	10000	1	0	-2.6058	10.3297	-0.628814	-0.349713	-0.880342
HSC2	#1	FIMM115479-001	GSK269962	IC50	3135.91	2.5	15.4495	0	10000	1	0.2678	-1.90332	1.43863	11.1527	0.0227624	15.4495
HSC2	#1	FIMM115481-001	PF 431396	IC50	435.632	0.439741	22.2161	0	10000	1	1.3322	-1.43804	8.11664	0.218338	22.2161	11.7255
HSC2	#1	FIMM115482-001	GSK650394	IC50	10000	2.5	6.64251	0	10000	1	0	-0.297643	-3.36605	-4.16589	0.653901	6.64251
HSC2	#1	FIMM115483-001	AVN944	IC50	10000	0.878315	2.27509	0	10000	1	0	2.27509	-1.25975	-5.70299	2.20588	-1.73643
HSC2	#1	FIMM115484-001	ABT-199	IC50	10000	2.5	7.80893	0	10000	1	0	-2.97985	-0.279406	-3.80782	-0.453178	7.80893
HSC2	#1	FIMM115485-001	BMS-911543	IC50	10000	2.5	100	0	10000	1	0	-0.835909	-0.230874	-2.35805	-2.43971	-7.67552
HSC2	#1	FIMM115486-001	GDC-0068	IC50	10000	2.5	4.68991	0	10000	1	0	-4.2206	-0.522066	4.68991	-1.49818	-6.4128
HSC2	#1	FIMM115606-002	IOX-2	IC50	50000	2.5	4.85347	0	50000	5	0	-6.00874	-0.2697	-4.76851	-5.1712	4.59861
HSC2	#1	FIMM115607-002	GSK-J4	IC50	23721.1	2.5	100	0	100000	10	7.0917	-0.443613	-1.31799	-5.57199	-3.5054	146.891
HSC2	#1	FIMM115608-002	UNC1215	IC50	30000	0.592021	2.49558	0	30000	3	0	-2.57843	-4.61817	-0.29694	2.49558	-5.10726
HSC2	#1	FIMM115609-001	SGC0946	IC50	10000	0.26419	9.90382	0	10000	1	0	-0.388874	-2.47306	9.90382	-0.722188	0.307477
HSC2	#1	FIMM115610-001	UNC0642	IC50	10000	0.526639	3.87167	0	10000	1	0	-1.35593	1.27362	-3.51961	3.87167	-4.87184
HSC2	#1	FIMM115611-001	GSK343	IC50	10000	2.5	100	0	10000	1	0	-1.91244	-3.07485	-2.20958	-3.22605	-3.19177
HSC2	#1	FIMM115612-001	UNC0638	IC50	10000	0.0888141	12.4179	0	10000	1	0	1.75507	8.00017	-0.131003	12.4179	-4.52941
HSC2	#1	FIMM115613-002	C646	IC50	9184.15	2.5	40.49	0	25000	2.5	1.7077	6.90965	-0.75502	3.91262	-4.47798	40.49
HSC2	#1	FIMM115614-001	8-chloro-adenosine	IC50	50000	2.5	4.82617	0	50000	5	0	-1.95806	4.82617	0.707416	-2.11897	-0.323886
HSC2	#1	FIMM115615-001	8-amino-adenosine	IC50	7007.75	2.5	48.687	0	50000	5	4.7381	1.73682	1.74923	-0.550212	14.6321	48.687
HSC2	#1	FIMM115616-002	Stattic	IC50	7896.85	2.5	100	0	50000	5	9.2584	3.76216	0.817419	-3.14407	22.3816	133.375
HSC2	#1	FIMM133797-002	Pomalidomide	IC50	10000	1	4.31657	0	10000	1	0	3.39723	3.15667	3.14407	4.31657	2.05175
HSC2	#1	FIMM133804-001	ARN 509	IC50	10000	0	3.44746	0	10000	1	0	2.02876	2.46751	-0.524012	3.44746	2.89714
HSC2	#1	FIMM133816-001	SCH772984	IC50	367.596	2.5	10.0669	0	10000	1	0.0074	-0.908894	5.55415	-1.03929	10.0175	10.0669
HSC2	#3	FIMM133782-001	Ganetespib	IC50	18.5446	2.5	100	0	1000	0.1	20.8631	-2.475	1	2.15	253.7	263.175
HSC2	#3	FIMM136357-001	TH588	IC50	3816.92	2.5	44.5	0	25000	2.5	4.0631	-2.06662	4.325	-0.05	11.45	44.5
HS-PSS	#1	FIMM000060-004	Pilocarpine	IC50	40000	2.5	100	0	40000	4	0	-2.8	-2.22	-2.36	-1.07	-1.14
HS-PSS	#1	FIMM000143-003	Lovastatin	IC50	10000	2.5	100	0	10000	1	0	-2.95	-1.07	-7.23	-2.91	-4.99
HS-PSS	#1	FIMM000160-003	Gefitinib	IC50	10000	2.24	7.36	0	10000	1	0	-1	1.24	2.57	1.42	7.36
HS-PSS	#1	FIMM000170-003	Metformin	IC50	100000	2.5	5.14	0	100000	10	0	2.9	-2	-1.4	-0.33	2.57
HS-PSS	#1	FIMM000171-004	Anagrelide	IC50	10000	2.5	1.68	0	10000	1	0	-1.34	-0.81	-2.58	-0.69	1.68
HS-PSS	#1	FIMM000172-004	Imatinib	IC50	3204.11	2.5	12.99	0	10000	1	0.1	-3.62	-2.08	-2.34	-0.08	12.99
HS-PSS	#1	FIMM000173-003	Idarubicin	IC50	162.11	2.5	56.41	0	1000	0.1	5.11	-1.35	5.86	0.51	12.94	56.41
HS-PSS	#1	FIMM000176-002	Vatalanib	IC50	10000	2.5	2.29	0	10000	1	0	-1.34	0.68	0.51	-0.17	2.29
HS-PSS	#1	FIMM000183-003	Erlotinib	IC50	10000	0.46	7.53	0	10000	1	0	1.12	2.4	7.53	4.11	6.96
HS-PSS	#1	FIMM000227-002	Dexamethasone	IC50	10000	2.5	4.24	0	10000	1	0	-4.97	-1.75	-3.71	-4.69	4.24
HS-PSS	#1	FIMM000239-003	Auranofin	IC50	754.27	2.5	26.85	0	2500	0.25	1.15	-2.4	-0.57	0.6	0.56	26.85
HS-PSS	#1	FIMM000249-004	Tretinoin	IC50	10000	2.5	100	0	10000	1	0	-5.53	-1.7	-4.63	-3.1	-4.92
HS-PSS	#1	FIMM000255-003	Simvastatin	IC50	10000	2.5	5.16	0	10000	1	0	-3.73	-3.34	0.9	0.92	5.16
HS-PSS	#1	FIMM000257-002	Goserelin	IC50	10000	0.94	0.83	0	10000	1	0	-3.23	-4.89	-1.68	0.83	0.12
HS-PSS	#1	FIMM000262-004	Raloxifene	IC50	3738.86	2.5	11.31	0	10000	1	0	0.49	-2.77	-1.08	-1.47	11.31
HS-PSS	#1	FIMM000263-003	Camptothecin	IC50	357.83	2.5	74.22	0	5000	0.5	10.17	-1.54	0.31	0.53	51.79	74.22
HS-PSS	#1	FIMM000264-007	Plicamycin	IC50	2407.91	2.5	40.73	0	10000	1	2.63	2.21	-1.59	0.78	3.73	40.73
HS-PSS	#1	FIMM000269-004	Rofecoxib	IC50	10000	1	3.42	0	10000	1	0	2.01	3.42	0.43	1.54	1.86
HS-PSS	#1	FIMM000274-003	Lapatinib	IC50	1000	0.54	6.15	0	1000	0.1	0	-0.19	0.83	3.12	3.3	6.15
HS-PSS	#1	FIMM000287-002	Bortezomib	IC50	122.7	2.5	72.37	0	1000	0.1	7.75	0.88	-1.01	-0.67	27.13	72.37
HS-PSS	#1	FIMM000290-004	Letrozole	IC50	10000	2.5	2.82	0	10000	1	0	-3.9	-2.24	-0.14	-2.07	2.82
HS-PSS	#1	FIMM000296-002	Bexarotene	IC50	10000	2.5	6.5	0	10000	1	0	-3.74	0.8	1.09	-0.42	6.5
HS-PSS	#1	FIMM000298-004	Celecoxib	IC50	10000	0.34	7.44	0	10000	1	0	1.1	2.89	6.98	2.93	7.44
HS-PSS	#1	FIMM000303-004	Anastrozole	IC50	10000	2.5	100	0	10000	1	0	-4.85	-1.77	-4.45	-3.98	-2.6
HS-PSS	#1	FIMM000304-003	Bicalutamide	IC50	10000	2.5	7.51	0	10000	1	0	0.51	0.29	1.63	-1.69	7.51
HS-PSS	#1	FIMM000321-002	Clofarabine	IC50	311.24	2.5	36.9	0	10000	1	6.52	-3.97	-2.97	0.3	36.9	32.85
HS-PSS	#1	FIMM000326-003	Lomustine	IC50	10000	2.5	100	0	10000	1	0	-6.87	-4.21	-6.47	-2.98	-4.08
HS-PSS	#1	FIMM000337-003	Vincristine	IC50	11.5	0.97	12.53	0	1000	0.1	0.55	-0.13	2.39	4.97	12.53	11.03
HS-PSS	#1	FIMM000344-003	Vinorelbine	IC50	55.23	0.38	21.92	0	10000	1	2.69	2.54	6.86	16.82	10.69	21.92
HS-PSS	#1	FIMM000356-005	Altretamine	IC50	10000	2.5	6.98	0	10000	1	0	6.98	-2.3	-3.03	-3.73	-2.09
HS-PSS	#1	FIMM000360-003	Aminoglutethimide	IC50	10000	1.32	2.25	0	10000	1	0	2.2	2.25	-0.73	0.16	-1.15
HS-PSS	#1	FIMM000370-003	Vinblastine	IC50	12.52	1.29	14.24	0	1000	0.1	1.24	2.2	1.12	5.82	14.24	10.56
HS-PSS	#1	FIMM000377-005	Chlorambucil	IC50	10000	2.5	100	0	10000	1	0	-2.73	-2.69	-4.82	-4.2	-4.54
HS-PSS	#1	FIMM000390-004	Thalidomide	IC50	10000	2.5	5.11	0	10000	1	0	-3.66	-6.11	-1.46	-3.36	5.11
HS-PSS	#1	FIMM000396-002	Clomifene	IC50	2987.38	2.5	96.99	0	10000	1	5.71	-3.98	-1.66	-1.36	2.41	96.99
HS-PSS	#1	FIMM000397-004	Dacarbazine	IC50	10000	2.5	8.38	0	10000	1	0	-1.66	-1.06	-0.52	2.96	8.38
HS-PSS	#1	FIMM000403-004	Cyclophosphamide	IC50	40000	0.17	3.95	0	40000	4	0	-1.06	3.95	0.5	0.41	-2.53
HS-PSS	#1	FIMM000406-003	Cytarabine	IC50	335.59	2.5	33.64	0	10000	1	5.69	-4.8	-6.25	-1.07	33.64	25.62
HS-PSS	#1	FIMM000416-004	Disulfiram	IC50	6652.39	0.56	68.5	0	100000	10	8.67	-3.92	-2.24	35.79	19.95	68.5
HS-PSS	#1	FIMM000428-003	Finasteride	IC50	10000	2.5	5.49	0	10000	1	0	-2.65	-4.07	-1.08	1.34	5.49
HS-PSS	#1	FIMM000439-004	Fluorouracil	IC50	10000	2.5	7.6	0	10000	1	0	-4.85	-3.12	-3.05	0.58	7.6
HS-PSS	#1	FIMM000446-003	Flutamide	IC50	10000	2.5	100	0	10000	1	0	-0.89	-3.77	-0.72	-3.11	-1.24
HS-PSS	#1	FIMM000463-004	Ifosfamide	IC50	10000	0.34	2.21	0	10000	1	0	-1.7	2.21	-1.1	1.76	-2.4
HS-PSS	#1	FIMM000464-003	Imiquimod	IC50	2500	2.5	1.85	0	2500	0.25	0	-2.48	-5.87	-1.39	0.5	1.85
HS-PSS	#1	FIMM000469-002	Levamisole	IC50	10000	2.5	100	0	10000	1	0	-6.95	-7.13	-3.23	-6.51	-4.52
HS-PSS	#1	FIMM000482-005	Melphalan	IC50	12500	0.11	3.17	0	12500	1.25	0	2.28	1.5	-2.31	2.3	2.38
HS-PSS	#1	FIMM000484-002	Methylprednisolone	IC50	10000	2.5	4.19	0	10000	1	0	-5.1	-0.45	-4.96	-4.13	2.12
HS-PSS	#1	FIMM000490-004	Mitoxantrone	IC50	1000	2.5	3.84	0	1000	0.1	0	-0.46	-0.96	2.62	3.04	3.84
HS-PSS	#1	FIMM000491-003	Paclitaxel	IC50	1000	1.86	9.28	0	1000	0.1	0	-0.48	0.33	6.65	9.28	6.3
HS-PSS	#1	FIMM000519-002	Prednisolone	IC50	10000	2.5	100	0	10000	1	0	-3.78	-5.78	-3.59	-5.35	-5.86
HS-PSS	#1	FIMM000521-004	Procarbazine	IC50	10000	2.5	2.94	0	10000	1	0	2.94	-4.06	-4.36	-3.03	1.58
HS-PSS	#1	FIMM000523-002	Prednisone	IC50	10000	2.5	6.21	0	10000	1	0	-2.09	-3.03	-1.45	-0.23	6.21
HS-PSS	#1	FIMM000528-005	Mepacrine	IC50	1578.23	2.5	100	0	50000	5	17.98	0.41	0.68	1.78	98.16	139.47
HS-PSS	#1	FIMM000556-005	Topotecan	IC50	869.17	2.24	89.17	0	10000	1	11.11	-4.05	-0.62	0.91	51.5	89.17
HS-PSS	#1	FIMM000560-004	Temozolomide	IC50	100000	0.64	9.75	0	100000	10	0	2.04	-1.35	4.16	3.46	9.75
HS-PSS	#1	FIMM000617-004	Fulvestrant	IC50	1000	1.01	0.87	0	1000	0.1	0	-4.06	-3.59	-2.77	0.87	0.14
HS-PSS	#1	FIMM000618-004	Megestrol acetate	IC50	10000	2.5	0.45	0	10000	1	0	-3.58	-2.71	-3.87	-2.98	0.45
HS-PSS	#1	FIMM000620-004	Tamoxifen	IC50	10000	2.5	8.2	0	10000	1	0	-1.01	-1.06	-1.97	-1.26	8.2
HS-PSS	#1	FIMM000640-003	Mechlorethamine	IC50	100000	2.5	5.9	0	100000	10	0	-3.07	2.18	-4.71	-3.5	3.6
HS-PSS	#1	FIMM000649-004	Methotrexate	IC50	5000	2.5	100	0	5000	0.5	0.89	-4.13	-4.92	-1.51	-5.16	-5.25
HS-PSS	#1	FIMM000773-002	Nilutamide	IC50	10000	2.5	1.92	0	10000	1	0	-1.53	-1.02	0.32	-0.93	1.92
HS-PSS	#1	FIMM000822-003	Mitotane	IC50	10000	2.5	100	0	10000	1	0	-3.56	-2.63	-0.21	-1.97	-3.1
HS-PSS	#1	FIMM000833-003	Allopurinol	IC50	10000	2.5	6.03	0	10000	1	0	-3.02	-0.73	-2.07	3.39	6.03
HS-PSS	#1	FIMM000862-003	Busulfan	IC50	100000	2.5	6.39	0	100000	10	0	3.28	-1.5	0.22	-0.78	6.39
HS-PSS	#1	FIMM000914-002	Deferoxamine	IC50	3240.16	2.5	25.97	0	10000	1	1	-0.05	0.63	3.12	-0.34	25.97
HS-PSS	#1	FIMM000983-003	Hydroxyurea	IC50	100000	2.5	5.57	0	100000	10	0	-3.62	-3.44	-2.94	-0.23	5.57
HS-PSS	#1	FIMM001000-003	Mercaptopurine	IC50	10000	2.5	6.55	0	10000	1	0	-4.11	-2.84	-2.74	-2.58	6.55
HS-PSS	#1	FIMM001062-003	Thioguanine	IC50	10000	2.5	6.85	0	10000	1	0	-3.02	-0.79	0.85	0.44	6.85
HS-PSS	#1	FIMM001171-003	Carmustine	IC50	10000	2.5	4.24	0	10000	1	0	-5.31	-3.03	-1.98	1.87	4.24
HS-PSS	#1	FIMM001217-003	Thio-TEPA	IC50	50000	2.5	7.22	0	50000	5	0	-1.29	-2.85	-0.52	2.62	7.22
HS-PSS	#1	FIMM001220-003	Pipobroman	IC50	10000	2.5	9.06	0	10000	1	0	-3.41	-4.75	-1.19	0.63	9.06
HS-PSS	#1	FIMM001244-002	Tacrolimus	IC50	10000	2.5	100	0	10000	1	0	-5.01	-1.54	-1.85	-3.68	-4.49
HS-PSS	#1	FIMM001376-002	Itraconazole	IC50	5000	2.5	9.45	0	5000	0.5	0	-0.47	4.44	0.01	-1.77	4.73
HS-PSS	#1	FIMM001823-004	AT 101	IC50	30331.4	2.5	43.94	0	100000	10	2.34	0.8	3.12	1.35	0.82	43.94
HS-PSS	#1	FIMM002337-002	BI 2536	IC50	288.14	2.5	14.71	0	1000	0.1	0.25	-1.51	-5.06	-3.57	0.57	14.71
HS-PSS	#1	FIMM002374-001	SN-38	IC50	29.71	2.5	64.53	0	10000	1	20.41	0.87	1.78	64.53	47.26	51.82
HS-PSS	#1	FIMM003268-001	Orantinib	IC50	205.21	2.5	100	0	10000	1	20.31	-5.8	-4.1	8.24	133.36	1527.26
HS-PSS	#1	FIMM003569-002	Pravastatin	IC50	10000	2.5	2.39	0	10000	1	0	-3.93	-2.77	1.75	2.39	2.19
HS-PSS	#1	FIMM003593-003	Exemestane	IC50	10000	2.5	6.41	0	10000	1	0	-0.59	-4.99	-1.71	-3.6	6.41
HS-PSS	#1	FIMM003635-002	Raltitrexed	IC50	1000	2.5	5.63	0	1000	0.1	0	-1.58	-2.39	1.12	0.6	5.63
HS-PSS	#1	FIMM003684-002	Irinotecan	IC50	2125.36	2.5	43.39	0	10000	1	3.15	1.87	-0.07	1.01	5.56	43.39
HS-PSS	#1	FIMM003705-001	Palbociclib	IC50	10000	2.5	8.85	0	10000	1	0	0.93	0.74	-0.61	4.45	8.85
HS-PSS	#1	FIMM003706-001	AT9283	IC50	1000	2.5	7.97	0	1000	0.1	0	-2.43	0.96	-1.41	0.32	7.97
HS-PSS	#1	FIMM003707-002	Navitoclax	IC50	10000	2.5	7.21	0	10000	1	0	-1.62	0.5	-1.97	-1.04	7.21
HS-PSS	#1	FIMM003708-001	Selumetinib	IC50	10000	2.5	7.3	0	10000	1	0	-1.73	-3.55	-5.6	-4.37	7.3
HS-PSS	#1	FIMM003709-001	Veliparib	IC50	10000	1.34	2.04	0	10000	1	0	2.01	-2.59	-3.15	0.43	1.03
HS-PSS	#1	FIMM003710-001	Afatinib	IC50	1000	2.5	3.28	0	1000	0.1	0	1.33	-0.65	3.28	-0.88	1.51
HS-PSS	#1	FIMM003711-001	Dovitinib	IC50	10000	2.5	0.09	0	10000	1	0	-2.63	-3.27	0.09	-2.26	-2.02
HS-PSS	#1	FIMM003712-001	Obatoclax	IC50	10000	2.5	100	0	10000	1	0	-2.62	-3.04	-2.13	-2.85	-4.24
HS-PSS	#1	FIMM003713-001	Crizotinib	IC50	1000	1.61	9.29	0	1000	0.1	0	-0.69	0.77	1.43	3.08	9.29
HS-PSS	#1	FIMM003714-001	Danusertib	IC50	2625.78	2.5	44.77	0	10000	1	2.75	-1.27	-0.56	-1.04	3.01	44.77
HS-PSS	#1	FIMM003715-001	Foretinib	IC50	320.68	2.5	12.69	0	1000	0.1	0.08	-5.35	-2.89	-0.95	-0.09	12.69
HS-PSS	#1	FIMM003716-001	Abiraterone	IC50	5000	0.1	3.69	0	5000	0.5	0	2.9	-0.17	3.69	0.93	2.11
HS-PSS	#1	FIMM003717-001	Tanespimycin	IC50	459.72	2.5	33.51	0	10000	1	5.08	-4	0.59	-1	29.64	33.51
HS-PSS	#1	FIMM003718-001	Alvespimycin	IC50	49	2.5	27.55	0	1000	0.1	3.83	-2.29	-2.07	-2.12	23.97	27.55
HS-PSS	#1	FIMM003719-001	SNS-032	IC50	2449.77	0.2	31.64	0	10000	1	1.68	-4.79	0.97	31.64	17.29	7.64
HS-PSS	#1	FIMM003720-001	ABT-751	IC50	10000	1	8.99	0	10000	1	0	8.99	4.64	2.85	4.73	3.35
HS-PSS	#1	FIMM003721-001	Serdemetan	IC50	3242.69	2.5	61.49	0	10000	1	3.27	-2.24	-2.07	-3.51	-0.79	61.49
HS-PSS	#1	FIMM003722-001	BIIB021	IC50	396.08	2.5	33.92	0	10000	1	5.44	-5.67	-4.6	-4.24	32.83	33.92
HS-PSS	#1	FIMM003723-001	CUDC-101	IC50	1850.18	2.5	82.75	0	10000	1	6.98	-3.32	-2.05	4.94	14.49	82.75
HS-PSS	#1	FIMM003724-001	Decitabine	IC50	10000	2.5	9.47	0	10000	1	0	0.28	-1.18	-0.82	2.4	9.47
HS-PSS	#1	FIMM003725-001	Alvocidib	IC50	193.96	1.21	26.23	0	10000	1	4.23	-1.32	1.92	7.87	23.28	26.23
HS-PSS	#1	FIMM003726-001	MGCD-265	IC50	10000	2.5	9.6	0	10000	1	0	-1.45	-4.15	-1.66	4.34	9.6
HS-PSS	#1	FIMM003727-001	Amonafide	IC50	2153.65	2.5	54.09	0	10000	1	4.02	9.2	1.05	4.08	6.7	54.09
HS-PSS	#1	FIMM003728-001	Tipifarnib	IC50	10000	0.75	6.92	0	10000	1	0	-0.12	0.49	2.97	5.08	6.92
HS-PSS	#1	FIMM003729-001	Pimasertib	IC50	10000	2.5	9.38	0	10000	1	0	-4.49	4.64	-5.67	-1.78	4.7
HS-PSS	#1	FIMM003730-001	Ponatinib	IC50	1000	2.5	6.23	0	1000	0.1	0	-6.23	-4.71	-4.36	-2.17	6.23
HS-PSS	#1	FIMM003732-001	Perifosine	IC50	2500	2.5	7.57	0	2500	0.25	0	0.31	-3.92	-4.78	-3.12	7.57
HS-PSS	#1	FIMM003733-001	Motesanib	IC50	10000	2.5	6.4	0	10000	1	0	-3.32	-3.46	-2.63	0.89	6.4
HS-PSS	#1	FIMM003734-002	Cediranib	IC50	1000	2.35	6.62	0	1000	0.1	0	-4.62	-0.34	0.09	2.89	6.62
HS-PSS	#1	FIMM003735-001	PF-04691502	IC50	1717.04	1.69	14.3	0	10000	1	0.29	1.43	0.68	4.05	3.78	14.3
HS-PSS	#1	FIMM003736-001	Rucaparib	IC50	10000	2.5	6.88	0	10000	1	0	-5.78	-4.6	0.1	-0.51	6.88
HS-PSS	#1	FIMM003737-001	Tarenflurbil	IC50	10000	2.5	100	0	10000	1	0	-4.9	-1.04	-2.75	-2.57	-1.03
HS-PSS	#1	FIMM003738-001	Tivozanib	IC50	10000	2.5	3.92	0	10000	1	0	0.84	0.27	3.92	3.85	3.41
HS-PSS	#1	FIMM003739-001	MK1775	IC50	788.48	1.13	12.07	0	10000	1	0.11	-2.95	-1.92	1.86	6.52	12.07
HS-PSS	#1	FIMM003740-002	PF-00477736	IC50	10000	1	3.48	0	10000	1	0	2.57	1.45	3.32	3.48	3
HS-PSS	#1	FIMM003741-001	AZD7762	IC50	328.7	2.5	16.58	0	1000	0.1	0.32	-5.86	-2.93	-0.58	-0.34	16.58
HS-PSS	#1	FIMM003742-001	AZD1152-HQPA	IC50	1000	2.5	100	0	1000	0.1	0	-5.97	-3.68	-4.18	-4.6	-6.66
HS-PSS	#1	FIMM003743-003	AZD8055	IC50	141.53	0.61	15.06	0	10000	1	0.77	1.7	3.63	4.16	15.06	11.05
HS-PSS	#1	FIMM003744-001	Belinostat	IC50	1490.7	1.95	51.48	0	10000	1	4.69	6.93	0.06	5.85	15.92	51.48
HS-PSS	#1	FIMM003745-002	Bimatoprost	IC50	5500	2.5	100	0	5500	0.55	0.89	-0.07	-5.39	-4.51	-0.87	-2.53
HS-PSS	#1	FIMM003746-001	Doramapimod	IC50	1674.2	2.5	21.07	0	10000	1	1.28	-4.63	-3.58	-1.84	4.55	21.07
HS-PSS	#1	FIMM003747-006	Bryostatin 1	IC50	100	2.5	6.57	0	100	0.01	0	1.8	0.33	-2.54	-0.79	6.57
HS-PSS	#1	FIMM003748-001	Tacedinaline	IC50	76.11	0.43	10.03	0	1000	0.1	0	-0.89	3.04	4.4	1.75	10.03
HS-PSS	#1	FIMM003749-001	BMS-754807	IC50	3330.86	2.5	62.36	0	10000	1	3.23	3.28	-2.35	-2.1	-1.79	62.36
HS-PSS	#1	FIMM003750-001	Idelalisib	IC50	10000	1.47	9.38	0	10000	1	0	-2.37	-2.54	1.24	7.23	9.38
HS-PSS	#1	FIMM003751-001	Trametinib	IC50	250	2.5	100	0	250	0.02	0.89	-4.26	-6.68	-3.95	-5.22	-2.47
HS-PSS	#1	FIMM003752-001	Sonidegib	IC50	10000	2.5	1.94	0	10000	1	0	-4.79	-2.74	-3.79	-2.22	1.94
HS-PSS	#1	FIMM003753-001	OSI-027	IC50	10000	2.5	5.61	0	10000	1	0	-0.55	0.11	3.88	0.33	5.61
HS-PSS	#1	FIMM003754-001	Refametinib	IC50	3270.42	2.5	25.91	0	10000	1	0.98	0.14	-1.85	3.5	-0.47	25.91
HS-PSS	#1	FIMM003755-001	Everolimus	IC50	100	2.5	1.34	0	100	0.01	0	-3.11	-1.7	-5.86	-1.79	0.68
HS-PSS	#1	FIMM003756-001	Ruxolitinib	IC50	10000	0.3	9.24	0	10000	1	0	2.4	3.5	2.98	3.97	9.24
HS-PSS	#1	FIMM003757-001	Fasudil	IC50	16015.6	2.5	14.6	0	50000	5	0.2	1.29	2.06	2.54	-0.1	14.6
HS-PSS	#1	FIMM003758-001	Indibulin	IC50	10000	2.5	5.18	0	10000	1	0	4.84	-2.87	-0.75	3.83	5.18
HS-PSS	#1	FIMM003759-001	Iniparib	IC50	10000	0.15	5.87	0	10000	1	0	-2.84	5.87	0.69	4.7	-0.57
HS-PSS	#1	FIMM003760-001	MK-2206	IC50	1000	2.5	8.22	0	1000	0.1	0	-2.62	-1.18	-3.36	0.4	8.22
HS-PSS	#1	FIMM003761-001	Alisertib	IC50	10000	0.44	7.3	0	10000	1	0	-2.19	2.78	3.54	0.94	7.3
HS-PSS	#1	FIMM003762-001	Nelarabine	IC50	10000	0.7	5.75	0	10000	1	0	1.94	1.7	5.75	5.67	5.18
HS-PSS	#1	FIMM003763-001	Nilotinib	IC50	10000	2.5	4.39	0	10000	1	0	-2.54	-3.86	-1.32	4.39	3.32
HS-PSS	#1	FIMM003764-001	Luminespib	IC50	51.76	2.5	27.27	0	1000	0.1	3.7	-1.76	-3.96	-5.27	23.53	27.27
HS-PSS	#1	FIMM003765-001	2-methoxyestradiol	IC50	10000	2.5	100	0	10000	1	0	-3.87	-4.15	-3.38	-3.19	-2.64
HS-PSS	#1	FIMM003766-002	Plerixafor	IC50	10000	2.5	1.16	0	10000	1	0	-1.3	1.16	-0.08	-0.77	-5.34
HS-PSS	#1	FIMM003767-001	Vemurafenib	IC50	10000	2.5	9.68	0	10000	1	0	2.61	-2.01	-0.14	2.86	9.68
HS-PSS	#1	FIMM003769-002	Vandetanib	IC50	22.69	2.5	11.76	0	1000	0.1	0.53	-4.21	0.47	1.28	11.76	7.66
HS-PSS	#1	FIMM003771-001	YM155	IC50	71.14	2.5	83.7	0	10000	1	22.1	1.21	-3.47	58.8	83.7	83.25
HS-PSS	#1	FIMM003772-001	Linsitinib	IC50	10000	2.5	3.1	0	10000	1	0	0.48	-4.81	-0.37	-3.07	3.1
HS-PSS	#1	FIMM003773-001	EMD1214063	IC50	1000	0.72	2.32	0	1000	0.1	0	-0.6	1.08	-4.09	2.32	-1.11
HS-PSS	#1	FIMM003774-001	Lestaurtinib	IC50	1000	2.5	100	0	1000	0.1	0	-5.11	-7.05	-7.29	-4.73	-3.37
HS-PSS	#1	FIMM003775-001	Dasatinib	IC50	1000	2.5	7.23	0	1000	0.1	0	-4.41	-1.86	-1.28	-1.18	7.23
HS-PSS	#1	FIMM003776-001	Tofacitinib	IC50	5000	2.5	0.55	0	5000	0.5	0	-4.54	0.55	-5.88	-3.08	-4.47
HS-PSS	#1	FIMM003777-001	Fingolimod	IC50	3158.43	2.5	96.06	0	10000	1	5.38	-1.96	-3.87	-5.04	0.08	96.06
HS-PSS	#1	FIMM003778-001	Axitinib	IC50	10000	2.5	8.76	0	10000	1	0	-1.06	-0.33	3.17	-0.93	8.76
HS-PSS	#1	FIMM003779-001	Saracatinib	IC50	1889.93	2.5	20.75	0	10000	1	1.13	-3.37	-0.3	3.35	3.46	20.75
HS-PSS	#1	FIMM003780-002	Bosutinib	IC50	3307.45	2.5	100	0	10000	1	5.37	0.05	-4.03	0.28	-2.67	100.18
HS-PSS	#1	FIMM003781-001	Canertinib	IC50	2418.86	2.5	50.29	0	10000	1	3.38	-6.05	-0.32	-2.44	4.56	50.29
HS-PSS	#1	FIMM003782-001	Lenalidomide	IC50	100000	2.5	4.26	0	100000	10	0	2.25	-1.81	-2.29	1.66	4.26
HS-PSS	#1	FIMM003783-001	Panobinostat	IC50	89.11	2.5	73.48	0	1000	0.1	9.17	-1.04	4.12	-4.13	42.07	73.48
HS-PSS	#1	FIMM003784-001	Pazopanib	IC50	10000	2.5	4.96	0	10000	1	0	1.85	-4.37	1.15	-2.25	4.96
HS-PSS	#1	FIMM003785-001	Tandutinib	IC50	1000	2.5	5.43	0	1000	0.1	0	-3.71	1.14	3.79	-2.55	5.43
HS-PSS	#1	FIMM003786-001	Temsirolimus	IC50	100	2.5	2.51	0	100	0.01	0	-0.59	-0.63	-2.26	0.38	2.51
HS-PSS	#1	FIMM003787-001	Vorinostat	IC50	2447.21	2.5	37.19	0	10000	1	2.31	-3.15	-2.28	-1.04	3.25	37.19
HS-PSS	#1	FIMM003788-001	Entinostat	IC50	3425.96	2.5	21.56	0	10000	1	0.63	0.9	-4.29	-2.49	-1.02	21.56
HS-PSS	#1	FIMM003789-001	Enzastaurin	IC50	10000	0.43	3.01	0	10000	1	0	-1.54	1.11	2.66	0.47	3.01
HS-PSS	#1	FIMM003790-001	Olaparib	IC50	10000	2.5	2.15	0	10000	1	0	-0.75	0.79	-2.1	0.14	2.05
HS-PSS	#1	FIMM003791-001	Masitinib	IC50	3854.66	2.5	30.72	0	10000	1	1.06	-4.96	-4.56	-0.51	-5.24	30.72
HS-PSS	#1	FIMM003792-001	Pictilisib	IC50	10000	2.5	100	0	10000	1	0	-2.4	-4.75	-4.86	-1.68	-5.82
HS-PSS	#1	FIMM003793-001	Vismodegib	IC50	10000	2.5	1.79	0	10000	1	0	-3.85	-2.6	-3.21	-2.46	1.79
HS-PSS	#1	FIMM003794-001	Sorafenib	IC50	1000	2.5	100	0	1000	0.1	0	-4.27	-5.15	-3.72	-2.27	-1.08
HS-PSS	#1	FIMM003795-001	Seliciclib	IC50	2431.52	2.5	12.15	0	10000	1	0.1	-3.72	-1.04	2.48	1.07	12.15
HS-PSS	#1	FIMM003796-002	Patupilone	IC50	1000	2.5	5.63	0	1000	0.1	0	-2.64	4.81	5.63	4.36	4.86
HS-PSS	#1	FIMM003797-001	Docetaxel	IC50	19.2	0.55	16.61	0	1000	0.1	0.9	-2.08	4.94	6.78	10.38	16.61
HS-PSS	#1	FIMM023794-002	Pentostatin	IC50	10000	2.5	7.09	0	10000	1	0	-3.22	-3.54	-1.95	-0.24	7.09
HS-PSS	#1	FIMM023795-004	Sirolimus	IC50	100	2.5	5.69	0	100	0.01	0	-4.84	-2.82	0.76	0.61	5.69
HS-PSS	#1	FIMM023796-003	Estramustine	IC50	10000	2.5	6.16	0	10000	1	0	0.11	-0.06	0.38	-0.13	6.16
HS-PSS	#1	FIMM023797-003	Floxuridine	IC50	10000	2.5	0.47	0	10000	1	0	-5.66	-5.49	-5.31	-0.89	0.47
HS-PSS	#1	FIMM023798-002	Gemcitabine	IC50	50.43	1.56	51.48	0	1000	0.1	7.61	3.04	1.75	3.76	38.3	51.48
HS-PSS	#1	FIMM023799-002	Teniposide	IC50	3012.95	2.5	31.05	0	10000	1	1.46	2.31	1.2	2.51	0.66	31.05
HS-PSS	#1	FIMM023800-002	Dactinomycin	IC50	11.97	1.32	30.49	0	1000	0.1	6.19	-3.01	2.59	12.98	30.49	21.32
HS-PSS	#1	FIMM023801-003	Streptozocin	IC50	10000	0.66	7.06	0	10000	1	0	-3.17	2.94	1.65	4.43	7.06
HS-PSS	#1	FIMM023804-002	Cladribine	IC50	305.24	2.5	20.3	0	1000	0.1	0.65	-2.02	2.03	-3.25	0.34	20.3
HS-PSS	#1	FIMM023805-002	Mitomycin C	IC50	10000	2.5	4.89	0	10000	1	0	-3.33	-2	2.93	0.47	4.89
HS-PSS	#1	FIMM023806-004	Carboplatin	IC50	21676.2	2.5	49.12	0	100000	10	3.59	3.96	1.84	2.47	5.99	49.12
HS-PSS	#1	FIMM023807-006	Cisplatin	IC50	2270.99	2.5	45.74	0	100000	10	9.13	2.93	2.69	4.96	45.74	28.04
HS-PSS	#1	FIMM023808-003	Pemetrexed	IC50	10000	2.5	1.33	0	10000	1	0	-4.53	-6.01	-5.52	-4.27	1.33
HS-PSS	#1	FIMM023809-004	Oxaliplatin	IC50	23164.4	2.5	44.4	0	100000	10	3.02	3.58	3.76	3.98	4.55	44.4
HS-PSS	#1	FIMM023810-002	Uramustine	IC50	10000	2.5	5.02	0	10000	1	0	-2.84	-1.75	-1.1	0.88	5.02
HS-PSS	#1	FIMM023811-004	Daunorubicin	IC50	1000	2.5	4.92	0	1000	0.1	0	-1.99	1.38	1.76	-1.42	4.92
HS-PSS	#1	FIMM023814-002	Etoposide	IC50	3604.41	2.5	10.58	0	10000	1	0	-3.18	-1.22	-2.89	-0.95	10.58
HS-PSS	#1	FIMM023816-003	Arsenic(III) oxide	IC50	2500	2.5	7.42	0	2500	0.25	0	-1.67	-1.15	3.91	-1.17	7.42
HS-PSS	#1	FIMM023818-005	Doxorubicin	IC50	366.79	2.5	25.35	0	1000	0.1	0.81	-1.39	-2.95	-3.67	-2.74	25.35
HS-PSS	#1	FIMM023819-002	Valrubicin	IC50	5000	0.51	3.81	0	5000	0.5	0	-3.92	-3.32	-0.35	3.81	0.25
HS-PSS	#1	FIMM023820-003	Sunitinib	IC50	1000	2.5	3.02	0	1000	0.1	0	-3.56	-4.89	-1.57	-3.23	3.02
HS-PSS	#1	FIMM023821-002	Ixabepilone	IC50	1000	2.5	5.78	0	1000	0.1	0	-1.72	-0.96	-0.61	-0.05	5.78
HS-PSS	#1	FIMM023825-003	Azacitidine	IC50	10000	2.5	100	0	10000	1	0	-4.53	-3.4	-4.17	-1.05	-2.4
HS-PSS	#1	FIMM023828-002	Fludarabine	IC50	10000	2.5	7.36	0	10000	1	0	-3.94	-1.37	-1.22	4.57	7.36
HS-PSS	#1	FIMM023831-003	Bleomycin	IC50	1991.9	2.5	14.07	0	10000	1	0.34	-4.24	-3.22	-0.91	2.1	14.07
HS-PSS	#1	FIMM023832-001	Dactolisib	IC50	131.17	2.5	11.27	0	1000	0.1	0.12	-1.84	-3.23	-0.24	3.79	11.27
HS-PSS	#1	FIMM023833-001	Quizartinib	IC50	1000	2.5	6.96	0	1000	0.1	0	-0.29	1.01	-2.98	-0.19	6.96
HS-PSS	#1	FIMM100345-001	APR-246	IC50	10000	2.5	5.43	0	10000	1	0	-3.42	-2.02	-1.85	1.94	5.43
HS-PSS	#1	FIMM100346-001	Carfilzomib	IC50	25.13	2.5	90.62	0	1000	0.1	17.53	-0.34	1.05	7.24	90.62	78.42
HS-PSS	#1	FIMM100347-001	Gandotinib	IC50	3369.05	2.5	20.19	0	10000	1	0.55	0.11	2.66	3.24	-0.74	20.19
HS-PSS	#1	FIMM100352-001	AZ 3146	IC50	3141.69	2.5	35.77	0	10000	1	1.72	-0.68	-1.18	3.37	0.1	35.77
HS-PSS	#1	FIMM100355-002	Sotrastaurin	IC50	10000	0.24	8.1	0	10000	1	0	5.54	-0.11	2.19	2.62	8.1
HS-PSS	#1	FIMM100358-001	Bendamustine	IC50	10000	1.62	8.06	0	10000	1	0	-4.35	-0.77	1.29	7.07	8.06
HS-PSS	#1	FIMM100362-001	Midostaurin	IC50	10000	2.5	4.24	0	10000	1	0	-1.42	-2.71	-2.93	1.1	4.24
HS-PSS	#1	FIMM100364-001	Regorafenib	IC50	10000	2.5	7.07	0	10000	1	0	-2.02	-2.17	-0.76	2.26	7.07
HS-PSS	#1	FIMM100365-001	XAV-939	IC50	10000	2.5	6.81	0	10000	1	0	-2.08	-1.16	-2.11	-1.66	6.81
HS-PSS	#1	FIMM100366-004	UCN-01	IC50	2130.2	2.5	86.26	0	10000	1	6.62	-1.74	1.49	1.81	11	86.26
HS-PSS	#1	FIMM100367-002	Ruboxistaurin	IC50	3670.7	2.5	34.51	0	10000	1	1.36	3.35	1.88	0.36	-3.78	34.51
HS-PSS	#1	FIMM100368-001	Capecitabine	IC50	10000	2.5	2.25	0	10000	1	0	2.25	-4.28	-0.12	-2.73	-1.67
HS-PSS	#1	FIMM100371-002	Chloroquine	IC50	8347.95	2.02	77.2	0	100000	10	9.74	-1.7	-1.07	1.31	45.55	77.2
HS-PSS	#1	FIMM100372-002	Valproic acid	IC50	1000000	0.49	0.64	0	1000000	100	0	-1.04	-0.06	-0.14	0.64	-0.81
HS-PSS	#1	FIMM100373-001	Tivantinib	IC50	422.19	2.5	11.8	0	1000	0.1	0.01	-4.85	-4.81	-1.74	-4.09	11.8
HS-PSS	#1	FIMM100374-001	Niraparib	IC50	1349.36	2.5	12.03	0	10000	1	0.21	-0.07	3.59	-0.45	3.86	12.03
HS-PSS	#1	FIMM100375-001	Volasertib	IC50	1000	0.8	3.51	0	1000	0.1	0	-5.53	-2.56	-6.35	3.51	-0.96
HS-PSS	#1	FIMM100376-001	Toremifene	IC50	10000	2.5	5.27	0	10000	1	0	2.19	-0.67	1.27	-1.13	5.27
HS-PSS	#1	FIMM100377-001	Lasofoxifene	IC50	1000	2.5	3.17	0	1000	0.1	0	-2.21	-2.55	-2.31	0.04	3.17
HS-PSS	#1	FIMM100378-006	Galiellalactone	IC50	25000	0.39	7.24	0	25000	2.5	0	0.42	2.3	3.06	2.67	7.24
HS-PSS	#1	FIMM100379-001	Omacetaxine	IC50	511.55	0.84	19.12	0	10000	1	1.24	2.39	-1.62	5.21	11.1	19.12
HS-PSS	#1	FIMM100380-001	RAF265	IC50	1000	2.5	7.02	0	1000	0.1	0	-4.88	-2.56	-3.2	-1.19	7.02
HS-PSS	#1	FIMM100381-001	Nutlin-3	IC50	10000	2.5	2.49	0	10000	1	0	-2.36	-1.05	-2.53	1.76	2.49
HS-PSS	#1	FIMM100382-002	Neratinib	IC50	1000	0.25	4.54	0	1000	0.1	0	2.81	-0.77	4.54	2.13	4.24
HS-PSS	#1	FIMM100383-001	Mocetinostat	IC50	2653.01	2.5	66.16	0	10000	1	4.26	-4.04	-0.96	-1.09	4.25	66.16
HS-PSS	#1	FIMM100384-001	Rabusertib	IC50	1000	2.5	5.18	0	1000	0.1	0	-3.56	-1.07	-3.49	-1.74	5.18
HS-PSS	#1	FIMM100385-001	Galunisertib	IC50	1000	2.5	0.48	0	1000	0.1	0	0.48	-2.32	-5.3	-7.29	-4.97
HS-PSS	#1	FIMM100386-001	Linifanib	IC50	1000	2.5	2.38	0	1000	0.1	0	-4.07	-2.67	-3.21	-4.14	2.38
HS-PSS	#1	FIMM100387-001	Brivanib	IC50	1000	2.5	100	0	1000	0.1	0	-3.24	-5.73	-4.29	-3.44	-4.14
HS-PSS	#1	FIMM100388-001	Buparlisib	IC50	10000	0.63	8.97	0	10000	1	0	-4.81	0.52	4.61	1.97	8.97
HS-PSS	#1	FIMM100389-001	Nintedanib	IC50	3451.65	2.5	18.66	0	10000	1	0.43	-5.07	-1.28	-3.58	-0.99	18.66
HS-PSS	#1	FIMM100390-001	Apitolisib	IC50	10000	2.5	100	0	10000	1	0	-1.16	-4.01	-3.5	-4.44	-4.96
HS-PSS	#1	FIMM100391-001	AZD4547	IC50	1000	2.5	3.25	0	1000	0.1	0	-5.74	-4.54	-1.12	-2.32	3.25
HS-PSS	#1	FIMM100392-001	VER 155008	IC50	10000	2.5	100	0	10000	1	0	-2.01	-4.27	-5.16	-2.7	-2.98
HS-PSS	#1	FIMM100393-001	Daporinad	IC50	1000	2.5	1.51	0	1000	0.1	0	-5.56	0.04	-3.37	-2.55	0.77
HS-PSS	#1	FIMM100395-001	Cabozantinib	IC50	1000	2.5	6.98	0	1000	0.1	0	-2.91	0.47	-2.89	-0.75	6.98
HS-PSS	#1	FIMM100396-001	AZD1480	IC50	1000	2.5	100	0	1000	0.1	0	-1.28	-3.68	-3.72	-4.6	-5.74
HS-PSS	#1	FIMM100397-001	Ridaforolimus	IC50	100	2.5	4.05	0	100	0.01	0	-1.2	-1.08	-0.05	1.2	4.05
HS-PSS	#1	FIMM100398-001	Sonolisib	IC50	10000	2.5	5.43	0	10000	1	0	-3.43	-3.54	-1.05	-1.11	5.43
HS-PSS	#1	FIMM100399-001	Quisinostat	IC50	131.27	2.5	61.55	0	1000	0.1	6.33	-2.66	-3.56	-2.13	20.7	61.55
HS-PSS	#1	FIMM100402-001	Tosedostat	IC50	10000	0.77	1.33	0	10000	1	0	-1.24	-4.53	-1.3	1.33	-0.21
HS-PSS	#1	FIMM100403-001	PF-04708671	IC50	10000	2.5	8.65	0	10000	1	0	-1.41	-2.61	-0.15	0.7	8.65
HS-PSS	#1	FIMM100407-001	Binimetinib	IC50	1000	2.5	2.12	0	1000	0.1	0	-4.91	-5.39	-2.69	1.84	2.12
HS-PSS	#1	FIMM100408-002	Tamatinib	IC50	10000	2.5	1.96	0	10000	1	0	1.96	-0.72	-1.8	-2.75	-1.04
HS-PSS	#1	FIMM100409-001	KX2-391	IC50	10000	0.37	9.34	0	10000	1	0	2.59	-5.42	3.07	9.34	2.13
HS-PSS	#1	FIMM100410-001	PF-3845	IC50	10000	2.5	100	0	10000	1	0	-2.52	-2.71	-4.52	-0.63	-2.92
HS-PSS	#1	FIMM100411-001	MK-0752	IC50	1000	2.5	3.76	0	1000	0.1	0	-2.71	-1.96	-2.32	-0.05	3.76
HS-PSS	#1	FIMM100412-001	TAK-733	IC50	1000	2.5	9.1	0	1000	0.1	0	-1.88	-2.63	-0.06	-0.07	9.1
HS-PSS	#1	FIMM100413-001	SB 743921	IC50	100	0.35	9.46	0	100	0.01	0	3.38	3.31	5.41	9.46	7.54
HS-PSS	#1	FIMM100414-001	Omipalisib	IC50	1000	2.5	1.78	0	1000	0.1	0	-2.43	0.65	-1.58	-5.28	0.92
HS-PSS	#1	FIMM100415-001	Ibrutinib	IC50	1000	2.13	7.28	0	1000	0.1	0	-2.71	-3.51	0.29	5.95	7.28
HS-PSS	#1	FIMM100416-001	TAK-901	IC50	1000	2.5	2.92	0	1000	0.1	0	1.99	-4.17	-1.31	-2.56	2.92
HS-PSS	#1	FIMM100417-004	Fostamatinib	IC50	2500	2.5	8.38	0	2500	0.25	0	-6.02	0.94	-4.14	-0.81	5.82
HS-PSS	#1	FIMM100418-001	JQ1	IC50	10000	2.5	100	0	10000	1	0	-6.32	-0.27	-5.45	-0.17	-1.15
HS-PSS	#1	FIMM109440-001	NVP-BGJ398	IC50	1000	2.5	8.92	0	1000	0.1	0	-1.22	-0.76	1.21	1.71	8.92
HS-PSS	#1	FIMM109441-001	Momelotinib	IC50	10000	2.5	3.92	0	10000	1	0	3.92	-2.06	-3.64	-1.93	2.69
HS-PSS	#1	FIMM109442-001	MLN-0128	IC50	62.58	0.71	16.48	0	1000	0.1	0.54	4.7	2.12	3.24	8.47	16.48
HS-PSS	#1	FIMM109444-001	TGX-221	IC50	10000	2.5	3.75	0	10000	1	0	-3.16	1.21	-1.87	1.08	3.72
HS-PSS	#1	FIMM109445-002	Tubacin	IC50	1343.37	2.5	12.71	0	10000	1	0.31	-3.68	0.41	-2.24	4.12	12.71
HS-PSS	#1	FIMM109446-001	Tubastatin A	IC50	10000	2.5	7.09	0	10000	1	0	-4.13	-2.04	-0.92	1.5	7.09
HS-PSS	#1	FIMM109447-001	Atorvastatin	IC50	10000	1.82	9.81	0	10000	1	0	-4.82	-4.87	1.87	2.86	9.81
HS-PSS	#1	FIMM109448-001	Varespladib	IC50	10000	2.5	3.14	0	10000	1	0	-2.16	-2.01	1.12	0.12	3.14
HS-PSS	#1	FIMM109449-001	StemRegenin 1	IC50	10000	2.5	100	0	10000	1	0	-5.49	-4.73	-3.95	-2.63	-3.85
HS-PSS	#1	FIMM109450-001	VX-11E	IC50	2500	2.5	8.51	0	2500	0.25	0	-3.11	-1.55	2.13	-1.28	8.51
HS-PSS	#1	FIMM109451-001	PFI-1	IC50	10000	2.5	5.69	0	10000	1	0	-1.68	-2.27	-3.25	-0.37	5.69
HS-PSS	#1	FIMM109453-001	4-hydroxytamoxifen	IC50	3410.53	2.5	72.03	0	10000	1	3.7	-2.16	-1.77	-1.85	-3.21	72.03
HS-PSS	#1	FIMM109454-002	15D-PGJ2	IC50	3000	2.5	6.86	0	3000	0.3	0	-3.76	1.39	0.54	-0.22	3.64
HS-PSS	#1	FIMM109455-001	RD162	IC50	10000	2.5	100	0	10000	1	0	-5.24	-2.24	-1.11	-2.18	-1.08
HS-PSS	#1	FIMM109456-001	Enzalutamide	IC50	10000	2.5	100	0	10000	1	0	-3.49	-4.12	-0.8	-3.43	-0.31
HS-PSS	#1	FIMM109458-002	1-methyl-D-tryptophan	IC50	5000	2.5	4.55	0	5000	0.5	0	-3.35	0.51	-2.05	2.56	4.55
HS-PSS	#1	FIMM109459-001	Dacomitinib	IC50	2.1	0.59	15.67	0	1000	0.1	1.85	2.46	5.77	11.69	13.68	15.67
HS-PSS	#1	FIMM109460-001	Dinaciclib	IC50	7.72	0.64	27.82	0	1000	0.1	5.02	2.83	5.83	14.6	23.4	27.82
HS-PSS	#1	FIMM109461-001	Dabrafenib	IC50	2500	2.5	100	0	2500	0.25	0.89	-2.34	-1.44	-3.82	-6.16	-1.55
HS-PSS	#1	FIMM109462-001	I-BET151	IC50	10000	2.5	4.37	0	10000	1	0	-4.19	-3.39	-2.08	-0.24	4.37
HS-PSS	#1	FIMM109463-001	Ralimetinib	IC50	10000	1	2.4	0	10000	1	0	1.67	1.66	1.44	1	2.4
HS-PSS	#1	FIMM109464-001	Crenolanib	IC50	3154.11	2.5	83.9	0	10000	1	4.69	4.36	1.7	1.37	0.1	83.9
HS-PSS	#1	FIMM109465-001	PF-4800567	IC50	10000	0.23	4.04	0	10000	1	0	1.17	1.11	0.69	4.04	1.99
HS-PSS	#1	FIMM109467-001	PF-670462	IC50	181.08	0.31	11.5	0	10000	1	0	2.81	4.15	4.29	5.03	11.5
HS-PSS	#1	FIMM109468-001	ZSTK474	IC50	10000	0.37	3.65	0	10000	1	0	1.26	1.83	-0.23	3.46	3.65
HS-PSS	#1	FIMM115468-001	PAC-1	IC50	2024.48	2.5	33.27	0	10000	1	2.32	0.01	3.08	-1.13	4.79	33.27
HS-PSS	#1	FIMM115469-001	AZD2014	IC50	10000	1.13	8.06	0	10000	1	0	-1.92	-0.6	1.87	6.08	8.06
HS-PSS	#1	FIMM115470-001	CPI-613	IC50	10000	2.5	4	0	10000	1	0	-3.66	-2.47	-0.52	0.65	4
HS-PSS	#1	FIMM115471-001	FG-4592	IC50	10000	1.11	7.1	0	10000	1	0	-4.42	-3.83	1.72	3.87	7.1
HS-PSS	#1	FIMM115472-001	Pevonedistat	IC50	221.76	2.5	52.91	0	10000	1	10.72	-4.99	-4.43	6.13	52.91	51.88
HS-PSS	#1	FIMM115473-001	GSK2636771	IC50	10000	2.5	7.31	0	10000	1	0	-5.62	-1.84	7.31	3.31	7.16
HS-PSS	#1	FIMM115474-001	AT-406	IC50	10000	2.5	5.59	0	10000	1	0	1.27	-1.61	1.1	5.59	4.63
HS-PSS	#1	FIMM115476-003	(5Z)-7-Oxozeaenol	IC50	10000	1.84	8.83	0	10000	1	0	0.32	0.68	1.17	2.75	8.83
HS-PSS	#1	FIMM115477-001	Rebastinib	IC50	1000	2.5	6.18	0	1000	0.1	0	2.93	1.62	1.14	-0.13	3.09
HS-PSS	#1	FIMM115478-001	Lomeguatrib	IC50	10000	2.5	2.49	0	10000	1	0	-4.96	-2.62	-4.08	-0.97	2.49
HS-PSS	#1	FIMM115479-001	GSK269962	IC50	10000	2.5	3.21	0	10000	1	0	-3.1	1.77	-3.28	-3.12	1.62
HS-PSS	#1	FIMM115481-001	PF 431396	IC50	3595.62	2.5	21.1	0	10000	1	0.56	-2.66	-0.14	3.81	-1.88	21.1
HS-PSS	#1	FIMM115482-001	GSK650394	IC50	10000	2.5	5.41	0	10000	1	0	-0.64	-0.02	-1.61	1.15	5.41
HS-PSS	#1	FIMM115483-001	AVN944	IC50	10000	2.5	9.81	0	10000	1	0	-1.02	1.97	-0.78	5.37	9.81
HS-PSS	#1	FIMM115484-001	Venetoclax	IC50	1000	2.5	0.15	0	1000	0.1	0	0.15	-3.45	-1	-2.57	-1.89
HS-PSS	#1	FIMM115485-001	BMS-911543	IC50	10000	0.31	4.13	0	10000	1	0	-1.51	4.13	-1.34	1.3	-0.8
HS-PSS	#1	FIMM115486-001	Ipatasertib	IC50	1126.44	2.5	12.19	0	10000	1	0.28	0.34	0.58	-0.2	5.2	12.19
HS-PSS	#1	FIMM115488-002	Radicicol	IC50	1141.29	1.99	42.09	0	10000	1	4.33	-5.3	-4.58	1.34	18.23	42.09
HS-PSS	#1	FIMM115492-001	LY-294002	IC50	18321.9	2.5	34.97	0	100000	10	2.67	-1.63	2.86	2.65	6.25	34.97
HS-PSS	#1	FIMM115606-002	IOX-2	IC50	50000	0.62	5.27	0	50000	5	0	-5.94	2.69	1.89	1.77	5.27
HS-PSS	#1	FIMM115607-003	GSK-J4	IC50	27188.7	2.5	75.39	0	100000	10	4.79	-4.32	-2.54	-4.5	4.31	75.39
HS-PSS	#1	FIMM115608-002	UNC1215	IC50	30000	2.5	6.84	0	30000	3	0	-4.21	-4.93	-2.32	-3.27	6.84
HS-PSS	#1	FIMM115609-002	SGC0946	IC50	2489.85	2.5	37.81	0	10000	1	2.32	-6.43	-4.71	-3.94	3.13	37.81
HS-PSS	#1	FIMM115610-002	UNC0642	IC50	2963.33	2.5	80.9	0	10000	1	4.78	-3.61	-4.59	1.13	2.25	80.9
HS-PSS	#1	FIMM115611-001	GSK343	IC50	3094.24	2.5	100	0	10000	1	5.71	-0.88	-4.19	-5.31	-4.5	106.1
HS-PSS	#1	FIMM115612-002	UNC0638	IC50	2544.7	2.5	100	0	10000	1	6.72	-0.42	-4.49	-4.06	6.02	104.26
HS-PSS	#1	FIMM115613-002	C646	IC50	25000	2.5	0.37	0	25000	2.5	0	-2.1	-3.72	-0.45	0.07	0.37
HS-PSS	#1	FIMM115614-001	8-chloro-adenosine	IC50	50000	2.5	0.06	0	50000	5	0	-3.94	-4.57	-4.43	-1.86	0.06
HS-PSS	#1	FIMM115615-001	8-amino-adenosine	IC50	4133.29	2.5	30.98	0	50000	5	3.6	-4.6	-2.57	-3.44	19.18	30.98
HS-PSS	#1	FIMM115616-003	Stattic	IC50	2870.48	2.5	85.93	0	50000	5	12.76	2.54	-0.36	-3.84	69.13	85.93
HS-PSS	#1	FIMM133775-001	AZ-23	IC50	33.1	0.8	10.41	0	1000	0.1	0	-3.38	2.15	2.7	7.12	10.41
HS-PSS	#1	FIMM133776-001	Rocilinostat	IC50	1069.15	2.5	12.8	0	10000	1	0.39	-0.93	-3.92	-3.23	5.9	12.8
HS-PSS	#1	FIMM133777-001	ASP3026	IC50	10000	2.5	7.39	0	10000	1	0	-1.31	-2.7	-1.7	6.16	7.39
HS-PSS	#1	FIMM133778-001	Alectinib	IC50	1000	2.5	7	0	1000	0.1	0	-0.37	-1.96	-2.65	-0.77	7
HS-PSS	#1	FIMM133779-001	GSK-1838705A	IC50	197.73	2.35	18.45	0	2500	0.25	1.53	2.24	3.3	0.13	11.71	18.45
HS-PSS	#1	FIMM133780-001	GSK-1904529A	IC50	10000	2.5	5.59	0	10000	1	0	-3.96	-0.1	-3.04	-3.48	4.9
HS-PSS	#1	FIMM133781-001	SP600125	IC50	16440.3	2.5	12.24	0	100000	10	0.2	-3.12	0.75	-0.77	2.74	12.24
HS-PSS	#1	FIMM133782-001	Ganetespib	IC50	37.51	2.5	28.11	0	1000	0.1	4.34	-2.47	-5.04	-3.73	28.11	25.41
HS-PSS	#1	FIMM133783-001	TRAM-34	IC50	1000	2.5	6.13	0	1000	0.1	0	-1.46	0.23	1.54	-1.45	6.13
HS-PSS	#1	FIMM133784-001	Pracinostat	IC50	1626.77	2.5	72.55	0	10000	1	6.63	-5.74	0.03	0.63	16.53	72.55
HS-PSS	#1	FIMM133785-001	AR-42	IC50	1917.54	2.5	61.19	0	10000	1	5	-6.72	-2.88	-3.32	9.95	61.19
HS-PSS	#1	FIMM133786-001	Lonafarnib	IC50	10000	2.5	100	0	10000	1	0	-7.35	-6.09	-6.67	-6.8	-2.3
HS-PSS	#1	FIMM133787-001	Alpelisib	IC50	2500	2.5	7.21	0	2500	0.25	0	1.2	1.38	0.44	1.79	7.21
HS-PSS	#1	FIMM133788-001	Baricitinib	IC50	2500	2.5	7.26	0	2500	0.25	0	2.31	3.38	-0.73	2.51	7.21
HS-PSS	#1	FIMM133789-001	BX-912	IC50	10000	2.5	5.81	0	10000	1	0	-2.46	-1.15	2.23	-2.15	5.81
HS-PSS	#1	FIMM133791-001	AZD-5363	IC50	10000	2.5	3.23	0	10000	1	0	-6.48	-3.14	-3.44	-1.28	3.23
HS-PSS	#1	FIMM133792-001	CUDC-305	IC50	383.85	2.5	28.68	0	10000	1	4.43	0.06	-4.15	-4.65	28.68	21.7
HS-PSS	#1	FIMM133793-001	Oprozomib	IC50	486.05	2.5	86.96	0	2500	0.25	7.1	1.92	3.82	4.36	13.68	86.96
HS-PSS	#1	FIMM133794-001	Fedratinib	IC50	3374.38	2.5	74.36	0	10000	1	3.87	-4.02	-6.23	-1.51	-2.77	74.36
HS-PSS	#1	FIMM133795-001	PF-03758309	IC50	126.73	1.09	49.16	0	10000	1	10.6	-1.37	5.3	19.86	49.16	31.75
HS-PSS	#1	FIMM133796-001	GSK-2334470	IC50	10000	2.5	100	0	10000	1	0	-4.79	-4.23	-4.22	-4.71	-4.83
HS-PSS	#1	FIMM133797-002	Pomalidomide	IC50	10000	2.5	100	0	10000	1	0	-5.11	-7.33	-7.58	-5.38	-6.41
HS-PSS	#1	FIMM133798-001	Bafetinib	IC50	1000	2.5	4.33	0	1000	0.1	0	2.09	0.8	-0.96	-0.04	2.17
HS-PSS	#1	FIMM133799-001	Orteronel	IC50	10000	2.5	2.59	0	10000	1	0	-5	-4.66	2.59	-3.72	-2.63
HS-PSS	#1	FIMM133800-001	AZD-8330	IC50	10000	2.5	7.09	0	10000	1	0	-5.59	-4.88	-5.72	-2.17	7.09
HS-PSS	#1	FIMM133801-001	BMS-599626	IC50	1890.19	2.5	16.15	0	10000	1	0.6	-2.46	-3.96	-1.88	2.71	16.15
HS-PSS	#1	FIMM133802-001	EPZ-5687	IC50	10000	2.5	100	0	10000	1	0	-5.92	-3.73	-6.01	-5.06	-5.35
HS-PSS	#1	FIMM133803-001	LY-2874455	IC50	245.18	2.5	41.61	0	1000	0.1	2.66	-1.31	-2.36	-1.28	3.61	41.61
HS-PSS	#1	FIMM133804-001	ARN 509	IC50	10000	2.5	5.62	0	10000	1	0	-2.1	-4.37	-1.52	-2.63	5.62
HS-PSS	#1	FIMM133805-001	Tideglusib	IC50	3000	2.5	1.25	0	3000	0.3	0	-3.43	-7.21	-2.79	-2.66	1.25
HS-PSS	#1	FIMM133806-001	SGI-1776	IC50	2507.2	2.5	100	0	10000	1	6.8	-0.62	-1.89	-0.63	3.71	112.16
HS-PSS	#1	FIMM133807-001	Rigosertib	IC50	10000	1.1	0.8	0	10000	1	0	-1.12	-4.73	-3.49	0.8	-1.49
HS-PSS	#1	FIMM133808-001	Milciclib	IC50	1841.01	2.5	12.21	0	10000	1	0.17	-4.49	-4.1	-5.47	2.19	12.21
HS-PSS	#1	FIMM133809-001	Lenvatinib	IC50	2500	1.9	5.7	0	2500	0.25	0	-2.57	0.05	0.72	1.76	5.7
HS-PSS	#1	FIMM133810-001	Duvelisib	IC50	76.2	2.4	12.28	0	500	0.05	0.21	0.42	-1.93	1.01	3.26	12.28
HS-PSS	#1	FIMM133811-001	Icotinib	IC50	10000	2.5	6.78	0	10000	1	0	1.18	0.52	-3.4	0.63	6.78
HS-PSS	#1	FIMM133812-001	Cilengitide	IC50	10000	2.5	0.17	0	10000	1	0	0.17	-4.6	-2.61	-1.52	-2.67
HS-PSS	#1	FIMM133813-001	Apatinib	IC50	10000	2.5	100	0	10000	1	0	-2.16	-4.68	-2.75	-4.97	-5.28
HS-PSS	#1	FIMM133814-001	Brigatinib	IC50	538.66	2.5	99.71	0	2500	0.25	7.58	-1.01	0.24	3.09	12.36	99.71
HS-PSS	#1	FIMM133815-001	Amuvatinib	IC50	10000	2.5	3.81	0	10000	1	0	-3.18	-4.49	-5.12	-0.91	3.81
HS-PSS	#1	FIMM133816-002	SCH772984	IC50	10000	2.5	100	0	10000	1	0	-6.19	-4.73	-6.08	-5.18	-3.61
HS-PSS	#1	FIMM133817-001	Semaxanib	IC50	2281.66	2.5	67.43	0	10000	1	4.89	1.5	0.68	5.29	7.2	67.43
HS-PSS	#1	FIMM133818-001	Pelitinib	IC50	370.98	2.5	18.43	0	2500	0.25	1.05	-2.76	-2.43	0.76	4.99	18.43
HS-PSS	#1	FIMM133819-001	Telatinib	IC50	10000	1	6.91	0	10000	1	0	5.01	2.67	0.8	3.74	6.91
HS-PSS	#1	FIMM133820-002	Triciribine	IC50	100000	1	6.74	0	100000	10	0	0.6	2.69	6.74	2.96	3.78
HS-PSS	#1	FIMM133821-001	Tozasertib	IC50	10000	2.5	100	0	10000	1	0	-3.47	-3.12	-4.23	-0.77	-1.45
HS-PSS	#1	FIMM133822-001	Varlitinib	IC50	10000	0.65	7.24	0	10000	1	0	1.57	0.04	2.37	3.66	7.24
HS-PSS	#1	FIMM133823-001	Golvatinib	IC50	2500	2.5	9.09	0	2500	0.25	0	-3.02	-0.04	-1.12	0.65	9.09
HS-PSS	#1	FIMM133824-002	Copanlisib	IC50	1000	2.5	100	0	1000	0.1	0	-3.6	-3.34	-4.57	-4.29	-1.17
HS-PSS	#1	FIMM133825-001	Sapitinib	IC50	1000	2.5	4.49	0	1000	0.1	0	0.51	-1.23	-0.98	1.27	4.49
HS-PSS	#1	FIMM133826-001	NVP-AEE788	IC50	2500	2.5	4.09	0	2500	0.25	0	-0.46	-2.22	-2.8	0.29	4.09
HS-PSS	#1	FIMM133827-001	AT7519	IC50	73.41	2.02	14.54	0	10000	1	1.85	5.13	-0.19	9.52	13.3	14.54
HS-PSS	#1	FIMM133828-001	NVP-BGT226	IC50	334.86	2.5	75.03	0	1000	0.1	3.94	-0.37	-3.85	4.9	-2.43	75.03
HS-PSS	#1	FIMM133829-001	BMS-777607	IC50	2500	2.5	5.2	0	2500	0.25	0	-3.52	0.13	1.5	5.2	4.89
HS-PSS	#1	FIMM133830-001	Abemaciclib	IC50	2500	2.5	100	0	2500	0.25	0.89	-1.06	-4.2	-5.75	-3.99	-1.93
HS-PSS	#1	FIMM133831-001	Ceritinib	IC50	748.45	2.5	13.75	0	2500	0.25	0.17	-3.81	-2.5	-3.52	0.34	13.75
HS-PSS	#1	FIMM133832-001	AGI-5198	IC50	10000	0.54	1.37	0	10000	1	0	-2.66	-0.38	-0.52	1.37	-0.1
HS-PSS	#1	FIMM133834-001	VX 745	IC50	10000	2.5	3.97	0	10000	1	0	-6.06	-2.69	-1.46	3.97	2.93
HS-PSS	#1	FIMM133835-001	XL-647	IC50	1000	2.5	4.04	0	1000	0.1	0	-3.24	-3.64	-3.42	1.23	4.04
HS-PSS	#1	FIMM133836-001	TAK-960	IC50	2500	2.5	3.61	0	2500	0.25	0	-3.04	-3.08	-2.02	3.57	3.61
HS-PSS	#1	FIMM133837-001	Hydroxyfasudil	IC50	13268	2.5	10.37	0	37500	3.75	0	-1.5	-4.57	5.49	-0.78	10.37
HS-PSS	#1	FIMM133838-001	Lucitanib	IC50	10000	2.5	2.53	0	10000	1	0	-1.32	1.33	-0.8	0.27	2.46
HS-PSS	#1	FIMM133840-001	PD184352	IC50	10000	1	8.4	0	10000	1	0	7.4	8.4	3.52	3.92	6.72
HS-PSS	#1	FIMM133841-001	ENMD-2076	IC50	2287.51	2.5	30.35	0	10000	1	1.84	3.84	0.68	5.35	3.21	30.35
HS-PSS	#1	FIMM133842-001	MK-2461	IC50	10000	2.5	3.7	0	10000	1	0	0.85	3.7	-1.22	-0.63	-2.52
HS-PSS	#1	FIMM133843-001	PD0325901	IC50	1000	2.5	100	0	1000	0.1	0	-1.19	-5.44	-4.75	-3.95	-1.71
HS-PSS	#1	FIMM133844-001	PH-797804	IC50	1000	2.5	8.61	0	1000	0.1	0	-2.78	-0.9	-2.23	-2.51	8.61
HS-PSS	#1	FIMM133845-001	TAK-715	IC50	10000	2.5	5.28	0	10000	1	0	-5.84	-3.35	-1.51	-0.78	5.28
HS-PSS	#1	FIMM133846-001	TG100-115	IC50	10000	0.47	8.17	0	10000	1	0	0.2	2.83	2.09	3.14	8.17
HS-PSS	#1	FIMM133847-001	AMG-208	IC50	2500	2.5	4.97	0	2500	0.25	0	0.67	0	-1.95	3.13	4.97
HS-PSS	#1	FIMM133848-001	AMG-900	IC50	1000	2.5	3.6	0	1000	0.1	0	-1.88	3.6	-2.57	-2.32	-3.12
HS-PSS	#1	FIMM133849-001	ARRY-380	IC50	2500	1.1	5.22	0	2500	0.25	0	-2.75	-2.34	1.57	1.84	5.22
HS-PSS	#1	FIMM133850-001	GSK-1070916	IC50	1000	2.5	9.16	0	1000	0.1	0	-2.89	-4.23	-0.1	4.03	9.16
HS-PSS	#1	FIMM133851-001	GSK-461364	IC50	3198.26	2.5	91.44	0	10000	1	5.06	-4.5	-2.86	4.09	-0.53	91.44
HS-PSS	#1	FIMM133852-001	NVP-INC280	IC50	1000	2.5	6.16	0	1000	0.1	0	-0.75	-0.56	-0.87	3.65	6.16
HS-PSS	#1	FIMM133853-001	OSI-930	IC50	2500	1	5.01	0	2500	0.25	0	3.71	2.78	1.53	4.18	5.01
HS-PSS	#1	FIMM133854-001	Palomid-529	IC50	10000	2.5	5.89	0	10000	1	0	-0.98	2.36	0.91	1.14	5.89
HS-PSS	#1	FIMM133855-001	PF-00562271	IC50	3772.52	2.5	12.27	0	10000	1	0.03	1.67	3.88	3.99	-1.75	12.27
HS-PSS	#1	FIMM133856-001	PF-03814735	IC50	1468.93	2.5	24.61	0	10000	1	1.86	0.32	1.12	1.14	6.79	24.61
HS-PSS	#1	FIMM133857-001	Gedatolisib	IC50	1000	1	4.06	0	1000	0.1	0	0.81	2.92	4.06	2.85	2.47
HS-PSS	#1	FIMM133858-001	SNS-314	IC50	1000	2.5	5.32	0	1000	0.1	0	-4.97	-0.25	-0.42	0.71	5.32
HS-PSS	#1	FIMM133859-001	TAK-285	IC50	2500	2.5	2.61	0	2500	0.25	0	0.71	2.61	-2.23	-1.7	-0.61
HS-PSS	#1	FIMM133860-001	CEP-32496	IC50	10000	1	7.36	0	10000	1	0	2.14	5.32	3.42	2.33	7.36
HS-PSS	#1	FIMM133862-002	IOX-1	IC50	100000	2.5	0.73	0	100000	10	0	0.73	0.14	-2.1	-2.57	-9.42
HS-PSS	#1	FIMM133866-001	MLN-8054	IC50	1770.51	2.05	10.12	0	10000	1	0	1.96	1.01	2.81	2.31	10.12
HS-PSS	#1	FIMM133867-001	KW-2449	IC50	2500	2.5	1.77	0	2500	0.25	0	-4.39	1.77	-4.12	-5.12	-4.66
HS-PSS	#1	FIMM133868-001	KRN-633	IC50	2500	1.28	6.75	0	2500	0.25	0	1.66	2.74	1.29	-0.43	5.4
HS-PSS	#1	FIMM133869-001	PHA-793887	IC50	190.95	1.13	20.06	0	10000	1	2.57	1.14	1.72	6.18	17.68	20.06
HS-PSS	#1	FIMM133870-001	AZD-6482	IC50	2500	2.5	6.83	0	2500	0.25	0	-2.42	1.29	-1.32	2.52	6.83
HS-PSS	#1	FIMM133871-001	GSK-1059615	IC50	10000	2.5	2.46	0	10000	1	0	-5.38	-2.68	-3.86	0.08	2.46
HS-PSS	#1	FIMM133872-001	CYC-116	IC50	10000	2.5	0.22	0	10000	1	0	-3.73	-3.49	-2.4	-3.22	0.22
HS-PSS	#1	FIMM133873-001	CP-724714	IC50	10000	1	8.41	0	10000	1	0	8.41	6.5	7.13	3.12	3.7
HS-PSS	#1	FIMM133874-001	SGX-523	IC50	5000	2.5	1.5	0	5000	0.5	0	0.71	-2.4	1.5	-0.42	0.52
HS-PSS	#1	FIMM133875-001	JNJ-38877605	IC50	10000	2.5	4.63	0	10000	1	0	-0.05	-0.75	0.79	4.63	3.43
HS-PSS	#1	FIMM133876-001	GSK-690693	IC50	10000	2.5	100	0	10000	1	0	-1.23	-3.9	-3.28	-5.63	-1.7
HS-PSS	#1	FIMM133877-001	OSU-03012	IC50	5043.9	2.5	100	0	25000	2.5	7.95	-1.49	4.32	2.89	4.14	173.71
HS-PSS	#1	FIMM133878-001	NVP-AEW541	IC50	2376.8	2.5	100	0	10000	1	7.08	2.98	1.06	-1.53	4.05	119.48
HS-PSS	#1	FIMM133879-001	PF-04217903	IC50	2500	2.5	5.06	0	2500	0.25	0	1.9	-0.93	0.13	-1.27	5.06
HS-PSS	#1	FIMM133880-001	AZD-1080	IC50	10000	0.63	5.43	0	10000	1	0	0.3	1.19	1.28	2.13	5.43
HS-PSS	#1	FIMM133881-001	RG-7603	IC50	2500	2.5	3.68	0	2500	0.25	0	-2.36	-3.46	-1.2	-0.79	3.68
HS-PSS	#1	FIMM133882-001	MK-8776	IC50	2500	2.5	1.94	0	2500	0.25	0	1.15	-3.73	-2.02	1.42	1.94
HS-PSS	#1	FIMM133883-001	PKI-402	IC50	58.45	2.5	12.91	0	2500	0.25	0.89	-4.64	-2.92	1.31	12.91	11.27
HS-PSS	#1	FIMM133884-001	CH-5132799	IC50	10000	1	7.93	0	10000	1	0	7.93	5.22	4.56	3.56	5.5
HS-PSS	#1	FIMM133885-001	AZD-5438	IC50	1482.27	1.88	13.53	0	10000	1	0.3	-4.83	-3.28	1.71	4.28	13.53
HS-PSS	#1	FIMM133886-001	Silmitasertib	IC50	10000	0.35	8.06	0	10000	1	0	1.75	3.47	1.12	3.93	8.06
HS-PSS	#1	FIMM133887-001	Mubritinib	IC50	1000	2.5	7.53	0	1000	0.1	0	-1.44	-3.55	-1.58	-2.07	7.53
HS-PSS	#1	FIMM133888-001	AZD-8186	IC50	1000	2.5	0.63	0	1000	0.1	0	-2.93	-2.36	0.63	-2.17	-3.41
HS-PSS	#1	FIMM133889-001	GDC-0623	IC50	2500	2.5	100	0	2500	0.25	0.89	-3.22	-4.31	-3.43	-1.01	-1.15
HS-PSS	#1	FIMM133890-001	Talmapimod	IC50	10000	2.5	5.34	0	10000	1	0	2.1	-3.05	3.54	-3.66	5.34
HS-PSS	#1	FIMM133891-001	Birinapant	IC50	1000	0.59	8.22	0	1000	0.1	0	1.13	1.46	2.62	5.46	8.22
HS-PSS	#1	FIMM133892-001	LCL161	IC50	3382.27	2.19	11.44	0	25000	2.5	0.11	2.18	4.04	0.5	3.87	11.44
HS-PSS	#1	FIMM133893-001	Tazemetostat	IC50	10000	2.5	4.32	0	10000	1	0	-2.46	1.55	-0.72	0.5	4.21
HS-PSS	#1	FIMM133895-001	deltarasin	IC50	2466.25	2.5	82.51	0	10000	1	5.68	-1.86	1.89	-1.48	7.02	82.51
HS-PSS	#1	FIMM133896-001	Pinometostat	IC50	1000	2.5	2.23	0	1000	0.1	0	-2.03	-1.4	0.24	-0.37	2.23
HS-PSS	#1	FIMM133897-001	PHA 408	IC50	3265.03	2.5	91.24	0	10000	1	4.95	-0.16	-1.75	-0.09	-1.54	91.24
HS-PSS	#1	FIMM133898-001	PS-1145	IC50	25000	0.35	6.19	0	25000	2.5	0	3.47	0.45	4.37	5.15	6.19
HS-PSS	#1	FIMM133899-001	KU-60019	IC50	25000	2.5	5.86	0	25000	2.5	0	-1.15	-2.28	-3.37	0.72	5.86
HS-PSS	#1	FIMM133900-001	TPCA-1	IC50	25000	2.5	2.29	0	25000	2.5	0	-4.82	2.29	-6.44	-4.2	-3.32
HS-PSS	#1	FIMM133901-001	XL019	IC50	10000	0.42	1.62	0	10000	1	0	-1.75	0.69	-0.65	1.62	-3.67
HS-PSS	#1	FIMM133902-001	Selinexor	IC50	1463.89	1.91	25.89	0	10000	1	1.86	-0.45	0.77	2.79	8.29	25.89
HS-PSS	#1	FIMM133903-001	IRAK1/4 inhibitor	IC50	25000	0.1	3.97	0	25000	2.5	0	0.99	3.97	-1.47	1.49	0.83
HS-PSS	#1	FIMM133904-001	GSK2801	IC50	10000	2.5	1.51	0	10000	1	0	1.51	0.01	-3.02	-4.29	-2.84
HS-PSS	#1	FIMM133905-002	SGC-CBP30	IC50	25000	2.5	2.61	0	25000	2.5	0	-5.09	-5.83	-1.8	-2.11	2.61
HS-PSS	#1	FIMM136357-001	TH588	IC50	25000	2.5	2.36	0	25000	2.5	0	-3.9	-4.66	-2.57	-0.68	2.36
HS-PSS	#1	FIMM136358-001	NSC348884	IC50	7699.77	2.5	10.58	0	50000	5	0.03	1.61	-0.58	-0.23	2.68	10.58
HS-PSS	#1	FIMM136365-001	VGX-1027	IC50	10000	2.5	6.13	0	10000	1	0	-4.38	-4.77	-3.76	-1.63	6.13
HS-PSS	#1	FIMM136366-001	OTX015	IC50	10000	2.5	2.2	0	10000	1	0	-1.65	-2.57	-0.37	0.1	2.2
HS-PSS	#1	FIMM136367-001	Encorafenib	IC50	1000	2.5	3.5	0	1000	0.1	0	-4.24	-3.15	-4.26	-0.09	3.5
HS-PSS	#1	FIMM136368-001	URB597	IC50	1000	2.5	2.56	0	1000	0.1	0	-3.89	-3.54	-1.63	1.24	2.56
HS-PSS	#1	FIMM136369-001	CUDC-907	IC50	66.69	2.42	71.21	0	10000	1	19.19	-4.2	-0.5	51.91	62.39	71.21
HS-PSS	#1	FIMM136370-001	MK-8745	IC50	2500	2.5	100	0	2500	0.25	0.89	-5.63	-4.24	-5.93	-6.75	-3.62
HS-PSS	#1	FIMM136371-001	NLG919	IC50	10000	2.5	100	0	10000	1	0	-5.95	-5.47	-4.5	-5.69	-3.34
HS-PSS	#1	FIMM136372-001	NVP-LGK974	IC50	10000	1	3.93	0	10000	1	0	2.34	1.58	1.5	3.93	2.58
HS-PSS	#1	FIMM136373-001	ONX-0914	IC50	307.34	2.5	96.23	0	10000	1	17.48	1.33	2.8	4.11	92.98	96.23
HS-PSS	#1	FIMM136374-001	RGFP966	IC50	10000	0.95	5.4	0	10000	1	0	-5.6	-1.52	2.08	1.67	5.4
HS-PSS	#1	FIMM136375-001	NMS-873	IC50	2954.67	2.5	93.93	0	10000	1	5.58	0.87	4.21	6.35	2.7	93.93
HS-PSS	#1	FIMM136376-001	AZ191	IC50	2463.52	2.5	26.83	0	10000	1	1.42	-4.1	-3.15	-2.27	2.3	26.83
HS-PSS	#1	FIMM136377-001	Ribociclib	IC50	10000	2.5	1.22	0	10000	1	0	0.68	-4.69	-2.7	-3.62	1.22
HS-PSS	#1	FIMM136378-001	Triapine	IC50	3263.21	2.5	25.33	0	10000	1	0.94	-7.77	-4.13	-4.53	-0.4	25.33
HS-PSS	#1	FIMM136379-001	VE-821	IC50	10000	2.5	4.58	0	10000	1	0	-4.66	-5.13	-3.25	0.59	4.58
HS-PSS	#1	FIMM136380-001	Pacritinib	IC50	2780.95	2.5	67.09	0	10000	1	4.15	-5.27	-6.72	-6.58	3.37	67.09
HS-PSS	#1	FIMM136381-001	Tanzisertib	IC50	10000	2.5	4.06	0	10000	1	0	-7.73	-1.15	0.94	4.06	3.94
HS-PSS	#1	FIMM136382-001	GSK923295	IC50	698.65	0.74	22.59	0	10000	1	1.48	6.32	3.37	4.05	11.19	22.59
HS-PSS	#1	FIMM136383-001	Bentamapimod	IC50	2684.08	2.5	24.35	0	10000	1	1.1	-4.44	-5.3	-2.55	1.49	24.35
HS-PSS	#1	FIMM136384-001	Idasanutlin	IC50	10000	1	6.88	0	10000	1	0	3.29	4.08	5.74	3.44	6.88
HS-PSS	#1	FIMM136385-001	Aldoxorubicin	IC50	180.53	2.5	29.7	0	1000	0.1	2.15	1.21	5.13	4.84	5.46	29.7
HS-PSS	#1	FIMM136386-001	Filanesib	IC50	2.84	0.74	10.22	0	1000	0.1	0	0.09	3.4	7.46	10.22	5.81
HS-PSS	#1	FIMM136387-001	AGI-6780	IC50	10000	2.5	5.19	0	10000	1	0	-0.42	-3.32	-7.06	-1.77	5.19
HS-PSS	#1	FIMM136388-001	Talazoparib	IC50	1000	2.5	2.8	0	1000	0.1	0	-2.7	0.8	-1.48	2.8	1.88
HS-PSS	#1	FIMM136389-001	Tasquinimod	IC50	10000	0.6	1.69	0	10000	1	0	-2.22	-0.87	1.69	-0.01	1.39
HS-PSS	#1	FIMM136390-001	Resminostat	IC50	3065.04	2.5	41	0	10000	1	2.12	-1.77	-0.99	1.29	0.58	41
HS-PSS	#1	FIMM136391-001	WEHI-539	IC50	651.21	2.5	11.96	0	2500	0.25	0.07	-1.68	-3.28	0.35	0.83	11.96
HS-PSS	#1	FIMM136392-001	Cobimetinib	IC50	417.34	2.5	11.91	0	1000	0.1	0.01	-5.03	-3.94	-2.04	-3.79	11.91
HS-PSS	#1	FIMM136393-001	AZD1208	IC50	10000	2.5	1.58	0	10000	1	0	-5.98	1.58	-4.41	-3	-4.02
HS-PSS	#1	FIMM136394-001	BGB324	IC50	10000	2.5	100	0	10000	1	0	-2.39	-3.44	-2.5	-5.77	-5.62
HS-PSS	#1	FIMM136397-001	AZD7545	IC50	10000	2.5	2.46	0	10000	1	0	-2.4	-4.4	2.46	-3.54	0.47
HS-PSS	#1	FIMM136398-001	Osimertinib	IC50	732.46	2.5	23.69	0	2500	0.25	0.95	-2.57	-2.6	3.33	0.75	23.69
HS-PSS	#1	FIMM136399-001	BMS863233	IC50	7827.14	1.27	10.39	0	10000	1	0	-2.4	4.77	0	0.67	6
HS-PSS	#1	FIMM136400-001	Darapladib	IC50	250.09	2.5	55.91	0	1000	0.1	3.71	3.59	-0.56	0.78	4.53	55.91
HS-PSS	#1	FIMM136401-001	GNE-0877	IC50	1000	2.5	5.18	0	1000	0.1	0	-5.52	-3.97	-2.37	2.44	5.18
HS-PSS	#1	FIMM136402-001	Entospletinib	IC50	5000	2.5	100	0	5000	0.5	0.89	-5.86	-3.44	-4.94	-2.74	-0.43
HS-PSS	#1	FIMM136404-001	Losmapimod	IC50	10000	0.47	1.74	0	10000	1	0	-2.03	-3.18	1.74	1.32	-0.93
HS-PSS	#1	FIMM136405-001	ML323	IC50	10000	1.88	6.7	0	10000	1	0	-2.12	-0.43	2.16	1.58	6.7
HS-PSS	#1	FIMM136406-001	OTSSP167	IC50	228.78	2.5	14.12	0	1000	0.1	0.29	-2.23	-3.13	-0.55	1.5	14.12
HS-PSS	#1	FIMM136407-001	PTC-209	IC50	10000	2.5	5.11	0	10000	1	0	-3.25	1.05	-0.44	4.45	5.11
HS-PSS	#1	FIMM136409-001	UNC2881	IC50	2500	2.5	7.48	0	2500	0.25	0	-2.11	-1.22	1.78	0.51	7.48
HS-PSS	#1	FIMM136412-001	AMG-232	IC50	1000	2.5	100	0	1000	0.1	0	-3.97	-5.19	-2.9	-3.39	-2.54
HS-PSS	#1	FIMM136413-001	AMG-925	IC50	1000	2.5	0.37	0	1000	0.1	0	-3.17	-2.5	-2.56	-0.26	0.37
HS-PSS	#1	FIMM136414-001	CEP-37440	IC50	1085.69	2.5	42.15	0	5000	0.5	2.99	-5.07	4.84	-2.6	5.14	42.15
HS-PSS	#1	FIMM136415-001	Rociletinib	IC50	2979.02	2.5	56.97	0	10000	1	3.25	-2.08	-1.91	-0.51	1.48	56.97
HS-PSS	#1	FIMM136416-001	FRAX486	IC50	5000	0.69	4.18	0	5000	0.5	0	-3.18	2.63	1.85	4.18	2.13
HS-PSS	#1	FIMM136417-001	GNE-7915	IC50	1000	1	8.36	0	1000	0.1	0	8.36	3.17	4.08	6.07	3.54
HS-PSS	#1	FIMM136418-001	GSK2830371	IC50	5000	1	8.32	0	5000	0.5	0	3.32	3.42	4.44	1.9	8.32
HS-PSS	#1	FIMM136419-001	GSK525762	IC50	10000	2.5	2.56	0	10000	1	0	-2.5	-1.13	-0.11	1.99	2.56
HS-PSS	#1	FIMM136421-001	TAK-632	IC50	10000	2.5	100	0	10000	1	0	-3.26	-1.12	-1.34	-1.25	-0.85
HS-PSS	#1	FIMM136423-001	Voxtalisib	IC50	10000	2.5	4.82	0	10000	1	0	-4.7	-0.81	-0.07	0.09	4.82
HS-PSS	#1	FIMM136426-001	BCI	IC50	14359.8	2.5	83.65	0	50000	5	5.09	-1.63	0.8	1.32	3.28	83.65
HS-PSS	#1	FIMM136427-001	MST-312	IC50	3825.15	2.5	12.1	0	10000	1	0.02	-3.77	-2.62	-3.23	-1.92	12.1
HS-PSS	#1	FIMM136428-002	Taselisib	IC50	1000	0.16	4.27	0	1000	0.1	0	-0.26	2.89	4.27	1.52	2.38
HS-PSS	#1	FIMM136429-001	GSK2656157	IC50	264.55	2.5	10.04	0	2500	0.25	0	-3.21	-1.29	-1.37	4.68	10.04
HS-PSS	#1	FIMM136431-001	Glasdegib	IC50	1000	2.5	7.26	0	1000	0.1	0	1.34	2.27	1.12	0.02	4.29
HS-PSS	#1	FIMM136432-001	Pilaralisib	IC50	2500	2.5	5.23	0	2500	0.25	0	-1.42	-0.87	-1.76	-1	5.23
HS-PSS	#1	FIMM136434-001	Onalespib	IC50	62.69	2.5	33.94	0	2500	0.25	6.31	-0.4	2.5	2.72	33.94	31.49
HS-PSS	#1	FIMM136436-001	Uprosertib	IC50	10000	2.5	0.42	0	10000	1	0	0.42	0.15	-6.06	-2.8	-2.21
HS-PSS	#1	FIMM136437-001	AT13148	IC50	2783.36	2.5	100	0	10000	1	6.26	1.89	1.05	0.18	2.03	105.17
HS-PSS	#1	FIMM136438-001	Cerdulatinib	IC50	10000	2.5	4.9	0	10000	1	0	-5.28	-3.15	2.03	-1.18	4.9
HS-PSS	#1	FIMM136440-001	Filgotinib	IC50	10000	0.56	5.09	0	10000	1	0	-2.57	2.28	1.79	2.64	5.09
HS-PSS	#1	FIMM136448-001	Afuresertib	IC50	1000	2.5	100	0	1000	0.1	0	-6.54	-2.8	-1.29	-1.09	-0.67
HS-PSS	#1	FIMM136449-001	UM729	IC50	10000	2.5	3.67	0	10000	1	0	1.73	-0.4	-0.34	0.25	3.67
HS-PSS	#1	FIMM136450-001	PF-06463922	IC50	1000	1.04	9.98	0	1000	0.1	0	4.1	0.14	1.65	4.27	9.98
HS-PSS	#1	FIMM136451-001	UMI-77	IC50	30526.9	2.5	79.97	0	100000	10	4.6	-2.17	3.38	-2.7	1.29	79.97
HS-PSS	#1	FIMM136452-001	TEW-7197	IC50	2500	2.5	8.3	0	2500	0.25	0	1.58	2.13	-0.23	5.26	8.3
HS-PSS	#1	FIMM136453-001	Sabutoclax	IC50	10535.1	2.5	10.56	0	25000	2.5	0	-1.88	-2.65	-3.03	-3.6	10.56
HS-PSS	#1	FIMM136456-001	SH-4-54	IC50	7283.73	2.5	55.25	0	25000	2.5	3.21	-2.77	-1.67	0.26	1.89	55.25
HS-PSS	#1	FIMM136458-001	BAY 87-2243	IC50	1000	2.5	0.71	0	1000	0.1	0	-1.31	-3.62	-4.12	-2.48	0.71
HS-PSS	#1	FIMM136465-001	Givinostat	IC50	253.35	2.5	33.98	0	1000	0.1	1.98	-0.6	-1.35	1.19	2.63	33.98
HS-PSS	#1	FIMM136466-001	Amsacrine	IC50	2409.24	2.5	24.85	0	10000	1	1.27	2.3	-2.31	1.49	2.27	24.85
HS-PSS	#1	FIMM136467-001	PCI-34051	IC50	10000	0.11	4.39	0	10000	1	0	1.73	-0.88	4.39	0.74	-0.2
HS-PSS	#1	FIMM136469-001	Cabazitaxel	IC50	341.18	2.5	13.3	0	1000	0.1	0.1	-3.31	-0.4	0.59	-0.6	13.3
HS-PSS	#1	FIMM136470-002	GDC-0994	IC50	10000	2.5	6.05	0	10000	1	0	-5.69	-3.22	-0.48	0.47	6.05
HS-PSS	#1	FIMM136472-001	SLx-2119	IC50	5000	2.5	6.52	0	5000	0.5	0	3.13	-4.34	-2.94	1.09	6.52
HS-PSS	#1	FIMM136473-001	Merestinib	IC50	1000	2.5	7.3	0	1000	0.1	0	3.37	0.83	3.67	-0.48	7.3
HS-PSS	#1	FIMM136474-001	Pixantrone	IC50	10000	2.5	8.53	0	10000	1	0	-0.57	-2.25	-2.74	-4.94	8.53
HS-PSS	#1	FIMM136475-001	Poziotinib	IC50	1000	2.5	6.07	0	1000	0.1	0	-1.38	4.22	5.26	6.07	3
HS-PSS	#1	FIMM136476-001	Pyridoclax	IC50	25000	2.5	3.67	0	25000	2.5	0	-2.62	-1.16	-0.3	0.74	3.67
HS-PSS	#1	FIMM136477-001	Spebrutinib	IC50	1000	1.91	5.19	0	1000	0.1	0	0.64	-0.15	3.51	4.18	5.19
HS-PSS	#1	FIMM136478-001	Verdinexor	IC50	328.87	2.5	11.37	0	1000	0.1	0.01	-2.94	0.87	0.84	-0.24	11.37
HS-PSS	#1	FIMM136480-001	Romidepsin	IC50	337.22	2.5	75.39	0	1000	0.1	3.93	-3.36	-5.22	-2.35	-2.77	75.39
HS-PSS	#1	FIMM136481-001	Abexinostat	IC50	1429.02	2.05	79.89	0	10000	1	7.74	-5.68	-0.56	6.48	25.72	79.89
HS-PSS	#1	FIMM136488-001	A-1210477	IC50	14896.7	2.5	30.96	0	50000	5	1.47	-1.57	-1.87	-0.53	0.8	30.96
HS-PSS	#1	FIMM136490-001	VS-4718	IC50	4293.78	2.5	12.69	0	10000	1	0.03	-0.51	-2.03	-1.49	-4.96	12.69
HS-PSS	#1	FIMM136491-001	GSK2879552	IC50	10000	2.5	3.65	0	10000	1	0	-0.36	-5.31	-0.49	-1.38	3.65
HS-PSS	#1	FIMM136493-001	Ulixertinib	IC50	10000	2.5	7.36	0	10000	1	0	0.38	2.54	0.1	0.3	7.36
HS-PSS	#1	FIMM136494-001	LY3009120	IC50	3588.83	2.5	25.17	0	10000	1	0.82	2.87	-3.88	-5.37	-2.16	25.17
HS-PSS	#1	FIMM136495-001	Pexidartinib	IC50	10000	0.51	6.29	0	10000	1	0	1.11	3.18	4.81	5.15	6.29
HS-PSS	#1	FIMM136496-001	Marimastat	IC50	10000	2.5	1.83	0	10000	1	0	0.97	0.41	1.83	-0.48	-2.62
HS-PSS	#1	FIMM136497-001	EPZ015666	IC50	10000	0.1	2.18	0	10000	1	0	2.18	0.35	0.06	0.62	-3.83
HS-PSS	#1	FIMM136498-001	SAR405838	IC50	10000	1.3	7.46	0	10000	1	0	1.27	2.95	-0.68	-0.2	6.09
HS-PSS	#1	FIMM136500-001	Prexasertib	IC50	3839.93	2.5	11.5	0	10000	1	0.01	3.83	-0.84	2.65	-1.91	11.5
HS-PSS	#1	FIMM136501-001	Epacadostat	IC50	10000	2.5	2.51	0	10000	1	0	2.51	-0.67	0.75	-0.85	0.63
HS-Sch-2	#1	FIMM000060-004	Pilocarpine	IC50	40000	2.5	3.17	0	40000	4	0	-6.61	-3.39	3.17	-2.97	1.24
HS-Sch-2	#1	FIMM000143-003	Lovastatin	IC50	10000	0.1	8.06	0	10000	1	0	1.64	3.95	8.06	7.42	-1.24
HS-Sch-2	#1	FIMM000160-003	Gefitinib	IC50	3099.01	2.5	70.68	0	10000	1	3.98	4.99	-3.53	12.12	0.63	70.68
HS-Sch-2	#1	FIMM000170-003	Metformin	IC50	100000	2.5	9.91	0	100000	10	0	-1.98	4.49	3.2	1.4	9.91
HS-Sch-2	#1	FIMM000171-004	Anagrelide	IC50	1225.65	0.77	28.69	0	10000	1	1.81	-13.69	-7.75	14.68	6.69	28.69
HS-Sch-2	#1	FIMM000172-004	Imatinib	IC50	3860.11	2.5	43.89	0	10000	1	1.79	15.28	-16.26	-4.68	-7.56	43.89
HS-Sch-2	#1	FIMM000173-003	Idarubicin	IC50	37.73	0.82	63.67	0	1000	0.1	9.85	-3.24	-1.16	19.8	40.52	63.67
HS-Sch-2	#1	FIMM000176-002	Vatalanib	IC50	1120.08	2.15	32.84	0	10000	1	3.24	3.17	-20.22	0.95	14.4	32.84
HS-Sch-2	#1	FIMM000183-003	Erlotinib	IC50	1	0.23	26.92	0	10000	1	7.37	19.6	15.51	14.6	25.03	26.92
HS-Sch-2	#1	FIMM000227-002	Dexamethasone	IC50	10000	2.5	100	0	10000	1	0	-13.84	-9.09	-13.49	-20.55	-4.89
HS-Sch-2	#1	FIMM000239-003	Auranofin	IC50	408.08	2.5	84.79	0	2500	0.25	7.73	10.26	17.8	-3.63	19.22	84.79
HS-Sch-2	#1	FIMM000249-004	Tretinoin	IC50	10000	2.5	6.85	0	10000	1	0	-10.54	-5.27	6.85	-5.98	1.25
HS-Sch-2	#1	FIMM000255-003	Simvastatin	IC50	6908.01	2.5	18.69	0	10000	1	0.05	10.85	-4.27	-5.34	-7.81	13.69
HS-Sch-2	#1	FIMM000257-002	Goserelin	IC50	10000	0.56	21.4	0	10000	1	0	-10.45	-19.69	-9.26	21.4	-3.19
HS-Sch-2	#1	FIMM000262-004	Raloxifene	IC50	2485.33	2.5	97.34	0	10000	1	6.67	2.61	-8.89	-11.63	8.11	97.34
HS-Sch-2	#1	FIMM000263-003	Camptothecin	IC50	34.64	0.93	85.94	0	5000	0.5	21.54	-6.42	16.29	47.42	85.94	70.96
HS-Sch-2	#1	FIMM000264-007	Plicamycin	IC50	1492.94	2.5	100	0	10000	1	9.56	-2.03	-4.57	-1.06	26.55	106.46
HS-Sch-2	#1	FIMM000269-004	Rofecoxib	IC50	10000	1	18.12	0	10000	1	0	15.97	2.14	18.12	7.56	7.53
HS-Sch-2	#1	FIMM000274-003	Lapatinib	IC50	1000	2.5	6.58	0	1000	0.1	0	0.76	6.58	1.51	-0.62	1.02
HS-Sch-2	#1	FIMM000287-002	Bortezomib	IC50	2.96	2.38	100	0	1000	0.1	30.79	-0.37	7.02	94.72	108.27	71.92
HS-Sch-2	#1	FIMM000290-004	Letrozole	IC50	10000	2.5	4.7	0	10000	1	0	-11.01	4.7	-12.97	-1.87	0.61
HS-Sch-2	#1	FIMM000296-002	Bexarotene	IC50	1503.18	1.97	28.85	0	10000	1	2.2	2.68	-1.29	3.4	8.78	28.85
HS-Sch-2	#1	FIMM000298-004	Celecoxib	IC50	10000	1	30.67	0	10000	1	0	30.67	18.05	18.49	2.89	15.97
HS-Sch-2	#1	FIMM000303-004	Anastrozole	IC50	10000	0.11	15.58	0	10000	1	0	-1.5	15.58	3.9	-0.02	-9.08
HS-Sch-2	#1	FIMM000304-003	Bicalutamide	IC50	2073.49	2.5	12.8	0	10000	1	0.2	-3.07	-7.3	-3.94	1.76	12.8
HS-Sch-2	#1	FIMM000321-002	Clofarabine	IC50	101.97	2.5	22.27	0	10000	1	4.49	-8.78	-16.73	11.07	22.06	22.27
HS-Sch-2	#1	FIMM000326-003	Lomustine	IC50	10000	2.5	100	0	10000	1	0	-11.21	-12.48	-4.63	-5.19	-6.74
HS-Sch-2	#1	FIMM000337-003	Vincristine	IC50	4.03	2.19	81.62	0	1000	0.1	24.05	-9.06	3.83	71.77	81.62	78.67
HS-Sch-2	#1	FIMM000344-003	Vinorelbine	IC50	4.64	1.29	86.29	0	10000	1	34.99	8.68	64.73	76.3	66.33	86.29
HS-Sch-2	#1	FIMM000356-005	Altretamine	IC50	10000	0.29	92.83	0	10000	1	0	0.88	-5.19	-4.5	92.83	-4.15
HS-Sch-2	#1	FIMM000360-003	Aminoglutethimide	IC50	10000	0.57	4.31	0	10000	1	0	-8.39	4.31	-4.29	3.93	0.07
HS-Sch-2	#1	FIMM000370-003	Vinblastine	IC50	2.7	2.5	96.93	0	1000	0.1	30.44	2.69	5.81	96.7	86.04	96.93
HS-Sch-2	#1	FIMM000377-005	Chlorambucil	IC50	10000	2.5	3.22	0	10000	1	0	-10.39	3.22	-4.31	-4.63	-8.01
HS-Sch-2	#1	FIMM000390-004	Thalidomide	IC50	10000	2.5	2.24	0	10000	1	0	2.24	-20.83	-16.54	-8.19	-6.16
HS-Sch-2	#1	FIMM000396-002	Clomifene	IC50	2363.65	2.5	100	0	10000	1	7.11	-13.7	2.06	-2.51	-3.29	147.15
HS-Sch-2	#1	FIMM000397-004	Dacarbazine	IC50	10000	2.5	6.96	0	10000	1	0	-11.41	-6.99	-8.19	6.22	6.96
HS-Sch-2	#1	FIMM000403-004	Cyclophosphamide	IC50	40000	2.5	26.97	0	40000	4	0	-8.37	26.97	-13.13	-5.1	-10.38
HS-Sch-2	#1	FIMM000406-003	Cytarabine	IC50	10000	0.1	34.93	0	10000	1	0	34.93	-6.93	2.25	7.01	16.53
HS-Sch-2	#1	FIMM000416-004	Disulfiram	IC50	3207.07	0.59	76.83	0	100000	10	12.52	-4.56	4.31	36.57	38.93	76.83
HS-Sch-2	#1	FIMM000428-003	Finasteride	IC50	10000	2.5	5.08	0	10000	1	0	-11.71	-5.53	-5.89	-7.66	5.08
HS-Sch-2	#1	FIMM000439-004	Fluorouracil	IC50	10000	2.5	100	0	10000	1	0	-8.66	-0.08	-5.8	-9.78	-6.09
HS-Sch-2	#1	FIMM000446-003	Flutamide	IC50	10000	2.5	8.05	0	10000	1	0	-5.47	-5.85	8.05	-9.38	1.89
HS-Sch-2	#1	FIMM000463-004	Ifosfamide	IC50	10000	2.5	100	0	10000	1	0	-5.48	-6.65	-11.13	-9.48	-6.06
HS-Sch-2	#1	FIMM000464-003	Imiquimod	IC50	344.74	2.5	32.18	0	2500	0.25	2.89	1.08	7.32	-9.77	10.01	32.18
HS-Sch-2	#1	FIMM000469-002	Levamisole	IC50	10000	2.5	100	0	10000	1	0	-7.71	-28.02	-12.86	-11.54	-0.77
HS-Sch-2	#1	FIMM000482-005	Melphalan	IC50	12500	1	8.86	0	12500	1.25	0	7.6	6.26	8.86	5.39	5.65
HS-Sch-2	#1	FIMM000484-002	Methylprednisolone	IC50	10000	2.5	100	0	10000	1	0	-16.68	-7.43	-17.19	-16.74	-3.29
HS-Sch-2	#1	FIMM000490-004	Mitoxantrone	IC50	52.31	2.5	18.11	0	1000	0.1	1.82	-2.28	-0.33	-1.59	15.33	18.11
HS-Sch-2	#1	FIMM000491-003	Paclitaxel	IC50	14.24	1.71	100	0	1000	0.1	21.93	6.6	3.14	35.14	97.17	102.34
HS-Sch-2	#1	FIMM000519-002	Prednisolone	IC50	10000	2.5	100	0	10000	1	0	-0.26	-0.09	-21.96	-20.14	-8.14
HS-Sch-2	#1	FIMM000521-004	Procarbazine	IC50	10000	2.5	100	0	10000	1	0	-8.3	-5.59	-5.06	-4.11	-3.61
HS-Sch-2	#1	FIMM000523-002	Prednisone	IC50	10000	2.5	2.37	0	10000	1	0	-7.22	-2.14	-16.63	1.08	2.34
HS-Sch-2	#1	FIMM000528-005	Mepacrine	IC50	1691.28	1.45	100	0	50000	5	17.06	5.24	5.49	15.56	80.43	125.28
HS-Sch-2	#1	FIMM000556-005	Topotecan	IC50	300.99	0.99	86.43	0	10000	1	14.9	-8.78	2.66	22.62	65.11	86.43
HS-Sch-2	#1	FIMM000560-004	Temozolomide	IC50	100000	2.5	8.12	0	100000	10	0	-5.63	4.31	-8.43	2.38	8.05
HS-Sch-2	#1	FIMM000617-004	Fulvestrant	IC50	1000	2.5	9.01	0	1000	0.1	0	-5.2	-18.77	9.01	-7	0.2
HS-Sch-2	#1	FIMM000618-004	Megestrol acetate	IC50	10000	2.5	100	0	10000	1	0	-5.41	-5.56	-19.39	-6.9	-7.82
HS-Sch-2	#1	FIMM000620-004	Tamoxifen	IC50	3519.26	2.5	88.14	0	10000	1	4.44	-15.61	-4.85	-8.2	-6.06	88.14
HS-Sch-2	#1	FIMM000640-003	Mechlorethamine	IC50	16344.3	1.41	44.11	0	100000	10	3.48	-11.54	1.08	12.2	12.79	44.11
HS-Sch-2	#1	FIMM000649-004	Methotrexate	IC50	5000	1	6.92	0	5000	0.5	0	0.15	6.92	6.92	0.59	5.77
HS-Sch-2	#1	FIMM000773-002	Nilutamide	IC50	10000	2.5	1.14	0	10000	1	0	-4.03	1.14	-13.34	-3.86	1
HS-Sch-2	#1	FIMM000822-003	Mitotane	IC50	10000	0.4	33.95	0	10000	1	0	-12.32	-3.27	-7.29	33.95	-6.2
HS-Sch-2	#1	FIMM000833-003	Allopurinol	IC50	7200.13	2.5	21.46	0	10000	1	0.09	-6.18	17.96	-6.56	-1.59	14.96
HS-Sch-2	#1	FIMM000862-003	Busulfan	IC50	32931.7	2.5	30.91	0	100000	10	1.31	-6.91	-7.66	-1.81	-0.67	30.91
HS-Sch-2	#1	FIMM000914-002	Deferoxamine	IC50	1392.56	0.36	27.92	0	10000	1	1.31	-1.77	0.35	4.58	27.92	8.22
HS-Sch-2	#1	FIMM000983-003	Hydroxyurea	IC50	5027.62	2.5	10.61	0	100000	10	0.11	-7.42	-8.07	-11.89	10.61	7.48
HS-Sch-2	#1	FIMM001000-003	Mercaptopurine	IC50	10000	2.5	4.17	0	10000	1	0	-3.76	-5.9	4.17	-2.27	0.51
HS-Sch-2	#1	FIMM001062-003	Thioguanine	IC50	1636.2	2.5	22.41	0	10000	1	1.47	-14.9	-13.37	-10.32	5.11	22.41
HS-Sch-2	#1	FIMM001171-003	Carmustine	IC50	3774.86	2.5	56.7	0	10000	1	2.53	-6.3	-2.45	-8.4	-8.04	56.7
HS-Sch-2	#1	FIMM001217-003	Thio-TEPA	IC50	50000	2.5	2.28	0	50000	5	0	-0.54	-10.6	-4.41	-3.37	2.28
HS-Sch-2	#1	FIMM001220-003	Pipobroman	IC50	10000	2.5	0.7	0	10000	1	0	-17.77	-8.67	-8.01	-1.97	0.7
HS-Sch-2	#1	FIMM001244-002	Tacrolimus	IC50	10000	0.64	6.37	0	10000	1	0	-3.86	-1.67	-7.03	6.37	1.42
HS-Sch-2	#1	FIMM001376-002	Itraconazole	IC50	5000	0.1	9.58	0	5000	0.5	0	9.58	1.83	5.5	1.15	-8.63
HS-Sch-2	#1	FIMM001823-004	AT 101	IC50	5025.57	0.38	38.53	0	100000	10	4.22	2.51	5.53	6.87	38.53	16.85
HS-Sch-2	#1	FIMM002337-002	BI 2536	IC50	4.34	2.5	78.71	0	1000	0.1	23.01	-3.3	-6.62	72.12	78.71	34.12
HS-Sch-2	#1	FIMM002374-001	SN-38	IC50	13.58	0.84	94.42	0	10000	1	31.74	2.29	46.35	74.91	94.42	78.17
HS-Sch-2	#1	FIMM003268-001	Orantinib	IC50	265.72	2.5	100	0	10000	1	18.91	-5.94	-1.7	6.81	95.53	1142.9
HS-Sch-2	#1	FIMM003569-002	Pravastatin	IC50	1130.3	0.37	11.81	0	10000	1	0	-0.67	-2.83	11.81	0.51	9.41
HS-Sch-2	#1	FIMM003593-003	Exemestane	IC50	4338.16	2.5	19.67	0	10000	1	0.33	-1.91	-4.23	1	-8.29	19.67
HS-Sch-2	#1	FIMM003635-002	Raltitrexed	IC50	291.99	2.5	100	0	1000	0.1	6.01	0.56	-2.21	-3.05	2.99	100.52
HS-Sch-2	#1	FIMM003684-002	Irinotecan	IC50	1246.66	1.51	60.68	0	10000	1	6.04	5.06	-8.15	6.49	24.5	60.68
HS-Sch-2	#1	FIMM003705-001	Palbociclib	IC50	4389.9	2.5	45.54	0	10000	1	1.59	2.43	-15.44	-14.91	-20.8	45.54
HS-Sch-2	#1	FIMM003706-001	AT9283	IC50	137.1	2.5	100	0	1000	0.1	10.02	-0.26	-1.11	-13.48	30.53	124.3
HS-Sch-2	#1	FIMM003707-002	Navitoclax	IC50	913.33	0.53	70.06	0	10000	1	8	-18.05	12.84	33.84	12.72	70.06
HS-Sch-2	#1	FIMM003708-001	Selumetinib	IC50	10000	2.5	15.26	0	10000	1	0	15.26	-14.92	8.22	-16.9	-16.79
HS-Sch-2	#1	FIMM003709-001	Veliparib	IC50	10000	2.14	5.29	0	10000	1	0	-4.02	1.2	4.85	5.29	4.5
HS-Sch-2	#1	FIMM003710-001	Afatinib	IC50	169.52	2.2	53.16	0	1000	0.1	4.57	10.7	1.27	10.42	12.45	53.16
HS-Sch-2	#1	FIMM003711-001	Dovitinib	IC50	10000	2.5	7.65	0	10000	1	0	2.57	-20.29	7.65	-20.84	2.73
HS-Sch-2	#1	FIMM003712-001	Obatoclax	IC50	762.71	0.61	32.66	0	10000	1	2.82	-4.7	-3.23	17.48	9.02	32.66
HS-Sch-2	#1	FIMM003713-001	Crizotinib	IC50	1000	1	12.81	0	1000	0.1	0	6.74	12.81	9.35	0.36	4.97
HS-Sch-2	#1	FIMM003714-001	Danusertib	IC50	10000	0.36	75.22	0	10000	1	0	-23.8	5.47	-16.98	75.22	5.58
HS-Sch-2	#1	FIMM003715-001	Foretinib	IC50	336.58	2.5	48.14	0	1000	0.1	2.36	-11.46	-11.31	-4.85	-1.7	48.14
HS-Sch-2	#1	FIMM003716-001	Abiraterone	IC50	5000	0.82	7.26	0	5000	0.5	0	7.26	-1.97	-6.45	3.53	-2.61
HS-Sch-2	#1	FIMM003717-001	Tanespimycin	IC50	83.5	2.5	66.31	0	10000	1	17.1	-15.53	-12.79	40.88	54.61	66.31
HS-Sch-2	#1	FIMM003718-001	Alvespimycin	IC50	58.29	2.5	100	0	1000	0.1	14.65	-14.23	-5.77	-3.63	79.71	108.39
HS-Sch-2	#1	FIMM003719-001	SNS-032	IC50	207.4	2.5	79.79	0	10000	1	16.39	-16.68	10.24	10.83	79.79	42.77
HS-Sch-2	#1	FIMM003720-001	ABT-751	IC50	266.54	2.5	86.89	0	10000	1	16.57	1.52	3.72	5.46	86.89	81.23
HS-Sch-2	#1	FIMM003721-001	Serdemetan	IC50	3436.86	2.5	76.26	0	10000	1	3.91	0.62	0.47	2.89	-3.84	76.26
HS-Sch-2	#1	FIMM003722-001	BIIB021	IC50	109.37	0.89	100	0	10000	1	22.44	-10.93	8.17	52.24	81.12	102.09
HS-Sch-2	#1	FIMM003723-001	CUDC-101	IC50	1314.87	2.5	100	0	10000	1	10.24	11.93	-14.17	12.08	32.8	122.4
HS-Sch-2	#1	FIMM003724-001	Decitabine	IC50	478.23	0.59	27.36	0	10000	1	2.47	-1.11	-1.95	14.65	10.52	27.36
HS-Sch-2	#1	FIMM003725-001	Alvocidib	IC50	937.96	1.46	91.73	0	10000	1	10.68	1.65	-7.83	6.26	47.32	91.73
HS-Sch-2	#1	FIMM003726-001	MGCD-265	IC50	4532.15	2.5	22	0	10000	1	0.41	-15.89	3.38	-7.93	-12.53	22
HS-Sch-2	#1	FIMM003727-001	Amonafide	IC50	1139.55	1.36	100	0	10000	1	10.58	-0.72	-7.73	12.71	43.2	101.2
HS-Sch-2	#1	FIMM003728-001	Tipifarnib	IC50	2132.07	2.5	60.2	0	10000	1	4.56	-4.2	8.74	3.61	7.65	60.2
HS-Sch-2	#1	FIMM003729-001	Pimasertib	IC50	10000	0.64	13.59	0	10000	1	0	-20.62	13.59	-11.9	8.76	3.78
HS-Sch-2	#1	FIMM003730-001	Ponatinib	IC50	184.35	2.5	71.9	0	1000	0.1	6.07	-1.95	-1.13	-12.22	12.76	71.9
HS-Sch-2	#1	FIMM003732-001	Perifosine	IC50	363.6	2.5	15.07	0	2500	0.25	0.61	-2.66	-4.52	-2.71	4.26	15.07
HS-Sch-2	#1	FIMM003733-001	Motesanib	IC50	10000	0.72	12.65	0	10000	1	0	-18.01	12.65	-17.23	9.69	-4.71
HS-Sch-2	#1	FIMM003734-002	Cediranib	IC50	144.04	2.47	12.53	0	1000	0.1	0.26	9.46	-6.6	0.68	3.61	12.53
HS-Sch-2	#1	FIMM003735-001	PF-04691502	IC50	4034.83	2.5	57.93	0	10000	1	2.4	11.31	-25.25	17.55	-14.35	57.93
HS-Sch-2	#1	FIMM003736-001	Rucaparib	IC50	10000	2.5	9.69	0	10000	1	0	-13.11	5.65	-3.51	3.15	9.63
HS-Sch-2	#1	FIMM003737-001	Tarenflurbil	IC50	10000	2.5	2.96	0	10000	1	0	-10.73	2.96	-4.55	-11.96	0.71
HS-Sch-2	#1	FIMM003738-001	Tivozanib	IC50	10000	2.5	11.53	0	10000	1	0	-17.78	11.53	-20.1	-0.82	-2.4
HS-Sch-2	#1	FIMM003739-001	MK1775	IC50	5960.25	0.28	89.77	0	10000	1	7.97	-22.52	9.05	13.73	89.77	11.93
HS-Sch-2	#1	FIMM003740-002	PF-00477736	IC50	78.5	0.54	69.98	0	10000	1	16.13	5.08	19.34	31.06	69.98	48.94
HS-Sch-2	#1	FIMM003741-001	AZD7762	IC50	98.21	2.5	58.91	0	1000	0.1	7.01	-7.89	-2.74	-6.23	30.21	58.91
HS-Sch-2	#1	FIMM003742-001	AZD1152-HQPA	IC50	33.78	2.5	38.15	0	1000	0.1	6.61	-11.78	-6.08	-1.37	38.15	27.64
HS-Sch-2	#1	FIMM003743-003	AZD8055	IC50	10000	1	18.59	0	10000	1	0	18.59	7.85	0.94	1.53	10.07
HS-Sch-2	#1	FIMM003744-001	Belinostat	IC50	812.75	0.97	82.65	0	10000	1	9.95	12.27	-0.69	14.3	41.56	82.65
HS-Sch-2	#1	FIMM003745-002	Bimatoprost	IC50	5500	2.5	0.07	0	5500	0.55	0	-2.81	-18.87	-12.68	-1.83	0.07
HS-Sch-2	#1	FIMM003746-001	Doramapimod	IC50	3891.98	2.5	71.66	0	10000	1	3.2	6.51	-7.7	5.79	-13.28	71.66
HS-Sch-2	#1	FIMM003747-006	Bryostatin 1	IC50	18.29	0.48	15.44	0	100	0.01	0.01	-2.32	-4.36	0.9	15.44	4.36
HS-Sch-2	#1	FIMM003748-001	Tacedinaline	IC50	1000	2.5	9.31	0	1000	0.1	0	-15.51	6.16	-9.66	-1.61	4.66
HS-Sch-2	#1	FIMM003749-001	BMS-754807	IC50	2949.58	2.5	100	0	10000	1	5.96	-2.24	-15.59	18.86	-2.37	107.19
HS-Sch-2	#1	FIMM003750-001	Idelalisib	IC50	4634.51	2.5	31.92	0	10000	1	0.86	-22.37	5.47	12.51	-21.24	31.92
HS-Sch-2	#1	FIMM003751-001	Trametinib	IC50	250	2.5	0.51	0	250	0.02	0	-7.89	0.51	-5.29	-3.62	-3.83
HS-Sch-2	#1	FIMM003752-001	Sonidegib	IC50	3426.95	2.5	14.84	0	10000	1	0.19	-0.53	-9.29	-7.64	-0.69	14.84
HS-Sch-2	#1	FIMM003753-001	OSI-027	IC50	10000	0.67	16.77	0	10000	1	0	-25.59	4.38	-22.36	16.77	-28.03
HS-Sch-2	#1	FIMM003754-001	Refametinib	IC50	10000	0.62	13.33	0	10000	1	0	-29.36	4.49	-13.68	13.33	-6.39
HS-Sch-2	#1	FIMM003755-001	Everolimus	IC50	100	0.6	7.14	0	100	0.01	0	0.26	7.14	-5.66	3.64	0.81
HS-Sch-2	#1	FIMM003756-001	Ruxolitinib	IC50	5034.14	2.5	18.92	0	10000	1	0.2	5.39	-13.44	12.67	-21.65	18.92
HS-Sch-2	#1	FIMM003757-001	Fasudil	IC50	17902.3	2.5	47.44	0	50000	5	2.17	12.92	-2.6	11.22	-4.04	47.44
HS-Sch-2	#1	FIMM003758-001	Indibulin	IC50	343.94	0.81	81.26	0	10000	1	13.21	-1.63	3.24	24.14	54.03	81.26
HS-Sch-2	#1	FIMM003759-001	Iniparib	IC50	10000	1	7.68	0	10000	1	0	2.15	7.68	4.04	3.73	7.65
HS-Sch-2	#1	FIMM003760-001	MK-2206	IC50	1000	1.6	1.67	0	1000	0.1	0	1.67	-5.29	-2.68	0.19	-5.17
HS-Sch-2	#1	FIMM003761-001	Alisertib	IC50	3889.68	0.37	61.54	0	10000	1	4.28	-24.79	0.51	3.63	61.54	11.74
HS-Sch-2	#1	FIMM003762-001	Nelarabine	IC50	10000	0.11	18.45	0	10000	1	0	-3.55	18.45	3.6	9.29	5.59
HS-Sch-2	#1	FIMM003763-001	Nilotinib	IC50	3861.22	2.5	22.32	0	10000	1	0.57	7.6	-6.44	-8.44	-3.84	22.32
HS-Sch-2	#1	FIMM003764-001	Luminespib	IC50	13.42	2.5	94.85	0	1000	0.1	21.54	-18.21	-11.88	30.86	92.46	94.85
HS-Sch-2	#1	FIMM003765-001	2-methoxyestradiol	IC50	760.99	2.5	67.54	0	10000	1	9.03	-17.65	-3.95	-1.55	44.93	67.54
HS-Sch-2	#1	FIMM003766-002	Plerixafor	IC50	10000	2.5	5.54	0	10000	1	0	1.28	-2.46	-1.03	-0.57	5.54
HS-Sch-2	#1	FIMM003767-001	Vemurafenib	IC50	10000	0.67	4.1	0	10000	1	0	-0.51	-27.71	3.99	4.1	-9.17
HS-Sch-2	#1	FIMM003769-002	Vandetanib	IC50	1000	0.1	28.22	0	1000	0.1	0	10.64	-3.83	28.22	7	1.59
HS-Sch-2	#1	FIMM003771-001	YM155	IC50	25.89	2.5	100	0	10000	1	31.55	6.71	7.68	98.55	116.19	95.48
HS-Sch-2	#1	FIMM003772-001	Linsitinib	IC50	4404.05	2.5	34.23	0	10000	1	1.04	6.19	-19.13	14.42	-16.08	34.23
HS-Sch-2	#1	FIMM003773-001	EMD1214063	IC50	745.7	1.43	19.53	0	1000	0.1	0.02	19.53	-5.74	0.82	-0.89	12.99
HS-Sch-2	#1	FIMM003774-001	Lestaurtinib	IC50	1000	2.5	8.07	0	1000	0.1	0	-4.92	-0.74	-12.08	4.72	8.07
HS-Sch-2	#1	FIMM003775-001	Dasatinib	IC50	1000	2.5	18.77	0	1000	0.1	0	-11.79	18.77	-11.99	-13.12	0.33
HS-Sch-2	#1	FIMM003776-001	Tofacitinib	IC50	5000	0.66	11.35	0	5000	0.5	0	-17.03	7.19	-16.03	11.35	-21.99
HS-Sch-2	#1	FIMM003777-001	Fingolimod	IC50	2349.61	2.5	100	0	10000	1	7.14	-7.21	-5.51	8.14	1.66	130.45
HS-Sch-2	#1	FIMM003778-001	Axitinib	IC50	1832.67	2.5	86.91	0	10000	1	7.38	-2.86	2.81	6.88	15.52	86.91
HS-Sch-2	#1	FIMM003779-001	Saracatinib	IC50	10000	2.5	8.71	0	10000	1	0	-22.9	2.7	-17.97	-2.96	4.71
HS-Sch-2	#1	FIMM003780-002	Bosutinib	IC50	3165.2	2.5	79.98	0	10000	1	4.45	0.94	-1.41	12.55	-0.08	79.98
HS-Sch-2	#1	FIMM003781-001	Canertinib	IC50	1386.11	2.5	31.13	0	10000	1	2.75	-20.51	2.34	-18.17	9.66	31.13
HS-Sch-2	#1	FIMM003782-001	Lenalidomide	IC50	22834.9	2.5	12.48	0	100000	10	0.14	-4.22	-1.98	-2.28	1.34	12.48
HS-Sch-2	#1	FIMM003783-001	Panobinostat	IC50	31.82	2.5	89.12	0	1000	0.1	16.1	2.07	-7.84	-0.2	89.12	78.64
HS-Sch-2	#1	FIMM003784-001	Pazopanib	IC50	10000	2.5	12.78	0	10000	1	0	-22.87	12.78	-14.92	-7.8	4.07
HS-Sch-2	#1	FIMM003785-001	Tandutinib	IC50	361.81	2.5	13.12	0	1000	0.1	0.07	-3.37	-7.98	6.26	-1.26	13.12
HS-Sch-2	#1	FIMM003786-001	Temsirolimus	IC50	100	2.5	5.09	0	100	0.01	0	5.09	1.08	-6.81	-2.22	1.87
HS-Sch-2	#1	FIMM003787-001	Vorinostat	IC50	2630.88	2.5	95.51	0	10000	1	6.26	-2.04	-7.88	7.3	6.34	95.51
HS-Sch-2	#1	FIMM003788-001	Entinostat	IC50	3201.24	2.5	72.5	0	10000	1	3.97	-1.59	-5.59	-7.05	-0.42	72.5
HS-Sch-2	#1	FIMM003789-001	Enzastaurin	IC50	10000	2.44	6.52	0	10000	1	0	3.67	-6.17	0.43	1.84	6.52
HS-Sch-2	#1	FIMM003790-001	Olaparib	IC50	790.7	0.81	36.05	0	10000	1	3.5	2.56	5.11	6.82	16.98	36.05
HS-Sch-2	#1	FIMM003791-001	Masitinib	IC50	3375.07	2.5	100	0	10000	1	5.27	14.06	-16.26	1.43	-18.99	111.4
HS-Sch-2	#1	FIMM003792-001	Pictilisib	IC50	10000	1.7	6.58	0	10000	1	0	-14.17	6.58	-17.64	0.86	-6.35
HS-Sch-2	#1	FIMM003793-001	Vismodegib	IC50	10000	2.5	1.44	0	10000	1	0	-4.88	-9.04	1.44	-8.09	-2.8
HS-Sch-2	#1	FIMM003794-001	Sorafenib	IC50	1000	2.5	55.83	0	1000	0.1	0	55.83	-8.28	0.3	-7.01	-6.66
HS-Sch-2	#1	FIMM003795-001	Seliciclib	IC50	10000	0.55	12.81	0	10000	1	0	-4.42	-19.48	-1.77	12.81	-8.6
HS-Sch-2	#1	FIMM003796-002	Patupilone	IC50	1.23	2.5	91.49	0	1000	0.1	32.82	-11.39	34.46	87.31	90.06	91.49
HS-Sch-2	#1	FIMM003797-001	Docetaxel	IC50	2.41	1.08	100	0	1000	0.1	30.92	-2.9	29.91	80.8	97.12	113.81
HS-Sch-2	#1	FIMM023794-002	Pentostatin	IC50	10000	2.5	8.76	0	10000	1	0	8.76	-9.34	-8.15	-2.42	2.71
HS-Sch-2	#1	FIMM023795-004	Sirolimus	IC50	100	0.1	9.4	0	100	0.01	0	8.37	-0.05	1.45	9.4	-0.33
HS-Sch-2	#1	FIMM023796-003	Estramustine	IC50	10000	2.5	21.49	0	10000	1	0	21.49	16.42	2.91	-3.58	7.51
HS-Sch-2	#1	FIMM023797-003	Floxuridine	IC50	614.51	0.74	14.66	0	10000	1	0.31	-6.42	-8.08	9.74	5.34	14.66
HS-Sch-2	#1	FIMM023798-002	Gemcitabine	IC50	1000	0.15	55.7	0	1000	0.1	0	-5.04	5.41	55.7	19.3	8.28
HS-Sch-2	#1	FIMM023799-002	Teniposide	IC50	349.49	0.87	47.25	0	10000	1	7.19	-3.93	-4.32	15.61	31.15	47.25
HS-Sch-2	#1	FIMM023800-002	Dactinomycin	IC50	2.73	2.5	75.11	0	1000	0.1	23.96	3.4	4.16	75.11	63.79	31.57
HS-Sch-2	#1	FIMM023801-003	Streptozocin	IC50	10000	2.5	4.09	0	10000	1	0	-4.15	-1.25	-0.68	-6.91	2.43
HS-Sch-2	#1	FIMM023804-002	Cladribine	IC50	389.19	2.5	13.1	0	1000	0.1	0.06	0.75	3.9	-3.87	-2.41	13.1
HS-Sch-2	#1	FIMM023805-002	Mitomycin C	IC50	550.62	1.82	17.17	0	10000	1	1.41	-10.57	-2.39	0.84	12.82	17.17
HS-Sch-2	#1	FIMM023806-004	Carboplatin	IC50	13745.4	1.95	100	0	100000	10	9.83	13.12	3.03	16.23	34.17	102.63
HS-Sch-2	#1	FIMM023807-006	Cisplatin	IC50	1524.84	1.12	77.05	0	100000	10	16.28	11.25	5.63	28.34	70.32	77.05
HS-Sch-2	#1	FIMM023808-003	Pemetrexed	IC50	4453.16	0.27	42.65	0	10000	1	2.5	-3.65	7.68	1.64	42.65	8.73
HS-Sch-2	#1	FIMM023809-004	Oxaliplatin	IC50	22917.4	2.5	84.57	0	100000	10	6.16	11.88	32.61	9.5	8.91	84.57
HS-Sch-2	#1	FIMM023810-002	Uramustine	IC50	10000	2.5	5.61	0	10000	1	0	1.23	-4.04	-5.91	-8.75	2.86
HS-Sch-2	#1	FIMM023811-004	Daunorubicin	IC50	1000	0.42	9.17	0	1000	0.1	0	-8.48	-7.32	3.67	9.17	-2.73
HS-Sch-2	#1	FIMM023814-002	Etoposide	IC50	569.35	2.23	41.3	0	10000	1	5.93	-13.56	-4.35	0.9	32.14	41.3
HS-Sch-2	#1	FIMM023816-003	Arsenic(III) oxide	IC50	853.58	2.5	12.02	0	2500	0.25	0.03	4.67	5.01	5.6	-0.57	12.02
HS-Sch-2	#1	FIMM023818-005	Doxorubicin	IC50	1000	0.55	18.04	0	1000	0.1	0	-13.4	-9.22	-9.45	18.04	-0.6
HS-Sch-2	#1	FIMM023819-002	Valrubicin	IC50	5000	2.5	5.3	0	5000	0.5	0	3.34	-8.27	5.3	-18.78	-48.87
HS-Sch-2	#1	FIMM023820-003	Sunitinib	IC50	1000	2.5	100	0	1000	0.1	0	-1.73	-8.86	-3.36	-9.76	-8.42
HS-Sch-2	#1	FIMM023821-002	Ixabepilone	IC50	287.59	2.5	99.19	0	1000	0.1	6.04	3.36	0.56	-5.34	3.86	99.19
HS-Sch-2	#1	FIMM023825-003	Azacitidine	IC50	10000	0.78	8.62	0	10000	1	0	-2.44	-17.18	8.62	-0.37	-8.58
HS-Sch-2	#1	FIMM023828-002	Fludarabine	IC50	1430.41	2.5	19.62	0	10000	1	1.24	-5.97	-2.88	-4.28	5.71	19.62
HS-Sch-2	#1	FIMM023831-003	Bleomycin	IC50	368.16	2.5	36.33	0	10000	1	6.06	-2.77	21.5	-4.14	36.33	33.18
HS-Sch-2	#1	FIMM023832-001	Dactolisib	IC50	1000	2.5	100	0	1000	0.1	0	-21.59	-4.75	-20.92	-5.8	-9.41
HS-Sch-2	#1	FIMM023833-001	Quizartinib	IC50	658.4	2.5	12.86	0	1000	0.1	0	-8.39	6.04	-8.48	-3.41	9.68
HS-Sch-2	#1	FIMM100345-001	APR-246	IC50	48.98	0.41	19.26	0	10000	1	2.06	1.98	10.53	5.45	19.26	16.29
HS-Sch-2	#1	FIMM100346-001	Carfilzomib	IC50	3.58	2.5	90.31	0	1000	0.1	27.12	-13.1	-7.56	90.31	80.09	76.19
HS-Sch-2	#1	FIMM100347-001	Gandotinib	IC50	2478.15	2.5	76.57	0	10000	1	5.25	8.44	-10.33	-3.1	6.42	76.57
HS-Sch-2	#1	FIMM100352-001	AZ 3146	IC50	2383.56	2.5	100	0	10000	1	7.07	8.6	-15.35	0.43	0.23	132.31
HS-Sch-2	#1	FIMM100355-002	Sotrastaurin	IC50	10000	0.13	13.77	0	10000	1	0	0.04	1.31	13.77	4.43	-3.06
HS-Sch-2	#1	FIMM100358-001	Bendamustine	IC50	10000	2.5	4.66	0	10000	1	0	-0.53	-5.34	1.68	4.13	4.66
HS-Sch-2	#1	FIMM100362-001	Midostaurin	IC50	1049.92	2.5	31.08	0	10000	1	3.21	-20.91	-9.24	-1.29	14.61	31.08
HS-Sch-2	#1	FIMM100364-001	Regorafenib	IC50	3145.67	2.5	74.5	0	10000	1	4.15	-17.27	-5.64	-16.56	0.25	74.5
HS-Sch-2	#1	FIMM100365-001	XAV-939	IC50	2759.37	2.5	76.69	0	10000	1	4.81	5.19	2.44	0.62	4.01	76.69
HS-Sch-2	#1	FIMM100366-004	UCN-01	IC50	36.64	2.5	68.5	0	10000	1	20.82	3.55	-7.33	68.5	62.96	55.34
HS-Sch-2	#1	FIMM100367-002	Ruboxistaurin	IC50	3513.61	2.5	89.8	0	10000	1	4.54	23.12	15.86	2.11	-6.09	89.8
HS-Sch-2	#1	FIMM100368-001	Capecitabine	IC50	10000	2.5	12.15	0	10000	1	0	12.15	3.36	-3.63	-4.11	-0.87
HS-Sch-2	#1	FIMM100371-002	Chloroquine	IC50	1693.21	2.5	95.02	0	100000	10	20.37	5.7	0.41	20.01	95.02	86.13
HS-Sch-2	#1	FIMM100372-002	Valproic acid	IC50	1000000	1	9.19	0	1000000	100	0	7.23	1.85	9.19	6.44	1.12
HS-Sch-2	#1	FIMM100373-001	Tivantinib	IC50	235.64	2.5	80.31	0	1000	0.1	5.73	-4.69	-5.23	-5.16	7.88	80.31
HS-Sch-2	#1	FIMM100374-001	Niraparib	IC50	422.04	2.5	23.4	0	10000	1	3.17	-2.71	3.88	-1.54	21.57	23.4
HS-Sch-2	#1	FIMM100375-001	Volasertib	IC50	8.01	1.58	85.42	0	1000	0.1	21.52	-3.68	2.59	50.21	85.42	31.51
HS-Sch-2	#1	FIMM100376-001	Toremifene	IC50	3057.74	2.5	71.25	0	10000	1	4.07	-9.75	-12.08	1.18	1.09	71.25
HS-Sch-2	#1	FIMM100377-001	Lasofoxifene	IC50	1000	0.33	22.76	0	1000	0.1	0	3.55	-13.34	22.76	-2.37	13.34
HS-Sch-2	#1	FIMM100378-006	Galiellalactone	IC50	4468.05	2.5	58.95	0	25000	2.5	5.03	-1.19	-13.19	6.51	11.09	58.95
HS-Sch-2	#1	FIMM100379-001	Omacetaxine	IC50	196.91	2.5	74.15	0	10000	1	15.5	-4.76	-9.39	11.4	74.15	68.71
HS-Sch-2	#1	FIMM100380-001	RAF265	IC50	1000	2.5	3.93	0	1000	0.1	0	-1.64	-3.48	1.44	3.47	3.93
HS-Sch-2	#1	FIMM100381-001	Nutlin-3	IC50	1717.02	2.43	18.08	0	10000	1	0.89	-5.44	8.3	0.28	3.82	17.86
HS-Sch-2	#1	FIMM100382-002	Neratinib	IC50	363.08	2.5	42.52	0	1000	0.1	1.85	9.76	4.05	7.52	-4.19	42.52
HS-Sch-2	#1	FIMM100383-001	Mocetinostat	IC50	1432.66	2.5	84.5	0	10000	1	8.31	-1.28	4.12	-1.99	24.43	84.5
HS-Sch-2	#1	FIMM100384-001	Rabusertib	IC50	385.07	2.5	55.15	0	1000	0.1	2.4	-3.67	-5.44	-4.18	-9.32	55.15
HS-Sch-2	#1	FIMM100385-001	Galunisertib	IC50	1000	0.53	6.77	0	1000	0.1	0	-9.52	-1.15	-3.23	6.77	-10.99
HS-Sch-2	#1	FIMM100386-001	Linifanib	IC50	1000	2.5	4.81	0	1000	0.1	0	0.41	-6.73	-7.81	-5.09	4.81
HS-Sch-2	#1	FIMM100387-001	Brivanib	IC50	1000	1.32	0.79	0	1000	0.1	0	0.35	-7.85	-6.57	0.79	-6.64
HS-Sch-2	#1	FIMM100388-001	Buparlisib	IC50	2722.49	2.5	100	0	10000	1	6.37	2.49	7.51	22.64	2.99	105.02
HS-Sch-2	#1	FIMM100389-001	Nintedanib	IC50	3365.28	2.5	44.38	0	10000	1	2.13	18.9	5.41	-19.46	-1.51	44.38
HS-Sch-2	#1	FIMM100390-001	Apitolisib	IC50	10000	0.85	5.55	0	10000	1	0	-9.2	2.14	-13.76	5.55	-8.64
HS-Sch-2	#1	FIMM100391-001	AZD4547	IC50	396.05	2.5	21.35	0	1000	0.1	0.49	-4.38	1.86	6.97	-4.58	21.35
HS-Sch-2	#1	FIMM100392-001	VER 155008	IC50	10000	2.5	15.44	0	10000	1	0	-11.01	-6.94	15.44	-6.09	-3.17
HS-Sch-2	#1	FIMM100393-001	Daporinad	IC50	20.12	0.65	90.2	0	1000	0.1	16.99	8.93	3.05	42.23	59.15	90.2
HS-Sch-2	#1	FIMM100395-001	Cabozantinib	IC50	1000	2.5	7.92	0	1000	0.1	0	-2.09	-7.76	-5.14	-5.28	7.92
HS-Sch-2	#1	FIMM100396-001	AZD1480	IC50	487.32	2.5	14.6	0	1000	0.1	0.06	-7.66	-3.84	-8.99	-13.49	14.6
HS-Sch-2	#1	FIMM100397-001	Ridaforolimus	IC50	100	2.5	8.14	0	100	0.01	0	8.14	-5.72	-0.77	-3.92	5.45
HS-Sch-2	#1	FIMM100398-001	Sonolisib	IC50	10000	0.78	5.36	0	10000	1	0	-4.63	-4.54	-9.16	5.36	-7.12
HS-Sch-2	#1	FIMM100399-001	Quisinostat	IC50	47.57	2.5	69.92	0	1000	0.1	11.19	-16.35	-6.8	-1.24	60.92	69.92
HS-Sch-2	#1	FIMM100402-001	Tosedostat	IC50	271.04	0.92	48.32	0	10000	1	8.13	-6.52	-6.5	18.25	34.04	48.32
HS-Sch-2	#1	FIMM100403-001	PF-04708671	IC50	10000	0.42	7.65	0	10000	1	0	-18.68	0.55	7.65	2.04	-3.84
HS-Sch-2	#1	FIMM100407-001	Binimetinib	IC50	1000	0.51	5.24	0	1000	0.1	0	-10.94	-9.62	3.52	5.24	-5.56
HS-Sch-2	#1	FIMM100408-002	Tamatinib	IC50	10000	1	14.29	0	10000	1	0	6.43	2.58	14.29	8.26	8.41
HS-Sch-2	#1	FIMM100409-001	KX2-391	IC50	32.35	2.5	100	0	10000	1	30.34	17.02	-1.93	100.79	55.52	77.33
HS-Sch-2	#1	FIMM100410-001	PF-3845	IC50	10000	2.5	100	0	10000	1	0	-5.94	-14.48	-13.66	-10.07	-10.71
HS-Sch-2	#1	FIMM100411-001	MK-0752	IC50	1000	1.31	18.84	0	1000	0.1	0	18.84	1.35	0.98	0.76	7.94
HS-Sch-2	#1	FIMM100412-001	TAK-733	IC50	1000	0.41	7.67	0	1000	0.1	0	-8.39	7.67	-0.26	1.68	2.16
HS-Sch-2	#1	FIMM100413-001	SB 743921	IC50	1.44	2.5	100	0	100	0.01	22.25	9.97	3.09	28.74	100.85	170.62
HS-Sch-2	#1	FIMM100414-001	Omipalisib	IC50	129.06	2.01	32.39	0	1000	0.1	2.89	3.31	3.01	1.55	12.06	32.39
HS-Sch-2	#1	FIMM100415-001	Ibrutinib	IC50	918.06	2.5	32.08	0	1000	0.1	0.12	32.08	-6.32	-2.49	-0.4	17.76
HS-Sch-2	#1	FIMM100416-001	TAK-901	IC50	94.54	2.5	36.39	0	1000	0.1	4.15	10.37	-7.79	-8.8	19.6	36.39
HS-Sch-2	#1	FIMM100417-004	Fostamatinib	IC50	2500	2.5	9.36	0	2500	0.25	0	-0.51	0.03	9.36	-6.48	2.31
HS-Sch-2	#1	FIMM100418-001	JQ1	IC50	123.84	1.26	22.08	0	10000	1	3.69	1.94	-0.54	9.95	19.87	22.08
HS-Sch-2	#1	FIMM109440-001	NVP-BGJ398	IC50	1000	2.5	4.65	0	1000	0.1	0	-5.4	-1.87	0.25	4.65	3.68
HS-Sch-2	#1	FIMM109441-001	Momelotinib	IC50	7536.67	2.5	16.08	0	10000	1	0	3.48	2.1	-8.06	-10.7	11.08
HS-Sch-2	#1	FIMM109442-001	MLN-0128	IC50	1000	1	23.99	0	1000	0.1	0	23.99	8.13	3.85	3.93	9.17
HS-Sch-2	#1	FIMM109444-001	TGX-221	IC50	53.17	0.38	19.23	0	10000	1	1.85	4.53	7.07	9.22	13.85	19.23
HS-Sch-2	#1	FIMM109445-002	Tubacin	IC50	2103.01	2.5	70.59	0	10000	1	5.45	2.43	6.84	0.2	9.29	70.59
HS-Sch-2	#1	FIMM109446-001	Tubastatin A	IC50	2695.13	2.5	39.04	0	10000	1	2.26	4.47	1.52	-0.02	2.32	39.04
HS-Sch-2	#1	FIMM109447-001	Atorvastatin	IC50	1996.59	2.5	77.56	0	10000	1	6.22	41.86	-2.57	9.31	11.47	77.56
HS-Sch-2	#1	FIMM109448-001	Varespladib	IC50	10000	2.5	6.74	0	10000	1	0	-5.21	-3.59	1.18	-14.5	6.74
HS-Sch-2	#1	FIMM109449-001	StemRegenin 1	IC50	1233.37	0.51	84.65	0	10000	1	9.06	-6.19	-9.29	59.4	1.13	84.65
HS-Sch-2	#1	FIMM109450-001	VX-11E	IC50	16.53	2.5	29.13	0	2500	0.25	7.29	20.82	-3.53	21.68	25.72	29.13
HS-Sch-2	#1	FIMM109451-001	PFI-1	IC50	175.52	2.5	15.21	0	10000	1	1.75	2.83	-4.03	3	15.21	14.29
HS-Sch-2	#1	FIMM109453-001	4-hydroxytamoxifen	IC50	2391.72	2.5	100	0	10000	1	7.05	-1.03	-9.18	1.43	-6.81	155.73
HS-Sch-2	#1	FIMM109454-002	15D-PGJ2	IC50	3000	1.26	5.01	0	3000	0.3	0	5.01	1.54	-2.95	0.6	2.37
HS-Sch-2	#1	FIMM109455-001	RD162	IC50	10000	2.5	100	0	10000	1	0	-12.44	-5.99	-13.62	-7.02	-6.05
HS-Sch-2	#1	FIMM109456-001	Enzalutamide	IC50	10000	2.5	6.95	0	10000	1	0	6.95	-6.61	-6.69	-3.96	-10.34
HS-Sch-2	#1	FIMM109458-002	1-methyl-D-tryptophan	IC50	5000	0.1	38.07	0	5000	0.5	3.37	38.07	13.05	-6.52	10.29	9.32
HS-Sch-2	#1	FIMM109459-001	Dacomitinib	IC50	344.47	2.5	44.02	0	1000	0.1	2.06	-3.3	-3.2	4.16	-2.3	44.02
HS-Sch-2	#1	FIMM109460-001	Dinaciclib	IC50	10.28	0.96	77.48	0	1000	0.1	17.81	-4.21	1.85	42.84	62.82	77.48
HS-Sch-2	#1	FIMM109461-001	Dabrafenib	IC50	2500	2.5	6.15	0	2500	0.25	0	0.41	-3.69	-1.03	-0.84	6.15
HS-Sch-2	#1	FIMM109462-001	I-BET151	IC50	135.38	2.09	26.07	0	10000	1	5.18	-6.22	1.51	8.99	26.07	24.85
HS-Sch-2	#1	FIMM109463-001	Ralimetinib	IC50	230.17	0.39	55.42	0	10000	1	9.24	9.85	6.33	33.83	20.6	55.42
HS-Sch-2	#1	FIMM109464-001	Crenolanib	IC50	1097.24	2.5	100	0	10000	1	11.22	5.61	16.89	14.67	43.91	110.21
HS-Sch-2	#1	FIMM109465-001	PF-4800567	IC50	15.64	0.4	18.21	0	10000	1	2.4	-1.63	17.54	6.31	18.21	13.8
HS-Sch-2	#1	FIMM109467-001	PF-670462	IC50	10000	1	33.39	0	10000	1	0	33.39	10.45	23.7	8.5	6.74
HS-Sch-2	#1	FIMM109468-001	ZSTK474	IC50	83.19	0.31	20.76	0	10000	1	1.73	5.57	6.83	10.7	10.76	20.76
HS-Sch-2	#1	FIMM115468-001	PAC-1	IC50	986.95	0.3	52.06	0	10000	1	5.79	-1.71	11.41	8.04	52.06	17.29
HS-Sch-2	#1	FIMM115469-001	AZD2014	IC50	10000	1	9.11	0	10000	1	0	9.11	5.42	2.99	0.23	2.08
HS-Sch-2	#1	FIMM115470-001	CPI-613	IC50	10000	2.5	23.67	0	10000	1	0	-0.48	23.67	2.29	-1.16	2.98
HS-Sch-2	#1	FIMM115471-001	FG-4592	IC50	1065.55	1.44	62.22	0	10000	1	6.69	5.31	4.86	4.44	29.01	62.22
HS-Sch-2	#1	FIMM115472-001	Pevonedistat	IC50	53.1	1.8	81.1	0	10000	1	22.47	-5.16	3.08	61.86	72.39	81.1
HS-Sch-2	#1	FIMM115473-001	GSK2636771	IC50	374.61	2.43	16.55	0	10000	1	1.68	-3.63	-0.32	0.65	15.15	16.55
HS-Sch-2	#1	FIMM115474-001	AT-406	IC50	1043.17	2.34	39.47	0	10000	1	4.32	-7.89	-2.84	0.43	18.75	39.47
HS-Sch-2	#1	FIMM115476-003	(5Z)-7-Oxozeaenol	IC50	1279.74	2.5	36.67	0	10000	1	3.57	-8.03	6.62	-0.89	12.86	36.67
HS-Sch-2	#1	FIMM115477-001	Rebastinib	IC50	1000	2.5	2.22	0	1000	0.1	0	-6.92	0.6	2.22	-9.1	-2.12
HS-Sch-2	#1	FIMM115478-001	Lomeguatrib	IC50	10000	2.5	6.3	0	10000	1	0	-13.94	-2.92	-6.9	-6.97	6.3
HS-Sch-2	#1	FIMM115479-001	GSK269962	IC50	4435.74	0.35	20.79	0	10000	1	0.09	-0.38	-4.93	2.29	20.79	3.94
HS-Sch-2	#1	FIMM115481-001	PF 431396	IC50	2536.64	2.5	67.71	0	10000	1	4.53	4	-0.48	-8.88	5.26	67.71
HS-Sch-2	#1	FIMM115482-001	GSK650394	IC50	989.12	2.5	19.5	0	10000	1	1.55	2.7	9.48	-9.31	10.01	19.41
HS-Sch-2	#1	FIMM115483-001	AVN944	IC50	10000	2.5	0.31	0	10000	1	0	-3.36	0.31	0.25	-2.41	-10.32
HS-Sch-2	#1	FIMM115484-001	Venetoclax	IC50	110.95	1.04	14.93	0	1000	0.1	0.32	4.84	0.71	2.51	6.18	14.93
HS-Sch-2	#1	FIMM115485-001	BMS-911543	IC50	10000	0.4	9.74	0	10000	1	0	-3.41	4.13	9.33	1.51	9.74
HS-Sch-2	#1	FIMM115486-001	Ipatasertib	IC50	10000	0.85	38.67	0	10000	1	0	38.67	-1.11	-8.54	7.6	17.75
HS-Sch-2	#1	FIMM115488-002	Radicicol	IC50	742.65	1.02	89.05	0	10000	1	11.19	-8.59	-8.56	16.39	47.7	89.05
HS-Sch-2	#1	FIMM115492-001	LY-294002	IC50	16935.5	2.5	62.17	0	100000	10	5.51	-9.8	-10.68	2.22	13.08	62.17
HS-Sch-2	#1	FIMM115606-002	IOX-2	IC50	957.48	0.34	13.98	0	50000	5	0.08	5.62	-4.29	13.98	5.05	11.73
HS-Sch-2	#1	FIMM115607-003	GSK-J4	IC50	17221	2.5	81.37	0	100000	10	7.19	-0.88	-4.98	-5.65	16.59	81.37
HS-Sch-2	#1	FIMM115608-002	UNC1215	IC50	10588.8	2.5	13	0	30000	3	0.07	-6.48	-4.86	6.59	-0.95	13
HS-Sch-2	#1	FIMM115609-002	SGC0946	IC50	3075.84	2.5	83	0	10000	1	4.75	-8.71	3.42	7.16	1.04	83
HS-Sch-2	#1	FIMM115610-002	UNC0642	IC50	2753.37	2.5	100	0	10000	1	6.31	-8.15	-1.94	-4.05	1.36	107.34
HS-Sch-2	#1	FIMM115611-001	GSK343	IC50	3043.67	2.5	92.04	0	10000	1	5.33	-5.74	-0.19	-1.41	1.6	92.04
HS-Sch-2	#1	FIMM115612-002	UNC0638	IC50	2245.55	2.5	100	0	10000	1	7.38	-2.65	16.22	8.65	8.07	113.91
HS-Sch-2	#1	FIMM115613-002	C646	IC50	25000	2.5	100	0	25000	2.5	0.89	-4.02	-11.96	-4.69	-1.4	-1.11
HS-Sch-2	#1	FIMM115614-001	8-chloro-adenosine	IC50	50000	2.5	8.59	0	50000	5	0	-0.37	-1.65	3.08	8.59	4.43
HS-Sch-2	#1	FIMM115615-001	8-amino-adenosine	IC50	1654.86	2.5	77.83	0	50000	5	13.99	-5.05	10.37	-1.9	77.83	62.01
HS-Sch-2	#1	FIMM115616-003	Stattic	IC50	860.23	2.08	100	0	50000	5	21.11	-5.53	36.09	23.38	101.4	100.01
HS-Sch-2	#1	FIMM133775-001	AZ-23	IC50	152.07	0.87	17.02	0	1000	0.1	0.34	-5.67	-4.31	8.11	3.52	17.02
HS-Sch-2	#1	FIMM133776-001	Rocilinostat	IC50	2667.17	2.5	81.61	0	10000	1	5.28	-15.75	-4.45	-6.65	5.14	81.61
HS-Sch-2	#1	FIMM133777-001	ASP3026	IC50	10000	0.55	4.12	0	10000	1	0	-1.18	-9.8	4.12	1.82	0.12
HS-Sch-2	#1	FIMM133778-001	Alectinib	IC50	1000	2.5	17.87	0	1000	0.1	0	17.87	2.14	-3.22	-10.98	-5.15
HS-Sch-2	#1	FIMM133779-001	GSK-1838705A	IC50	63.26	0.28	11.5	0	2500	0.25	0	4.73	-3.28	11.5	3.76	8.99
HS-Sch-2	#1	FIMM133780-001	GSK-1904529A	IC50	10000	2.38	8.61	0	10000	1	0	-5.46	-13.05	0.46	2.76	8.61
HS-Sch-2	#1	FIMM133781-001	SP600125	IC50	71334	2.5	12.39	0	100000	10	0	-12.74	5.89	-13.72	-6.37	8.89
HS-Sch-2	#1	FIMM133782-001	Ganetespib	IC50	20.86	1.88	72.97	0	1000	0.1	14.78	7.98	-20.33	15.48	67.92	72.97
HS-Sch-2	#1	FIMM133783-001	TRAM-34	IC50	1000	0.98	13.75	0	1000	0.1	0	6.44	13.75	-6.18	2.29	2.92
HS-Sch-2	#1	FIMM133784-001	Pracinostat	IC50	547.19	1.43	100	0	10000	1	14.46	-6.26	-4.48	10.86	68.56	109.41
HS-Sch-2	#1	FIMM133785-001	AR-42	IC50	1385.25	2.5	100	0	10000	1	9.96	-7.84	-6.94	1.62	30.07	117.71
HS-Sch-2	#1	FIMM133786-001	Lonafarnib	IC50	2255.06	2.5	38.02	0	10000	1	2.54	-9.4	1.27	0.02	4.2	38.02
HS-Sch-2	#1	FIMM133787-001	Alpelisib	IC50	2500	0.1	6.4	0	2500	0.25	0	6.13	6.4	-0.64	1.96	5.91
HS-Sch-2	#1	FIMM133788-001	Baricitinib	IC50	2500	0.14	100	0	2500	0.25	13.97	-8.37	6.59	131.89	-0.09	-1.43
HS-Sch-2	#1	FIMM133789-001	BX-912	IC50	1434.14	2.5	83.45	0	10000	1	8.2	-2.91	3.87	2.5	24.06	83.45
HS-Sch-2	#1	FIMM133791-001	AZD-5363	IC50	2994.11	2.5	29.66	0	10000	1	1.37	-1.84	-10.03	-3.55	0.72	29.66
HS-Sch-2	#1	FIMM133792-001	CUDC-305	IC50	1174.79	1.27	91.93	0	10000	1	9.53	-9.08	-12.73	13.74	38.46	91.93
HS-Sch-2	#1	FIMM133793-001	Oprozomib	IC50	10.51	1.93	94.12	0	2500	0.25	27.12	-11.85	5.71	79.29	89.78	94.12
HS-Sch-2	#1	FIMM133794-001	Fedratinib	IC50	880.31	1.56	71.75	0	10000	1	8.62	-3.28	8.42	2.91	39.2	71.75
HS-Sch-2	#1	FIMM133795-001	PF-03758309	IC50	2815.81	2.5	77.62	0	10000	1	4.79	-8.94	8.48	8.65	3.53	77.62
HS-Sch-2	#1	FIMM133796-001	GSK-2334470	IC50	10000	2.5	100	0	10000	1	0	-2.9	-2.86	-4.86	-1.31	-0.08
HS-Sch-2	#1	FIMM133797-002	Pomalidomide	IC50	10000	2.5	6.86	0	10000	1	0	-8.34	-15.38	0.72	-15.45	6.86
HS-Sch-2	#1	FIMM133798-001	Bafetinib	IC50	439.31	2.5	10.6	0	1000	0.1	0	-2.47	-8.5	-10.75	-4.84	10.6
HS-Sch-2	#1	FIMM133799-001	Orteronel	IC50	10000	2.5	5.73	0	10000	1	0	-19.2	-9.02	-9.41	5.73	4.83
HS-Sch-2	#1	FIMM133800-001	AZD-8330	IC50	10000	2.5	5.57	0	10000	1	0	5.57	-1.22	-6.51	-5.03	-5.43
HS-Sch-2	#1	FIMM133801-001	BMS-599626	IC50	3717.63	2.5	40.9	0	10000	1	1.71	24.49	8.54	-2.52	-5.05	40.9
HS-Sch-2	#1	FIMM133802-001	EPZ-5687	IC50	10000	2.5	6.03	0	10000	1	0	-6.41	-11.39	-6.71	1.47	6.03
HS-Sch-2	#1	FIMM133803-001	LY-2874455	IC50	13.25	0.7	26.23	0	1000	0.1	3.99	-0.84	3.69	12.75	19.65	26.23
HS-Sch-2	#1	FIMM133804-001	ARN 509	IC50	10000	2.5	9.52	0	10000	1	0	-1.56	-3.83	-8.31	-2.07	9.52
HS-Sch-2	#1	FIMM133805-001	Tideglusib	IC50	3000	2.5	2.87	0	3000	0.3	0	-8.35	-6.32	2.09	-2.16	2.87
HS-Sch-2	#1	FIMM133806-001	SGI-1776	IC50	1317.71	2.01	85.9	0	10000	1	8.68	-0.06	-1.55	4.74	31.11	85.9
HS-Sch-2	#1	FIMM133807-001	Rigosertib	IC50	68.48	2.5	85.28	0	10000	1	22.67	-14.27	-9.13	61.83	85.28	72.95
HS-Sch-2	#1	FIMM133808-001	Milciclib	IC50	4223.52	2.5	62.3	0	10000	1	2.48	-3.68	-3.04	1.02	-21.66	62.3
HS-Sch-2	#1	FIMM133809-001	Lenvatinib	IC50	1055.55	2.5	19.37	0	2500	0.25	0.33	-8.64	-6.49	-10.49	-6.68	19.37
HS-Sch-2	#1	FIMM133810-001	Duvelisib	IC50	4.73	0.1	13.26	0	500	0.05	0	7.8	13.26	-6.74	7.56	11.78
HS-Sch-2	#1	FIMM133811-001	Icotinib	IC50	10000	0.89	5.57	0	10000	1	0	3.41	-8.31	-13.69	5.57	-7.21
HS-Sch-2	#1	FIMM133812-001	Cilengitide	IC50	10000	2.5	3.53	0	10000	1	0	-7.65	-5.83	-6.17	-2.02	3.53
HS-Sch-2	#1	FIMM133813-001	Apatinib	IC50	10000	0.69	2.85	0	10000	1	0	-7.83	-2.71	-2.54	2.85	-1.44
HS-Sch-2	#1	FIMM133814-001	Brigatinib	IC50	712.4	2.5	82.15	0	2500	0.25	5.03	-0.49	2.08	-3.49	3.45	82.15
HS-Sch-2	#1	FIMM133815-001	Amuvatinib	IC50	10000	2.5	100	0	10000	1	0	-1.52	-3.46	-10.19	-2.96	-5.06
HS-Sch-2	#1	FIMM133816-002	SCH772984	IC50	378.94	2.5	34.47	0	10000	1	5.63	-7.85	-6.16	-4.98	34.47	25.8
HS-Sch-2	#1	FIMM133817-001	Semaxanib	IC50	2839.08	2.5	54.42	0	10000	1	3.23	-4.39	4.84	-1.12	2.35	54.42
HS-Sch-2	#1	FIMM133818-001	Pelitinib	IC50	532.9	2.5	83.97	0	2500	0.25	6.44	-3.72	-2.06	6.93	10.67	83.97
HS-Sch-2	#1	FIMM133819-001	Telatinib	IC50	3465.58	2.5	14.21	0	10000	1	0.15	1.08	-6.17	6.35	-0.83	14.21
HS-Sch-2	#1	FIMM133820-002	Triciribine	IC50	100000	0.77	6.11	0	100000	10	0	-1.1	-5.93	4.56	1.95	6.11
HS-Sch-2	#1	FIMM133821-001	Tozasertib	IC50	212.1	0.93	73.36	0	10000	1	13.9	-10.29	0.43	27.17	56.61	73.36
HS-Sch-2	#1	FIMM133822-001	Varlitinib	IC50	1320.86	0.45	32.12	0	10000	1	1.97	-3.26	6.05	-4.1	32.12	12.29
HS-Sch-2	#1	FIMM133823-001	Golvatinib	IC50	2500	2.5	3.66	0	2500	0.25	0	-11.07	-10.64	-10.46	-9.22	3.66
HS-Sch-2	#1	FIMM133824-002	Copanlisib	IC50	153.36	2.5	29.38	0	1000	0.1	2.38	-6.3	-0.86	-5.67	7.53	29.38
HS-Sch-2	#1	FIMM133825-001	Sapitinib	IC50	1000	2.5	0.71	0	1000	0.1	0	-2.74	-7.87	0.71	-1.13	0.54
HS-Sch-2	#1	FIMM133826-001	NVP-AEE788	IC50	2500	2.5	100	0	2500	0.25	0.89	-10.74	-3.23	-12.82	-12.43	-0.53
HS-Sch-2	#1	FIMM133827-001	AT7519	IC50	525.03	2.5	87.41	0	10000	1	13.4	3.58	-7.55	0.91	72.91	87.41
HS-Sch-2	#1	FIMM133828-001	NVP-BGT226	IC50	170.55	2.5	71.57	0	1000	0.1	6.35	-11.74	-3.62	-12.47	14.92	71.57
HS-Sch-2	#1	FIMM133829-001	BMS-777607	IC50	2500	2.5	32.13	0	2500	0.25	0.08	0.52	32.13	8.06	-9.63	10.25
HS-Sch-2	#1	FIMM133830-001	Abemaciclib	IC50	1242.65	2.5	28.69	0	2500	0.25	0.62	-4.23	-6.34	-23.14	-30.11	28.69
HS-Sch-2	#1	FIMM133831-001	Ceritinib	IC50	1071.77	2.5	20.54	0	2500	0.25	0.38	-12.24	-2.19	0.56	-7.95	20.54
HS-Sch-2	#1	FIMM133832-001	AGI-5198	IC50	10000	2.5	2.26	0	10000	1	0	2.26	-1.92	-5.71	-4.03	-0.05
HS-Sch-2	#1	FIMM133834-001	VX 745	IC50	13.76	0.31	12.89	0	10000	1	0.22	6.65	0.36	12.89	9.98	10.2
HS-Sch-2	#1	FIMM133835-001	XL-647	IC50	348.1	2.5	37.15	0	1000	0.1	1.62	-14.7	-6.5	-3.99	-2.22	37.15
HS-Sch-2	#1	FIMM133836-001	TAK-960	IC50	70.07	0.82	10.83	0	2500	0.25	0.01	1.15	-1.62	4.47	7.17	10.83
HS-Sch-2	#1	FIMM133837-001	Hydroxyfasudil	IC50	37500	1	21.85	0	37500	3.75	0	3.63	7.35	21.85	1.23	15.66
HS-Sch-2	#1	FIMM133838-001	Lucitanib	IC50	2141.45	2.5	30.94	0	10000	1	2	-3.69	0.73	-3.48	3.91	30.94
HS-Sch-2	#1	FIMM133840-001	PD184352	IC50	365.49	0.56	21.65	0	10000	1	1.57	-0.02	-3.12	14.5	7.92	21.65
HS-Sch-2	#1	FIMM133841-001	ENMD-2076	IC50	195.04	2.5	82.65	0	10000	1	17.23	-4.81	-6.09	12.95	82.65	78.75
HS-Sch-2	#1	FIMM133842-001	MK-2461	IC50	2452.54	2.5	36.97	0	10000	1	2.29	-5.88	1.94	-2.33	3.21	36.97
HS-Sch-2	#1	FIMM133843-001	PD0325901	IC50	1000	2.5	100	0	1000	0.1	0	-7.67	-7.36	-5.74	-1.16	-10.27
HS-Sch-2	#1	FIMM133844-001	PH-797804	IC50	352.66	2.5	14.78	0	1000	0.1	0.17	-21.06	-4.33	-4.37	-1.03	14.78
HS-Sch-2	#1	FIMM133845-001	TAK-715	IC50	100.03	0.62	23.11	0	10000	1	3.26	6.16	0.67	13.56	17.19	23.11
HS-Sch-2	#1	FIMM133846-001	TG100-115	IC50	10000	0.73	5	0	10000	1	0	-9.29	-1.25	-7.31	5	-3.39
HS-Sch-2	#1	FIMM133847-001	AMG-208	IC50	793	2.5	11.38	0	2500	0.25	0.02	-0.93	5.02	-5.99	0.62	10.77
HS-Sch-2	#1	FIMM133848-001	AMG-900	IC50	93.5	2.5	44.96	0	1000	0.1	5.36	-5.65	-1.33	-15.96	24.61	44.96
HS-Sch-2	#1	FIMM133849-001	ARRY-380	IC50	992.09	2.5	11.34	0	2500	0.25	0	-1.46	-13.51	-6.94	-2.43	11.34
HS-Sch-2	#1	FIMM133850-001	GSK-1070916	IC50	180.18	2.38	56.72	0	1000	0.1	4.77	11.52	-0.2	15.17	11.03	56.72
HS-Sch-2	#1	FIMM133851-001	GSK-461364	IC50	6.72	2.5	89.26	0	10000	1	35.04	-3.94	65.37	89.26	84.26	87.07
HS-Sch-2	#1	FIMM133852-001	NVP-INC280	IC50	194.67	2.5	12.27	0	1000	0.1	0.16	-9.72	3.15	-0.67	1.93	12.27
HS-Sch-2	#1	FIMM133853-001	OSI-930	IC50	2500	0.27	7.74	0	2500	0.25	0	-1.44	-0.82	1.98	7.74	-0.3
HS-Sch-2	#1	FIMM133854-001	Palomid-529	IC50	357.65	2.5	13.19	0	10000	1	0.83	-2.11	-0.4	-1.06	13.19	7.06
HS-Sch-2	#1	FIMM133855-001	PF-00562271	IC50	4023.39	2.5	58	0	10000	1	2.42	5	-9.84	-15.19	-13.95	58
HS-Sch-2	#1	FIMM133856-001	PF-03814735	IC50	417.23	0.81	76.21	0	10000	1	11.59	1.23	-2.32	22.8	46.85	76.21
HS-Sch-2	#1	FIMM133857-001	Gedatolisib	IC50	469.31	2.5	17.58	0	1000	0.1	0.19	-7.9	-11.12	-16.29	-12.64	17.58
HS-Sch-2	#1	FIMM133858-001	SNS-314	IC50	266.44	2.5	51.08	0	1000	0.1	3.18	-10.78	-8.74	-10.98	3.26	51.08
HS-Sch-2	#1	FIMM133859-001	TAK-285	IC50	2500	2.5	100	0	2500	0.25	0.89	-6.06	-5.11	-8.81	-9.75	-4.13
HS-Sch-2	#1	FIMM133860-001	CEP-32496	IC50	1813.43	1.83	14.14	0	10000	1	0.29	-1.79	-0.48	4.96	3.3	14.14
HS-Sch-2	#1	FIMM133862-002	IOX-1	IC50	100000	2.5	4.61	0	100000	10	0	-0.59	4.61	-1.2	-5.4	-9.17
HS-Sch-2	#1	FIMM133866-001	MLN-8054	IC50	1088.82	1.17	89.05	0	10000	1	9.53	1.17	-3.74	13.16	39.01	89.05
HS-Sch-2	#1	FIMM133867-001	KW-2449	IC50	2500	2.5	0.92	0	2500	0.25	0	0.92	-3.73	-5.56	-14.94	-16.03
HS-Sch-2	#1	FIMM133868-001	KRN-633	IC50	2500	2.5	100	0	2500	0.25	0.89	-11.34	-2.43	-3.31	-2.42	-2.54
HS-Sch-2	#1	FIMM133869-001	PHA-793887	IC50	3214.85	2.5	87.81	0	10000	1	4.83	-2.18	8.94	-6.63	-0.71	87.81
HS-Sch-2	#1	FIMM133870-001	AZD-6482	IC50	2175.7	0.35	25.48	0	2500	0.25	0.18	-11.41	-2.9	1.87	25.48	3.14
HS-Sch-2	#1	FIMM133871-001	GSK-1059615	IC50	549.31	1.26	16.17	0	10000	1	0.97	1.33	-4.14	2.35	10.79	16.17
HS-Sch-2	#1	FIMM133872-001	CYC-116	IC50	714.69	2.5	16.69	0	10000	1	1.3	-3.78	-0.72	-3.18	11.77	16.69
HS-Sch-2	#1	FIMM133873-001	CP-724714	IC50	3.59	0.25	17.41	0	10000	1	1.95	12.8	0.86	13.68	17.41	15.01
HS-Sch-2	#1	FIMM133874-001	SGX-523	IC50	1794.73	2.5	20.9	0	5000	0.5	0.55	6.31	-1.61	9.77	-1.85	20.9
HS-Sch-2	#1	FIMM133875-001	JNJ-38877605	IC50	10000	2.5	6.56	0	10000	1	0	0.17	-4.66	4.45	3.92	6.56
HS-Sch-2	#1	FIMM133876-001	GSK-690693	IC50	3406.76	2.5	11.67	0	10000	1	0.02	0.37	-3.27	0.91	-0.52	11.67
HS-Sch-2	#1	FIMM133877-001	OSU-03012	IC50	5041.86	2.5	100	0	25000	2.5	7.95	9.49	6.24	12.19	2.31	186.73
HS-Sch-2	#1	FIMM133878-001	NVP-AEW541	IC50	1821.24	2.5	94.55	0	10000	1	8.05	7.01	5.19	4.7	17.12	94.55
HS-Sch-2	#1	FIMM133879-001	PF-04217903	IC50	710.34	2.5	34.54	0	2500	0.25	1.82	-2.11	-9.71	-8.22	1.51	34.54
HS-Sch-2	#1	FIMM133880-001	AZD-1080	IC50	1877.97	2.5	100	0	10000	1	8.33	5.48	12.69	3.17	15.38	115.25
HS-Sch-2	#1	FIMM133881-001	RG-7603	IC50	2500	0.22	53.98	0	2500	0.25	3.74	1.95	-8.08	53.98	-2.67	-8.01
HS-Sch-2	#1	FIMM133882-001	MK-8776	IC50	270.96	2.5	38.86	0	2500	0.25	4.2	-1.77	-1.61	-10.4	17.59	38.86
HS-Sch-2	#1	FIMM133883-001	PKI-402	IC50	2500	2.5	5.1	0	2500	0.25	0	-2.74	-12.01	-10.03	-17.1	5.1
HS-Sch-2	#1	FIMM133884-001	CH-5132799	IC50	3879.15	0.1	18.68	0	10000	1	0	18.68	-6.46	8.37	8.55	10.24
HS-Sch-2	#1	FIMM133885-001	AZD-5438	IC50	1949.74	2.5	70.69	0	10000	1	5.75	10.92	-2.43	-4.83	11.09	70.69
HS-Sch-2	#1	FIMM133886-001	Silmitasertib	IC50	925.76	1.81	66.51	0	10000	1	7.9	-4.15	5.92	1.64	35.49	66.51
HS-Sch-2	#1	FIMM133887-001	Mubritinib	IC50	1000	2.5	100	0	1000	0.1	0	-11.66	-15.86	-3.4	-7.3	-2.03
HS-Sch-2	#1	FIMM133888-001	AZD-8186	IC50	580.42	0.25	100	0	1000	0.1	10.33	-12.93	5.02	-1.56	144.21	-9.16
HS-Sch-2	#1	FIMM133889-001	GDC-0623	IC50	2500	2.5	6.69	0	2500	0.25	0	3.56	-5.67	6.69	-4.34	-10.58
HS-Sch-2	#1	FIMM133890-001	Talmapimod	IC50	4095.77	2.5	10.12	0	10000	1	0	5.9	-4.4	9.47	-2.83	10.12
HS-Sch-2	#1	FIMM133891-001	Birinapant	IC50	2.19	0.37	26.96	0	1000	0.1	5.32	-0.01	23.09	7.37	26.96	22.14
HS-Sch-2	#1	FIMM133892-001	LCL161	IC50	4090.03	2.5	100	0	25000	2.5	9.07	-3.85	13.17	9.51	22.29	103.29
HS-Sch-2	#1	FIMM133893-001	Tazemetostat	IC50	1948.53	2.5	30.84	0	10000	1	2.15	-7	-11.15	-0.36	4.83	30.84
HS-Sch-2	#1	FIMM133895-001	deltarasin	IC50	2205.29	2.5	100	0	10000	1	7.48	-3.18	1.33	-10.3	11.7	100.26
HS-Sch-2	#1	FIMM133896-001	Pinometostat	IC50	1000	2.5	66.07	0	1000	0.1	0	66.07	-2.35	5.21	-4.72	10.33
HS-Sch-2	#1	FIMM133897-001	PHA 408	IC50	2050.97	2.5	90.48	0	10000	1	7.13	-1.79	5.86	0.16	12.63	90.48
HS-Sch-2	#1	FIMM133898-001	PS-1145	IC50	25000	0.1	7.34	0	25000	2.5	0	-0.08	2.48	7.34	2.59	2.31
HS-Sch-2	#1	FIMM133899-001	KU-60019	IC50	1939.48	1.07	62	0	25000	2.5	7.47	1.98	4.77	7.71	33.59	62
HS-Sch-2	#1	FIMM133900-001	TPCA-1	IC50	25000	2.5	9.66	0	25000	2.5	0	7.89	-2.66	-10.89	3.47	9.66
HS-Sch-2	#1	FIMM133901-001	XL019	IC50	10000	1	7.71	0	10000	1	0	7.71	0.96	4.16	7.46	2.24
HS-Sch-2	#1	FIMM133902-001	Selinexor	IC50	236.3	2.16	98.91	0	10000	1	19.23	9.52	3.18	13.32	94.78	98.91
HS-Sch-2	#1	FIMM133903-001	IRAK1/4 inhibitor	IC50	25000	1	9.48	0	25000	2.5	0	1.75	9.48	5.47	5.19	1.19
HS-Sch-2	#1	FIMM133904-001	GSK2801	IC50	10000	2.5	100	0	10000	1	0	-5.67	-8.64	-13.3	-7.66	-8.07
HS-Sch-2	#1	FIMM133905-002	SGC-CBP30	IC50	1156.48	0.86	21.9	0	25000	2.5	1.87	-8.9	-1.32	6.92	12.88	21.9
HS-Sch-2	#1	FIMM136357-001	TH588	IC50	5511.48	2.5	81.22	0	25000	2.5	6.08	-5.63	19.51	-1.34	9.52	81.22
HS-Sch-2	#1	FIMM136358-001	NSC348884	IC50	9102.2	2.5	42.39	0	50000	5	3.42	-5.64	-0.9	5.79	7.67	42.39
HS-Sch-2	#1	FIMM136365-001	VGX-1027	IC50	10000	0.36	100	0	10000	1	0	-13.73	-20.32	-9.89	102.15	-2.99
HS-Sch-2	#1	FIMM136366-001	OTX015	IC50	1026.26	0.78	42.9	0	10000	1	3.96	-0.64	-5.56	15.32	14.37	42.9
HS-Sch-2	#1	FIMM136367-001	Encorafenib	IC50	686.95	2.5	12.16	0	1000	0.1	0	2.17	5.38	-3.53	-4.88	8.94
HS-Sch-2	#1	FIMM136368-001	URB597	IC50	1000	0.1	18.47	0	1000	0.1	0	18.47	-2.67	4.24	2.28	4.08
HS-Sch-2	#1	FIMM136369-001	CUDC-907	IC50	28.72	2.5	86.54	0	10000	1	27.13	7.24	3.37	86.54	85.43	61.09
HS-Sch-2	#1	FIMM136370-001	MK-8745	IC50	341.44	1.45	54.43	0	2500	0.25	5.05	-8.94	1	7.77	19.96	54.43
HS-Sch-2	#1	FIMM136371-001	NLG919	IC50	10000	2.5	100	0	10000	1	0	-7.54	-12.09	-9.2	-6.22	-6.06
HS-Sch-2	#1	FIMM136372-001	NVP-LGK974	IC50	10000	0.14	8.68	0	10000	1	0	7.16	-5.62	8.68	5.14	4.66
HS-Sch-2	#1	FIMM136373-001	ONX-0914	IC50	243.1	2.5	100	0	10000	1	19.39	18.25	3.08	4.29	114.8	99.71
HS-Sch-2	#1	FIMM136374-001	RGFP966	IC50	1895.16	2.5	62.98	0	10000	1	5.2	-4.57	4.39	10.24	10.44	62.98
HS-Sch-2	#1	FIMM136375-001	NMS-873	IC50	3446.01	2.5	99.82	0	10000	1	5.15	10.36	3.11	-2.86	-5.2	99.82
HS-Sch-2	#1	FIMM136376-001	AZ191	IC50	1552.53	0.1	75.28	0	10000	1	13.38	66.62	4.21	23.44	-1.16	73.95
HS-Sch-2	#1	FIMM136377-001	Ribociclib	IC50	10000	2.5	100	0	10000	1	0	-4.64	-3.16	-13.15	-17.08	-5.21
HS-Sch-2	#1	FIMM136378-001	Triapine	IC50	232.73	0.47	18.66	0	10000	1	1.07	0.81	5.93	2.61	18.66	11.51
HS-Sch-2	#1	FIMM136379-001	VE-821	IC50	2583.26	2.5	21.63	0	10000	1	0.91	-2.99	1.46	-7.81	1.59	21.63
HS-Sch-2	#1	FIMM136380-001	Pacritinib	IC50	526.32	1.64	75.71	0	10000	1	11.29	-3.52	-7.04	5.1	56.04	75.71
HS-Sch-2	#1	FIMM136381-001	Tanzisertib	IC50	10000	0.1	9.45	0	10000	1	0	6.61	2.97	-1.29	9.45	2.51
HS-Sch-2	#1	FIMM136382-001	GSK923295	IC50	37.14	1.11	100	0	10000	1	28.62	7.68	20.73	70.53	114.86	113.89
HS-Sch-2	#1	FIMM136383-001	Bentamapimod	IC50	293.41	0.39	50.54	0	10000	1	7.63	1.57	-3.44	50.54	5.18	49.81
HS-Sch-2	#1	FIMM136384-001	Idasanutlin	IC50	198.49	0.46	11.87	0	10000	1	0	-0.16	1.61	7.94	4.8	11.87
HS-Sch-2	#1	FIMM136385-001	Aldoxorubicin	IC50	258.08	0.1	26.87	0	1000	0.1	1.19	2.04	6.43	26.87	21.76	-1.26
HS-Sch-2	#1	FIMM136386-001	Filanesib	IC50	2.16	2.21	100	0	1000	0.1	32.42	5.77	15.28	96.86	104.52	113.36
HS-Sch-2	#1	FIMM136387-001	AGI-6780	IC50	2318.87	0.83	15.64	0	10000	1	0.08	15.64	-4.84	0.8	5.62	11.78
HS-Sch-2	#1	FIMM136388-001	Talazoparib	IC50	114.89	0.98	44.68	0	1000	0.1	4.09	-9.96	3.54	9.35	17.17	44.68
HS-Sch-2	#1	FIMM136389-001	Tasquinimod	IC50	10000	0.85	4.9	0	10000	1	0	-13.27	-5.72	4.31	1.38	4.9
HS-Sch-2	#1	FIMM136390-001	Resminostat	IC50	2058.42	2.5	85.28	0	10000	1	6.7	3.16	-6.6	9.76	11.76	85.28
HS-Sch-2	#1	FIMM136391-001	WEHI-539	IC50	29.75	0.51	41.94	0	2500	0.25	7.77	12.7	7.79	15.14	33.68	41.94
HS-Sch-2	#1	FIMM136392-001	Cobimetinib	IC50	253	2.5	19.78	0	1000	0.1	0.76	0.72	0.27	-0.96	1.54	19.78
HS-Sch-2	#1	FIMM136393-001	AZD1208	IC50	10000	0.61	7.38	0	10000	1	0	-6.22	-3.08	-6.23	7.38	-0.49
HS-Sch-2	#1	FIMM136394-001	BGB324	IC50	515.49	2.5	80.94	0	10000	1	12.53	-14.72	-4.05	-10.65	69.4	80.94
HS-Sch-2	#1	FIMM136397-001	AZD7545	IC50	10000	2.5	8.21	0	10000	1	0	-1.44	8.21	-9.35	-0.52	-10.63
HS-Sch-2	#1	FIMM136398-001	Osimertinib	IC50	887.89	2.5	68.03	0	2500	0.25	3.34	-5.3	-9.67	-7.26	-5.21	68.03
HS-Sch-2	#1	FIMM136399-001	BMS863233	IC50	93.52	2.5	25.21	0	10000	1	5.53	1.29	-1.81	13.68	25.21	25.1
HS-Sch-2	#1	FIMM136400-001	Darapladib	IC50	267.04	2.5	45.56	0	1000	0.1	2.77	1.31	-7.06	-0.76	2.84	45.56
HS-Sch-2	#1	FIMM136401-001	GNE-0877	IC50	1000	2.5	9.79	0	1000	0.1	0	-7.81	-14.35	-6.23	0.96	9.79
HS-Sch-2	#1	FIMM136402-001	Entospletinib	IC50	5000	2.5	100	0	5000	0.5	0.89	-6.08	-8.36	-9.44	-16.91	-7.04
HS-Sch-2	#1	FIMM136404-001	Losmapimod	IC50	10000	0.3	7.59	0	10000	1	0	3.83	-3.2	-0.64	7.59	-3.7
HS-Sch-2	#1	FIMM136405-001	ML323	IC50	9161.45	2.46	19.66	0	10000	1	0	-1.52	19.66	-0.73	0.09	10.89
HS-Sch-2	#1	FIMM136406-001	OTSSP167	IC50	48.4	0.91	74.97	0	1000	0.1	10.9	5.46	7.53	13.79	47.98	74.97
HS-Sch-2	#1	FIMM136407-001	PTC-209	IC50	4349.08	2.5	13.3	0	10000	1	0.04	0.76	-7.91	-14.69	-5.65	13.3
HS-Sch-2	#1	FIMM136409-001	UNC2881	IC50	2500	2.5	9.13	0	2500	0.25	0	-7.12	-12.1	9.13	-3.14	3.73
HS-Sch-2	#1	FIMM136412-001	AMG-232	IC50	1000	2.5	7.38	0	1000	0.1	0	7.38	-0.67	-9.85	-4.24	-4.37
HS-Sch-2	#1	FIMM136413-001	AMG-925	IC50	1000	2.5	100	0	1000	0.1	0	-2.55	-6.69	-18.37	-26.1	-20.78
HS-Sch-2	#1	FIMM136414-001	CEP-37440	IC50	1162.53	2.5	92.24	0	5000	0.5	6.65	3.87	-6.4	-16.89	9.45	92.24
HS-Sch-2	#1	FIMM136415-001	Rociletinib	IC50	3434.14	2.5	72.53	0	10000	1	3.7	-8.99	-5.95	-3.71	-3.59	72.53
HS-Sch-2	#1	FIMM136416-001	FRAX486	IC50	492.66	2.5	25.84	0	5000	0.5	2.55	-6.78	-8.75	-14.27	13.34	25.84
HS-Sch-2	#1	FIMM136417-001	GNE-7915	IC50	1000	2.5	1.16	0	1000	0.1	0	-7.76	-11.31	-7.52	-3.08	1.16
HS-Sch-2	#1	FIMM136418-001	GSK2830371	IC50	750.58	2.5	35.1	0	5000	0.5	3.07	3.33	6.98	2.02	9.31	35.1
HS-Sch-2	#1	FIMM136419-001	GSK525762	IC50	284.74	2.5	24.8	0	10000	1	3.98	-6.63	-7.78	1.1	24.8	13.45
HS-Sch-2	#1	FIMM136421-001	TAK-632	IC50	4235.43	2.5	20.85	0	10000	1	0.41	13.73	-1.38	-5.52	-7.38	20.85
HS-Sch-2	#1	FIMM136423-001	Voxtalisib	IC50	10000	1.05	4.87	0	10000	1	0	-19.7	-6.18	-20.23	4.87	-10.09
HS-Sch-2	#1	FIMM136426-001	BCI	IC50	786.46	1.19	77.79	0	50000	5	16.39	-2.41	4.5	28.26	70.45	77.79
HS-Sch-2	#1	FIMM136427-001	MST-312	IC50	339.06	2.5	21.57	0	10000	1	3	-2.94	-7.23	-0.85	21.57	20.98
HS-Sch-2	#1	FIMM136428-002	Taselisib	IC50	1000	2.5	100	0	1000	0.1	0	-14.23	-6.97	-0.97	-2.95	-1.02
HS-Sch-2	#1	FIMM136429-001	GSK2656157	IC50	2500	2.5	100	0	2500	0.25	0.89	-10.76	-9.96	-4.52	-7.08	-0.97
HS-Sch-2	#1	FIMM136431-001	Glasdegib	IC50	1000	0.34	27.49	0	1000	0.1	0	6.97	-7.05	-4.48	27.49	-0.62
HS-Sch-2	#1	FIMM136432-001	Pilaralisib	IC50	2500	1.39	5.01	0	2500	0.25	0	-27.35	5.01	-21.28	2.05	-33.72
HS-Sch-2	#1	FIMM136434-001	Onalespib	IC50	52	0.65	90.47	0	2500	0.25	16.9	-3.2	-2.4	50.64	52.93	90.47
HS-Sch-2	#1	FIMM136436-001	Uprosertib	IC50	10000	2.5	4.52	0	10000	1	0	4.52	-3.78	-13.63	-6.32	-7.46
HS-Sch-2	#1	FIMM136437-001	AT13148	IC50	3116.39	2.5	98.69	0	10000	1	5.6	10.67	1.52	-5.49	0.7	98.69
HS-Sch-2	#1	FIMM136438-001	Cerdulatinib	IC50	185.79	2.5	100	0	10000	1	20.85	-13.37	-6.3	3.51	239.38	23.88
HS-Sch-2	#1	FIMM136440-001	Filgotinib	IC50	4302.56	2.5	20.58	0	10000	1	0.38	-1.32	-1.22	-5.7	-8.16	20.58
HS-Sch-2	#1	FIMM136448-001	Afuresertib	IC50	1000	2.5	100	0	1000	0.1	0	-5.86	-10.07	-8.73	-6.05	-13.48
HS-Sch-2	#1	FIMM136449-001	UM729	IC50	10000	2.5	15.7	0	10000	1	0	-0.09	-3.68	15.7	-8.41	-2.72
HS-Sch-2	#1	FIMM136450-001	PF-06463922	IC50	1000	2.5	2.71	0	1000	0.1	0	2.71	-15.14	-3.75	-2.42	-9.23
HS-Sch-2	#1	FIMM136451-001	UMI-77	IC50	11110.1	2.5	83.37	0	100000	10	9.36	-4.06	-6.3	-2.13	36.25	83.37
HS-Sch-2	#1	FIMM136452-001	TEW-7197	IC50	2500	2.5	100	0	2500	0.25	0.89	-1.6	-10.96	-13.51	-16.87	-10.42
HS-Sch-2	#1	FIMM136453-001	Sabutoclax	IC50	2559.65	1.41	21.44	0	25000	2.5	1.46	-8.67	-9.05	2.47	10.23	21.44
HS-Sch-2	#1	FIMM136456-001	SH-4-54	IC50	8834.67	2.5	71.4	0	25000	2.5	3.54	15.93	-10.67	-4.67	-5.17	71.4
HS-Sch-2	#1	FIMM136458-001	BAY 87-2243	IC50	376.81	2.5	24.94	0	1000	0.1	0.75	-0.17	-16.9	-3.41	-3.48	24.94
HS-Sch-2	#1	FIMM136465-001	Givinostat	IC50	303.88	2.5	90.65	0	1000	0.1	5.26	-6.01	-5.17	-8.9	1.66	90.65
HS-Sch-2	#1	FIMM136466-001	Amsacrine	IC50	1119.63	1.2	83.92	0	10000	1	8.85	9.22	-4.23	12.06	36.22	83.92
HS-Sch-2	#1	FIMM136467-001	PCI-34051	IC50	4068.81	2.5	38.69	0	10000	1	1.41	-9.57	-4.83	-16.01	-10.13	38.69
HS-Sch-2	#1	FIMM136469-001	Cabazitaxel	IC50	0.9	2.5	100	0	1000	0.1	37.32	-3.64	56.86	107.46	112.09	104.12
HS-Sch-2	#1	FIMM136470-002	GDC-0994	IC50	33.15	2.5	17.9	0	10000	1	3.87	-16.65	-0.37	17.9	10.2	16.62
HS-Sch-2	#1	FIMM136472-001	SLx-2119	IC50	5000	2.5	6.23	0	5000	0.5	0	-5.86	-8.83	-0.76	1.91	6.23
HS-Sch-2	#1	FIMM136473-001	Merestinib	IC50	1000	1.13	1.77	0	1000	0.1	0	-4.83	-1.54	-9.57	1.77	-0.53
HS-Sch-2	#1	FIMM136474-001	Pixantrone	IC50	10000	2.5	7.68	0	10000	1	0	6.41	-13.36	7.68	-8.81	-24.28
HS-Sch-2	#1	FIMM136475-001	Poziotinib	IC50	403.07	2.5	20.5	0	1000	0.1	0.43	-16.9	-10.3	-2.49	-5.01	20.5
HS-Sch-2	#1	FIMM136476-001	Pyridoclax	IC50	25000	2.5	2.04	0	25000	2.5	0	-6.56	2.04	-0.64	-1.39	-13.4
HS-Sch-2	#1	FIMM136477-001	Spebrutinib	IC50	84.1	2.5	13.24	0	1000	0.1	0.55	-2.42	-11.43	-5.8	8.15	13.24
HS-Sch-2	#1	FIMM136478-001	Verdinexor	IC50	193.17	2.5	67.61	0	1000	0.1	5.53	0.8	-3.55	-2.29	10.81	67.61
HS-Sch-2	#1	FIMM136480-001	Romidepsin	IC50	3.45	2.5	100	0	1000	0.1	29.99	-9.48	-2.06	97.76	101.42	89
HS-Sch-2	#1	FIMM136481-001	Abexinostat	IC50	565.84	2.5	95.93	0	10000	1	14.24	-7.76	-12.43	0.18	77.4	95.93
HS-Sch-2	#1	FIMM136488-001	A-1210477	IC50	18413.2	2.5	81.15	0	50000	5	3.89	-3.56	-3.48	-4.77	-9.15	81.15
HS-Sch-2	#1	FIMM136490-001	VS-4718	IC50	1581.38	2.5	20.49	0	10000	1	1.26	-7.41	-5.81	-1.59	4.94	20.49
HS-Sch-2	#1	FIMM136491-001	GSK2879552	IC50	10000	2.5	6.42	0	10000	1	0	6.42	-5.67	0.54	-3.22	-2.23
HS-Sch-2	#1	FIMM136493-001	Ulixertinib	IC50	10000	2.5	11.93	0	10000	1	0	11.93	-3.32	1.8	-1.2	-1.53
HS-Sch-2	#1	FIMM136494-001	LY3009120	IC50	3005.09	0.48	34.24	0	10000	1	1.41	-13.28	-10.42	-0.2	34.24	9.2
HS-Sch-2	#1	FIMM136495-001	Pexidartinib	IC50	10000	2.5	100	0	10000	1	0	-2.86	-2.81	-5.43	-8.15	-4.64
HS-Sch-2	#1	FIMM136496-001	Marimastat	IC50	2188.07	2.5	13.94	0	10000	1	0.29	-7.93	-14.62	3.92	1.65	13.94
HS-Sch-2	#1	FIMM136497-001	EPZ015666	IC50	10000	2.5	1.41	0	10000	1	0	-11.14	1.41	-18.23	-6.52	-2.12
HS-Sch-2	#1	FIMM136498-001	SAR405838	IC50	3818.76	2.5	13.03	0	10000	1	0.06	0.36	-0.42	1.39	-2.06	13.03
HS-Sch-2	#1	FIMM136500-001	Prexasertib	IC50	40.58	2.5	79.67	0	10000	1	23.58	-6.4	-7.74	75.44	79.67	73.35
HS-Sch-2	#1	FIMM136501-001	Epacadostat	IC50	10000	2.5	13.08	0	10000	1	0	13.08	-1.66	-10.62	-3.04	2.45
HS-YST1	#1	FIMM000060-004	Pilocarpine	IC50	14792.5	2.5	30.35	0	40000	4	1.1	-8.11	-7.28	-1.97	-3.56	30.35
HS-YST1	#1	FIMM000143-003	Lovastatin	IC50	10000	0.2	49.64	0	10000	1	0	-8.27	-4.4	49.64	15.26	-6.01
HS-YST1	#1	FIMM000160-003	Gefitinib	IC50	4971.8	2.5	13.81	0	10000	1	0.03	13.81	0.05	13.58	-10.71	13.27
HS-YST1	#1	FIMM000170-003	Metformin	IC50	100000	2.5	9.37	0	100000	10	0	1.53	2.35	-1.99	-2.79	9.22
HS-YST1	#1	FIMM000171-004	Anagrelide	IC50	10000	2.5	100	0	10000	1	0	-9.16	-2.11	-11.76	-1.99	-0.24
HS-YST1	#1	FIMM000172-004	Imatinib	IC50	4604.16	2.5	16.93	0	10000	1	0.17	-9.52	7.71	-5.48	-10.74	16.93
HS-YST1	#1	FIMM000173-003	Idarubicin	IC50	16.13	0.28	59.91	0	1000	0.1	11.37	11.14	-5.67	59.91	38.14	30.34
HS-YST1	#1	FIMM000176-002	Vatalanib	IC50	10000	2.5	100	0	10000	1	0	-1.85	-7.55	-4.8	-8.94	-4.27
HS-YST1	#1	FIMM000183-003	Erlotinib	IC50	5911.47	2.5	27.26	0	10000	1	0.38	27.26	-6.58	5.21	-1.08	21.58
HS-YST1	#1	FIMM000227-002	Dexamethasone	IC50	10000	0.11	51.85	0	10000	1	0	9.4	31.5	-10.68	51.85	7.84
HS-YST1	#1	FIMM000239-003	Auranofin	IC50	594.56	2.5	69.41	0	2500	0.25	4.89	-12.42	-13.26	-4.7	6.63	69.41
HS-YST1	#1	FIMM000249-004	Tretinoin	IC50	10000	2.5	27.61	0	10000	1	0	-9.98	27.61	-2.19	-2.98	-11.04
HS-YST1	#1	FIMM000255-003	Simvastatin	IC50	10000	2.5	9.83	0	10000	1	0	-3.54	-8.07	-7.98	-4.8	9.83
HS-YST1	#1	FIMM000257-002	Goserelin	IC50	4286.51	2.5	24.74	0	10000	1	0.6	6.53	13.22	-2.97	-9.56	24.74
HS-YST1	#1	FIMM000262-004	Raloxifene	IC50	1194.17	2.5	19.64	0	10000	1	1.41	-0.17	-6.53	-12.84	7.79	19.64
HS-YST1	#1	FIMM000263-003	Camptothecin	IC50	50	1	67.59	0	5000	0.5	15.66	3.76	67.59	23.54	48.19	47.47
HS-YST1	#1	FIMM000264-007	Plicamycin	IC50	1930.14	2.5	89.87	0	10000	1	7.37	-11.04	-11.47	-6.21	14.41	89.87
HS-YST1	#1	FIMM000269-004	Rofecoxib	IC50	10000	2.5	100	0	10000	1	0	168.7	14.33	0.1	-4.61	-8.06
HS-YST1	#1	FIMM000274-003	Lapatinib	IC50	1000	2.5	100	0	1000	0.1	0	-8.77	-6.38	-5.24	-9.91	-1.32
HS-YST1	#1	FIMM000287-002	Bortezomib	IC50	46.15	1.38	43.79	0	1000	0.1	6.42	-5.37	2.51	4.6	32.57	43.79
HS-YST1	#1	FIMM000290-004	Letrozole	IC50	10000	1.09	1.87	0	10000	1	0	-2.93	-9.7	-8.07	1.87	-7.77
HS-YST1	#1	FIMM000296-002	Bexarotene	IC50	4095.19	2.5	24.05	0	10000	1	0.61	-8.76	-8	18.92	-6.71	24.05
HS-YST1	#1	FIMM000298-004	Celecoxib	IC50	10000	0.88	15.47	0	10000	1	0	15.47	2.81	-2.93	2.49	2.33
HS-YST1	#1	FIMM000303-004	Anastrozole	IC50	10000	2.5	100	0	10000	1	0	-4.28	-9.18	-3.14	-11.23	-0.35
HS-YST1	#1	FIMM000304-003	Bicalutamide	IC50	10000	0.1	24.28	0	10000	1	0	24.28	3.65	-0.73	9.39	-2.06
HS-YST1	#1	FIMM000321-002	Clofarabine	IC50	1386.65	2.38	20.73	0	10000	1	1.4	9.28	-9.28	0.98	6.5	20.73
HS-YST1	#1	FIMM000326-003	Lomustine	IC50	10000	2.5	100	0	10000	1	0	-11.14	-12.68	-19.98	-18.1	-3.19
HS-YST1	#1	FIMM000337-003	Vincristine	IC50	5.98	2.14	28.64	0	1000	0.1	7.18	-7.87	0.72	21.48	28.64	13.34
HS-YST1	#1	FIMM000344-003	Vinorelbine	IC50	100	1	100	0	10000	1	23.1	101.36	24.68	88.8	28.06	45.71
HS-YST1	#1	FIMM000356-005	Altretamine	IC50	10000	2.5	96.71	0	10000	1	0	96.71	-2.49	-6.38	-16.27	-10.77
HS-YST1	#1	FIMM000360-003	Aminoglutethimide	IC50	2163.81	2.5	100	0	10000	1	7.58	2.78	3.87	-5.06	-8.76	211.77
HS-YST1	#1	FIMM000370-003	Vinblastine	IC50	8.97	2.5	31.87	0	1000	0.1	7.64	-13	-6.64	18.19	31.87	21.96
HS-YST1	#1	FIMM000377-005	Chlorambucil	IC50	10000	2.5	100	0	10000	1	0	-10.83	-16.24	-10.66	-9.19	-7.37
HS-YST1	#1	FIMM000390-004	Thalidomide	IC50	4166.63	2.5	14.21	0	10000	1	0.09	-4.38	4.47	-8.04	-3.57	13.95
HS-YST1	#1	FIMM000396-002	Clomifene	IC50	1421.2	2.5	14.38	0	10000	1	0.53	6.26	13.12	-10.67	4.29	14.27
HS-YST1	#1	FIMM000397-004	Dacarbazine	IC50	2635.97	0.17	65.5	0	10000	1	8.83	-12.77	38.6	17.42	65.5	8.68
HS-YST1	#1	FIMM000403-004	Cyclophosphamide	IC50	23894.4	2.5	57.01	0	40000	4	1.32	1.24	-7.37	57.01	-12.87	45.56
HS-YST1	#1	FIMM000406-003	Cytarabine	IC50	56.4	2.5	100	0	10000	1	27.32	-11.01	-14.59	81.45	222.46	11.16
HS-YST1	#1	FIMM000416-004	Disulfiram	IC50	666.15	2.5	56.77	0	100000	10	15.39	-7.89	-10.34	42.25	40.38	56.77
HS-YST1	#1	FIMM000428-003	Finasteride	IC50	10000	2.5	100	0	10000	1	0	-7.74	103.13	-4.03	-12.53	2.23
HS-YST1	#1	FIMM000439-004	Fluorouracil	IC50	10000	2.5	1.03	0	10000	1	0	1.03	-7.24	-9.15	-11.32	-1.38
HS-YST1	#1	FIMM000446-003	Flutamide	IC50	10000	2.5	13.51	0	10000	1	0	13.51	4.5	-8.12	-7.34	-2.39
HS-YST1	#1	FIMM000463-004	Ifosfamide	IC50	10000	2.5	100	0	10000	1	0	-13.95	-11.54	-11.1	-13.57	-10.08
HS-YST1	#1	FIMM000464-003	Imiquimod	IC50	2500	0.24	85.47	0	2500	0.25	7.25	-8.75	-11.84	85.47	-4.16	3.09
HS-YST1	#1	FIMM000469-002	Levamisole	IC50	10000	2.5	100	0	10000	1	0	117.4	16.89	52.46	-7.18	2.35
HS-YST1	#1	FIMM000482-005	Melphalan	IC50	384.02	2.5	17.22	0	12500	1.25	2	-3.05	-5.52	0.26	17.22	13.54
HS-YST1	#1	FIMM000484-002	Methylprednisolone	IC50	5899.04	0.49	40.02	0	10000	1	1.26	-6	-12.47	-13.12	40.02	9.12
HS-YST1	#1	FIMM000490-004	Mitoxantrone	IC50	1.35	2.5	28.52	0	1000	0.1	9.53	-7.62	9.16	28.52	24.96	9.72
HS-YST1	#1	FIMM000491-003	Paclitaxel	IC50	508	0.16	86.49	0	1000	0.1	11.88	11.89	-9.01	86.49	27.65	33.79
HS-YST1	#1	FIMM000519-002	Prednisolone	IC50	10000	2.5	1.19	0	10000	1	0	1.19	-3.94	-11.82	-13.41	-17.26
HS-YST1	#1	FIMM000521-004	Procarbazine	IC50	10000	2.5	100	0	10000	1	0	-7.28	-8.38	-10.65	-3.77	-16.23
HS-YST1	#1	FIMM000523-002	Prednisone	IC50	2734.65	0.22	27.59	0	10000	1	0.93	-2.16	2.89	12.09	27.59	3.41
HS-YST1	#1	FIMM000528-005	Mepacrine	IC50	4465.65	2.5	100	0	50000	5	12.34	0.59	5.38	5.59	56.51	142.72
HS-YST1	#1	FIMM000556-005	Topotecan	IC50	2183.06	2.5	58.76	0	10000	1	4.36	-16.75	2.76	9.72	7.02	58.76
HS-YST1	#1	FIMM000560-004	Temozolomide	IC50	34373.2	2.5	86.33	0	100000	10	4.45	-9.53	-6.4	0.69	-4.35	86.33
HS-YST1	#1	FIMM000617-004	Fulvestrant	IC50	1000	0.1	12.78	0	1000	0.1	0	12.78	6.67	-8.63	8.25	-3.16
HS-YST1	#1	FIMM000618-004	Megestrol acetate	IC50	10000	0.61	10.85	0	10000	1	0	-8.16	0.03	-10.97	10.85	-15.28
HS-YST1	#1	FIMM000620-004	Tamoxifen	IC50	10000	2.5	100	0	10000	1	0	110.7	-7.19	-8.26	-9.06	40.57
HS-YST1	#1	FIMM000640-003	Mechlorethamine	IC50	100000	2.5	3.75	0	100000	10	0	-10.19	-1.97	-17.03	-11.98	3.75
HS-YST1	#1	FIMM000649-004	Methotrexate	IC50	5000	2.5	15.38	0	5000	0.5	0	-7.83	15.38	-4.46	-7.76	-8.66
HS-YST1	#1	FIMM000773-002	Nilutamide	IC50	434.39	2.5	10.76	0	10000	1	0.15	3.45	-1.64	-4.52	10.76	7.89
HS-YST1	#1	FIMM000822-003	Mitotane	IC50	10000	2.5	100	0	10000	1	0	-14.99	-17.37	-18.11	-14.8	-13.59
HS-YST1	#1	FIMM000833-003	Allopurinol	IC50	10000	2.5	100	0	10000	1	0	141.84	-9.05	-13.88	-16.11	24.38
HS-YST1	#1	FIMM000862-003	Busulfan	IC50	12072.5	2.5	14.77	0	100000	10	0.66	-5.18	4.69	-2.96	5.7	14.77
HS-YST1	#1	FIMM000914-002	Deferoxamine	IC50	10000	0.1	46.33	0	10000	1	0	12.98	46.33	-6.31	17.84	6.77
HS-YST1	#1	FIMM000983-003	Hydroxyurea	IC50	37673.8	2.5	100	0	100000	10	4.72	-7.03	-6.74	4.83	-17.19	101.47
HS-YST1	#1	FIMM001000-003	Mercaptopurine	IC50	10000	2.5	100	0	10000	1	0	-14.61	-14.04	-12.97	-0.9	-0.45
HS-YST1	#1	FIMM001062-003	Thioguanine	IC50	7460.64	2.5	18.3	0	10000	1	0.03	-15.07	13.79	-9.53	-14.95	12.8
HS-YST1	#1	FIMM001171-003	Carmustine	IC50	10000	2.5	58.39	0	10000	1	0	58.39	-9.42	-6.99	-9.81	-2.58
HS-YST1	#1	FIMM001217-003	Thio-TEPA	IC50	50000	2.5	30.08	0	50000	5	0.06	30.08	-7.39	-9.99	-11.04	-3.25
HS-YST1	#1	FIMM001220-003	Pipobroman	IC50	10000	2.5	100	0	10000	1	0	-21.32	-17.93	-17.86	-10.78	-3.97
HS-YST1	#1	FIMM001244-002	Tacrolimus	IC50	3958.26	2.5	21.71	0	10000	1	0.51	5.24	-2.84	0.86	-4.61	21.71
HS-YST1	#1	FIMM001376-002	Itraconazole	IC50	5000	0.3	34.49	0	5000	0.5	0.83	-0.23	-9.08	4.82	34.49	-4.65
HS-YST1	#1	FIMM001823-004	AT 101	IC50	8648.29	2.5	15.79	0	100000	10	1.01	-0.04	-1.44	-11.81	9.54	15.79
HS-YST1	#1	FIMM002337-002	BI 2536	IC50	125.48	0.26	46	0	1000	0.1	4.62	-4.61	-6.17	46	23.03	16.89
HS-YST1	#1	FIMM002374-001	SN-38	IC50	14.66	0.54	41.23	0	10000	1	12.24	2.5	23.1	29.13	41.23	25.76
HS-YST1	#1	FIMM003268-001	Orantinib	IC50	379.53	2.5	100	0	10000	1	16.98	-8.97	-6.37	1.17	89.71	942.17
HS-YST1	#1	FIMM003569-002	Pravastatin	IC50	10000	2.5	1.08	0	10000	1	0	-10.22	-2.33	1.08	-7.2	-3.42
HS-YST1	#1	FIMM003593-003	Exemestane	IC50	2938.8	2.5	100	0	10000	1	5.97	-0.58	-11.77	13.19	-6.64	113.44
HS-YST1	#1	FIMM003635-002	Raltitrexed	IC50	1000	2.5	24.7	0	1000	0.1	0	-3.36	24.7	-4.72	-6.58	12.15
HS-YST1	#1	FIMM003684-002	Irinotecan	IC50	1566.32	2.5	25.8	0	10000	1	1.92	-7.82	-12.13	-8.22	6.37	25.8
HS-YST1	#1	FIMM003705-001	Palbociclib	IC50	4173.44	2.5	16.14	0	10000	1	0.18	-7.13	-12.24	-6.55	-5.12	16.14
HS-YST1	#1	FIMM003706-001	AT9283	IC50	23.86	2.5	100	0	1000	0.1	19.5	-11.52	-9.44	-8.8	163.97	22.49
HS-YST1	#1	FIMM003707-002	Navitoclax	IC50	10000	2.5	2.6	0	10000	1	0	-9	-11.31	-0.95	-1.44	2.6
HS-YST1	#1	FIMM003708-001	Selumetinib	IC50	10000	0.13	100	0	10000	1	0	-1.27	104.11	-3.28	1.55	75.49
HS-YST1	#1	FIMM003709-001	Veliparib	IC50	102.43	0.41	25.04	0	10000	1	3.17	0.75	6.92	17.22	11.66	25.04
HS-YST1	#1	FIMM003710-001	Afatinib	IC50	1000	2.5	14.49	0	1000	0.1	0	14.49	-12.87	1.8	-5.21	0.27
HS-YST1	#1	FIMM003711-001	Dovitinib	IC50	10000	2.5	43.71	0	10000	1	0	-11.96	-1.15	43.71	-11.79	-0.8
HS-YST1	#1	FIMM003712-001	Obatoclax	IC50	10000	2.5	44.5	0	10000	1	0	0.68	44.5	8.52	-7.49	-7.11
HS-YST1	#1	FIMM003713-001	Crizotinib	IC50	1000	2.5	49.14	0	1000	0.1	0	-7.06	49.14	-8.33	-5.86	-2.37
HS-YST1	#1	FIMM003714-001	Danusertib	IC50	10000	0.89	1.46	0	10000	1	0	-3.56	-8.77	-2.19	1.46	-0.56
HS-YST1	#1	FIMM003715-001	Foretinib	IC50	394.1	2.5	14.9	0	1000	0.1	0.14	-2.5	-3.52	-6.56	-3.03	14.9
HS-YST1	#1	FIMM003716-001	Abiraterone	IC50	5000	2.5	23.44	0	5000	0.5	0.01	9.21	23.44	-2.16	-1.58	-5.35
HS-YST1	#1	FIMM003717-001	Tanespimycin	IC50	10000	0.99	100	0	10000	1	0	107.02	-13.38	14.18	6.02	8.89
HS-YST1	#1	FIMM003718-001	Alvespimycin	IC50	39.79	2.5	17.89	0	1000	0.1	1.98	0.39	0.01	-3.93	17.89	15.45
HS-YST1	#1	FIMM003719-001	SNS-032	IC50	23.86	2.23	100	0	10000	1	31.9	-12.21	12.89	94.97	165.18	136.8
HS-YST1	#1	FIMM003720-001	ABT-751	IC50	325.46	2.5	27.8	0	10000	1	4.49	-6.31	-6.74	-0.39	27.8	25.3
HS-YST1	#1	FIMM003721-001	Serdemetan	IC50	1895.97	2.5	32.08	0	10000	1	2.32	-5.06	0.09	11.05	5.29	32.08
HS-YST1	#1	FIMM003722-001	BIIB021	IC50	643.96	2.5	30.09	0	10000	1	3.87	-5.71	10.14	-2.72	22.72	30.09
HS-YST1	#1	FIMM003723-001	CUDC-101	IC50	890.6	1.95	66.48	0	10000	1	8.11	-7.75	1.45	1.27	36.94	66.48
HS-YST1	#1	FIMM003724-001	Decitabine	IC50	10000	0.1	100	0	10000	1	0	108.7	20.18	-0.01	12.94	14.69
HS-YST1	#1	FIMM003725-001	Alvocidib	IC50	407.32	2.5	37.54	0	10000	1	6.09	-12.28	-13.88	-9.83	37.54	30.39
HS-YST1	#1	FIMM003726-001	MGCD-265	IC50	10000	2.5	100	0	10000	1	0	-8.24	152.28	-12	-6.84	2.2
HS-YST1	#1	FIMM003727-001	Amonafide	IC50	2247	2.5	84.85	0	10000	1	6.27	11.35	-1.65	0.79	9.46	84.85
HS-YST1	#1	FIMM003728-001	Tipifarnib	IC50	3203.37	2.5	31.44	0	10000	1	1.39	-6.19	7.32	-0.59	-0.2	31.44
HS-YST1	#1	FIMM003729-001	Pimasertib	IC50	10000	2.5	100	0	10000	1	0	-11.45	-9.43	-13.72	-5.46	-6.53
HS-YST1	#1	FIMM003730-001	Ponatinib	IC50	431.87	2.5	13	0	1000	0.1	0.03	-7.61	-8.08	-2.98	-5.3	13
HS-YST1	#1	FIMM003732-001	Perifosine	IC50	2500	2.5	9.1	0	2500	0.25	0	-8.39	-5.06	5.23	-0.11	9.1
HS-YST1	#1	FIMM003733-001	Motesanib	IC50	10000	2.5	0.1	0	10000	1	0	-11.18	0.1	-12.41	-7.82	-5.01
HS-YST1	#1	FIMM003734-002	Cediranib	IC50	51.58	0.54	100	0	1000	0.1	14.53	-8.94	-8.58	11.4	103.73	25.03
HS-YST1	#1	FIMM003735-001	PF-04691502	IC50	202.45	2	60.74	0	10000	1	12.47	0.83	-9.62	12.23	57.71	60.74
HS-YST1	#1	FIMM003736-001	Rucaparib	IC50	1822.4	0.35	100	0	10000	1	11.22	-10.75	12.12	3.38	102.19	28.13
HS-YST1	#1	FIMM003737-001	Tarenflurbil	IC50	10000	2.5	100	0	10000	1	0	-8.43	-11.44	-1.46	-3.75	-2.99
HS-YST1	#1	FIMM003738-001	Tivozanib	IC50	566.86	2.5	10.11	0	10000	1	0.01	10.11	2.24	-8.59	8.87	5.66
HS-YST1	#1	FIMM003739-001	MK1775	IC50	1583.58	0.49	31.68	0	10000	1	1.74	-9	-0.7	-1.36	31.68	10.19
HS-YST1	#1	FIMM003740-002	PF-00477736	IC50	10000	1	30.07	0	10000	1	0	3.72	17.15	2.12	30.07	10.39
HS-YST1	#1	FIMM003741-001	AZD7762	IC50	451.59	2.5	17.01	0	1000	0.1	0.18	-7.06	-5.76	-0.26	-9.47	17.01
HS-YST1	#1	FIMM003742-001	AZD1152-HQPA	IC50	243.25	2.5	10.36	0	1000	0.1	0	-3.85	-6.23	-0.59	0.92	10.36
HS-YST1	#1	FIMM003743-003	AZD8055	IC50	1200.95	2.5	14.85	0	10000	1	0.68	-7.24	4.03	-1.2	5.76	14.85
HS-YST1	#1	FIMM003744-001	Belinostat	IC50	10000	0.1	100	0	10000	1	0	106.96	-6.76	1.12	21.54	74.61
HS-YST1	#1	FIMM003745-002	Bimatoprost	IC50	5500	0.89	30.36	0	5500	0.55	0.16	-16	30.36	-9.43	4.87	-4.93
HS-YST1	#1	FIMM003746-001	Doramapimod	IC50	1491.12	1.6	35.16	0	10000	1	2.79	-5.21	-9.82	6.32	11.51	35.16
HS-YST1	#1	FIMM003747-006	Bryostatin 1	IC50	100	2.5	4.82	0	100	0.01	0	-2.83	1.8	-3.66	2.25	4.79
HS-YST1	#1	FIMM003748-001	Tacedinaline	IC50	1000	2.5	4.25	0	1000	0.1	0	-9.9	-4.88	-9.48	-7.27	4.25
HS-YST1	#1	FIMM003749-001	BMS-754807	IC50	2098.4	2.5	60.31	0	10000	1	4.62	-10.07	-2.41	14.31	7.92	60.31
HS-YST1	#1	FIMM003750-001	Idelalisib	IC50	2471.48	2.5	100	0	10000	1	6.88	-4.32	-10.64	-9.32	0.38	124.18
HS-YST1	#1	FIMM003751-001	Trametinib	IC50	1.75	0.3	19.87	0	250	0.02	1.54	-7.09	19.87	9.63	11.14	14.75
HS-YST1	#1	FIMM003752-001	Sonidegib	IC50	3356.07	2.5	40.01	0	10000	1	1.87	-6.09	-4.96	-12.11	-1.3	40.01
HS-YST1	#1	FIMM003753-001	OSI-027	IC50	10000	0.24	78.04	0	10000	1	0	-11.94	15.94	4.75	78.04	5.78
HS-YST1	#1	FIMM003754-001	Refametinib	IC50	10000	2.5	11.65	0	10000	1	0	-7.11	9.47	-9.83	-3.06	5.85
HS-YST1	#1	FIMM003755-001	Everolimus	IC50	2.32	2.5	100	0	100	0.01	19.66	1.02	-6.65	-4.35	158.38	44.83
HS-YST1	#1	FIMM003756-001	Ruxolitinib	IC50	10000	2.5	2.96	0	10000	1	0	-6.94	-12.97	-2.67	-5.2	2.96
HS-YST1	#1	FIMM003757-001	Fasudil	IC50	9446.35	2.5	80.77	0	50000	5	6.73	-4.93	-7.63	10.77	13.5	80.77
HS-YST1	#1	FIMM003758-001	Indibulin	IC50	2685.98	2.5	50.83	0	10000	1	3.14	-6.2	-4.87	1.81	3.07	50.83
HS-YST1	#1	FIMM003759-001	Iniparib	IC50	10000	1.08	77.76	0	10000	1	0	77.76	19.21	9.16	3.63	-3.6
HS-YST1	#1	FIMM003760-001	MK-2206	IC50	1000	0.13	52.31	0	1000	0.1	0	-5.68	52.31	4.68	5.79	12.14
HS-YST1	#1	FIMM003761-001	Alisertib	IC50	10000	2.5	6.79	0	10000	1	0	-1.08	-8.93	3.83	-1.1	6.79
HS-YST1	#1	FIMM003762-001	Nelarabine	IC50	10000	0.37	17.72	0	10000	1	0	-8.87	-2.94	0.15	17.72	1.57
HS-YST1	#1	FIMM003763-001	Nilotinib	IC50	10000	0.18	50.48	0	10000	1	0	6.62	-3.26	50.48	-4.94	9.78
HS-YST1	#1	FIMM003764-001	Luminespib	IC50	1000	0.15	38.58	0	1000	0.1	0	19.19	-3.72	1.94	38.58	8.09
HS-YST1	#1	FIMM003765-001	2-methoxyestradiol	IC50	10000	0.2	100	0	10000	1	0	-9.11	-7.6	114.37	-8.53	20.82
HS-YST1	#1	FIMM003766-002	Plerixafor	IC50	10000	0.32	20.95	0	10000	1	0	-6.3	0.45	-0.06	20.95	-2.59
HS-YST1	#1	FIMM003767-001	Vemurafenib	IC50	10000	2.5	100	0	10000	1	0	-8.8	-7.42	-9.7	-4.71	-6.51
HS-YST1	#1	FIMM003769-002	Vandetanib	IC50	1000	0.22	35.82	0	1000	0.1	0	-2.59	-3.94	35.82	0.45	-1.1
HS-YST1	#1	FIMM003771-001	YM155	IC50	61.63	2.5	51.64	0	10000	1	14.21	-8.17	-3.6	40.03	51.64	41.63
HS-YST1	#1	FIMM003772-001	Linsitinib	IC50	3963.42	2.5	22.61	0	10000	1	0.56	4.17	-4.53	17.56	-4.91	22.61
HS-YST1	#1	FIMM003773-001	EMD1214063	IC50	1000	2.5	9.27	0	1000	0.1	0	-11.56	9.27	-9.49	-2.53	-14.69
HS-YST1	#1	FIMM003774-001	Lestaurtinib	IC50	1000	0.22	43.98	0	1000	0.1	0	-9.29	-1.57	43.98	7.79	2.4
HS-YST1	#1	FIMM003775-001	Dasatinib	IC50	1000	2.5	100	0	1000	0.1	0	-9.34	-3.86	-3.16	-3.77	-0.53
HS-YST1	#1	FIMM003776-001	Tofacitinib	IC50	5000	2.5	2.08	0	5000	0.5	0	-4.65	2.08	-11.36	-2.38	-12.18
HS-YST1	#1	FIMM003777-001	Fingolimod	IC50	2676.94	2.5	82.54	0	10000	1	5.33	11.87	-3.77	-6.2	5.1	82.54
HS-YST1	#1	FIMM003778-001	Axitinib	IC50	10000	0.12	27.82	0	10000	1	0	-3.46	27.82	3.5	4.95	6.29
HS-YST1	#1	FIMM003779-001	Saracatinib	IC50	4062.94	2.5	22.25	0	10000	1	0.52	-9.08	-6.04	-14.09	-5.75	22.25
HS-YST1	#1	FIMM003780-002	Bosutinib	IC50	3081.24	2.5	68.79	0	10000	1	3.89	22.94	0.78	-3.45	0.84	68.79
HS-YST1	#1	FIMM003781-001	Canertinib	IC50	2978.63	2.5	57.22	0	10000	1	3.27	19.79	-8.1	-7.74	1.51	57.22
HS-YST1	#1	FIMM003782-001	Lenalidomide	IC50	47072.9	2.5	12.38	0	100000	10	0.01	-8.47	1.02	-10.16	-9.09	12.38
HS-YST1	#1	FIMM003783-001	Panobinostat	IC50	3.79	0.14	57.19	0	1000	0.1	12.98	28.92	-0.29	57.19	31.09	35.1
HS-YST1	#1	FIMM003784-001	Pazopanib	IC50	10000	2.5	100	0	10000	1	0	-3.55	-7.01	-15.15	-11.33	-1.74
HS-YST1	#1	FIMM003785-001	Tandutinib	IC50	1000	1.16	6.78	0	1000	0.1	0	-5.9	6.78	-3.76	0.93	1.57
HS-YST1	#1	FIMM003786-001	Temsirolimus	IC50	100	0.22	79.08	0	100	0.01	0	-8.74	-2.57	79.08	-1.63	15.85
HS-YST1	#1	FIMM003787-001	Vorinostat	IC50	2510.69	2.5	49.19	0	10000	1	3.2	18.14	-3.94	6.16	3.91	49.19
HS-YST1	#1	FIMM003788-001	Entinostat	IC50	3208.92	2.5	42.88	0	10000	1	2.15	7.87	0.23	3.33	-0.33	42.88
HS-YST1	#1	FIMM003789-001	Enzastaurin	IC50	10000	2.5	1.99	0	10000	1	0	-5.77	0.45	-2.65	-2.66	1.01
HS-YST1	#1	FIMM003790-001	Olaparib	IC50	24.84	0.25	37.79	0	10000	1	8.35	19.15	4.18	32.09	17.64	37.79
HS-YST1	#1	FIMM003791-001	Masitinib	IC50	1612.15	0.32	67.12	0	10000	1	7.19	31.98	-16.46	52.93	-12.05	67.12
HS-YST1	#1	FIMM003792-001	Pictilisib	IC50	1933.33	2.5	40.88	0	10000	1	3.14	-11.64	-4.06	-7.59	6.55	40.88
HS-YST1	#1	FIMM003793-001	Vismodegib	IC50	10000	2.5	100	0	10000	1	0	-5.54	-6.38	-9.76	-8.79	-7.22
HS-YST1	#1	FIMM003794-001	Sorafenib	IC50	1000	2.5	100	0	1000	0.1	0	-6.97	-9.66	-3.44	-7.21	-7.7
HS-YST1	#1	FIMM003795-001	Seliciclib	IC50	10000	2.5	6.31	0	10000	1	0	-15.91	-3.27	2.42	-0.05	6.31
HS-YST1	#1	FIMM003796-002	Patupilone	IC50	8.07	0.51	31.58	0	1000	0.1	5.67	14.76	-1.89	20.36	23.45	31.58
HS-YST1	#1	FIMM003797-001	Docetaxel	IC50	9.08	2.5	46.3	0	1000	0.1	11.66	-15.9	-4.53	25.99	46.3	32.55
HS-YST1	#1	FIMM023794-002	Pentostatin	IC50	1800.49	2.5	100	0	10000	1	8.56	-15.44	-12.59	-2.02	15.17	138.8
HS-YST1	#1	FIMM023795-004	Sirolimus	IC50	100	1.28	73.8	0	100	0.01	0	-3.37	73.8	4.43	2.5	8.5
HS-YST1	#1	FIMM023796-003	Estramustine	IC50	10000	2.5	34.27	0	10000	1	0	0.76	25.15	34.27	-6.49	-2.07
HS-YST1	#1	FIMM023797-003	Floxuridine	IC50	10000	2.5	68.54	0	10000	1	0	-1.56	68.54	-7.71	-0.02	10.64
HS-YST1	#1	FIMM023798-002	Gemcitabine	IC50	610.04	0.1	100	0	1000	0.1	16.69	-13.08	169.58	7.85	12.96	27.51
HS-YST1	#1	FIMM023799-002	Teniposide	IC50	445.05	2.5	14.2	0	10000	1	1.01	-11.79	-13.88	-6.98	14.2	7.29
HS-YST1	#1	FIMM023800-002	Dactinomycin	IC50	1000	1	74.65	0	1000	0.1	0	2.47	10.58	74.65	20.81	12.95
HS-YST1	#1	FIMM023801-003	Streptozocin	IC50	49.02	1.76	83.13	0	10000	1	23.35	-2.55	4.62	64.8	83.13	-3.06
HS-YST1	#1	FIMM023804-002	Cladribine	IC50	93.84	2.5	69.21	0	1000	0.1	8.44	-2.01	-9.45	-14.11	37.56	69.21
HS-YST1	#1	FIMM023805-002	Mitomycin C	IC50	10000	2.5	100	0	10000	1	0	-10.54	183.29	-13.68	-10.62	8.38
HS-YST1	#1	FIMM023806-004	Carboplatin	IC50	100000	0.98	40.92	0	100000	10	0	40.92	3.06	5.74	2.2	12.32
HS-YST1	#1	FIMM023807-006	Cisplatin	IC50	4565.61	2.5	16.94	0	100000	10	1.65	-4.31	-3.92	-2.96	15.51	16.94
HS-YST1	#1	FIMM023808-003	Pemetrexed	IC50	10000	2.5	28.51	0	10000	1	0	28.51	-5.53	-5.62	-4.04	-4.96
HS-YST1	#1	FIMM023809-004	Oxaliplatin	IC50	891.04	0.48	29.36	0	100000	10	4.78	1.18	17.07	3.6	27.81	29.36
HS-YST1	#1	FIMM023810-002	Uramustine	IC50	10000	2.5	28.58	0	10000	1	0	-14.06	-9.91	28.58	-16.76	-9.18
HS-YST1	#1	FIMM023811-004	Daunorubicin	IC50	1000	0.1	24.69	0	1000	0.1	0	24.69	1.22	-1.37	11.1	-25.07
HS-YST1	#1	FIMM023814-002	Etoposide	IC50	1599.45	2.5	15.63	0	10000	1	0.64	-3.54	-11.97	-7.64	3.72	15.63
HS-YST1	#1	FIMM023816-003	Arsenic(III) oxide	IC50	99.85	0.2	14.44	0	2500	0.25	0	-0.26	1.21	12.67	14.44	1.4
HS-YST1	#1	FIMM023818-005	Doxorubicin	IC50	1000	2.5	12.04	0	1000	0.1	0	-7.12	12.04	-14.65	-11.92	-26.88
HS-YST1	#1	FIMM023819-002	Valrubicin	IC50	5000	2.5	13.44	0	5000	0.5	0	-2.32	13.44	-9.5	-17.02	-36.42
HS-YST1	#1	FIMM023820-003	Sunitinib	IC50	1000	0.39	14.12	0	1000	0.1	0	-6.78	-5.08	1.19	14.12	-3.28
HS-YST1	#1	FIMM023821-002	Ixabepilone	IC50	425.89	2.5	25.84	0	1000	0.1	0.66	-18.17	-10.64	-7.22	-9.52	25.84
HS-YST1	#1	FIMM023825-003	Azacitidine	IC50	10000	0.22	93.67	0	10000	1	0	-9.77	-7.91	93.67	3.79	-1.55
HS-YST1	#1	FIMM023828-002	Fludarabine	IC50	2971.56	2.5	31.12	0	10000	1	1.49	-8.61	-0.9	-10.86	0.87	31.12
HS-YST1	#1	FIMM023831-003	Bleomycin	IC50	1042.71	2.33	33.34	0	10000	1	3.49	-9.21	-10.17	0.44	15.85	33.34
HS-YST1	#1	FIMM023832-001	Dactolisib	IC50	1000	2.5	34.67	0	1000	0.1	0	-13.89	34.67	0.51	-9.78	0.55
HS-YST1	#1	FIMM023833-001	Quizartinib	IC50	399.95	2.5	26.21	0	1000	0.1	0.76	16.87	-5.49	3.83	-6.05	26.21
HS-YST1	#1	FIMM100345-001	APR-246	IC50	3.53	2.5	100	0	10000	1	42.36	-5.15	99.01	22.07	140.06	14.94
HS-YST1	#1	FIMM100346-001	Carfilzomib	IC50	32.66	1.47	39.4	0	1000	0.1	6.47	-13.59	-15.43	7.38	32.31	39.4
HS-YST1	#1	FIMM100347-001	Gandotinib	IC50	10000	2.5	8.18	0	10000	1	0	-14.76	-10.91	6.16	-7.22	8.18
HS-YST1	#1	FIMM100352-001	AZ 3146	IC50	3517.42	2.5	62.76	0	10000	1	3.08	-10.59	5.18	-9.87	-4.27	62.76
HS-YST1	#1	FIMM100355-002	Sotrastaurin	IC50	10000	2.5	28.06	0	10000	1	0	-0.06	28.06	8.44	-3.61	11.09
HS-YST1	#1	FIMM100358-001	Bendamustine	IC50	4057.69	2.5	23.45	0	10000	1	0.59	9.87	-1.14	-1.37	-6.04	23.45
HS-YST1	#1	FIMM100362-001	Midostaurin	IC50	239.05	2.5	49.79	0	10000	1	9.85	-11.97	-13.97	4.75	49.79	28.47
HS-YST1	#1	FIMM100364-001	Regorafenib	IC50	3964.7	2.5	33.9	0	10000	1	1.2	-13.17	-11.37	12.05	-7.33	33.9
HS-YST1	#1	FIMM100365-001	XAV-939	IC50	73.03	2.5	12.82	0	10000	1	1.22	-1.59	-8.18	9.07	12.82	10.73
HS-YST1	#1	FIMM100366-004	UCN-01	IC50	144.87	1.46	21.73	0	10000	1	3.56	-4.71	-1.21	8.32	19.77	21.73
HS-YST1	#1	FIMM100367-002	Ruboxistaurin	IC50	3848.58	2.5	27.82	0	10000	1	0.9	10.71	-4.5	-3.66	-4.67	27.82
HS-YST1	#1	FIMM100368-001	Capecitabine	IC50	10000	2.5	5.39	0	10000	1	0	-11.15	-4.94	5.39	-10.6	1.02
HS-YST1	#1	FIMM100371-002	Chloroquine	IC50	32664.8	2.5	62.76	0	100000	10	3.32	-5.74	-0.39	-0.13	-1.07	62.76
HS-YST1	#1	FIMM100372-002	Valproic acid	IC50	1000000	2.5	29.29	0	1000000	100	0	29.29	4.89	3.01	-5.64	-1.26
HS-YST1	#1	FIMM100373-001	Tivantinib	IC50	1000	0.1	100	0	1000	0.1	0	146.37	-4.45	-4.82	-1.16	54.61
HS-YST1	#1	FIMM100374-001	Niraparib	IC50	1785.39	2.5	83.66	0	10000	1	7.22	-5.33	15.44	9.52	15.77	83.66
HS-YST1	#1	FIMM100375-001	Volasertib	IC50	40.64	2.5	14.43	0	1000	0.1	1.11	0.33	-4.04	-3.66	14.43	6.61
HS-YST1	#1	FIMM100376-001	Toremifene	IC50	10000	2.5	2.37	0	10000	1	0	-0.79	-4.75	-0.88	-6.02	2.37
HS-YST1	#1	FIMM100377-001	Lasofoxifene	IC50	306.92	2.5	37.16	0	1000	0.1	1.86	-3.32	-8.01	2.41	0.5	37.16
HS-YST1	#1	FIMM100378-006	Galiellalactone	IC50	12342.8	2.5	10.17	0	25000	2.5	0	-7.99	-13.61	-7.57	-10.24	10.17
HS-YST1	#1	FIMM100379-001	Omacetaxine	IC50	200	0.83	37.04	0	10000	1	6.27	-8.88	-0.9	17.2	25.86	37.04
HS-YST1	#1	FIMM100380-001	RAF265	IC50	1000	2.5	70.37	0	1000	0.1	0	-5	70.37	8.82	-0.66	9.54
HS-YST1	#1	FIMM100381-001	Nutlin-3	IC50	1111.98	2.5	45.45	0	10000	1	4.98	33.39	-1.78	-4	19.77	45.45
HS-YST1	#1	FIMM100382-002	Neratinib	IC50	304.9	2.5	36.89	0	1000	0.1	1.85	-12.51	-3.3	2.96	0.6	36.89
HS-YST1	#1	FIMM100383-001	Mocetinostat	IC50	1208.82	0.28	52.35	0	10000	1	5.64	-5.76	48.02	-7.25	16.09	46.69
HS-YST1	#1	FIMM100384-001	Rabusertib	IC50	1000	0.48	9.3	0	1000	0.1	0	-1.86	-3.38	-1.56	9.3	2.16
HS-YST1	#1	FIMM100385-001	Galunisertib	IC50	1000	0.11	29.15	0	1000	0.1	0	-1.9	20.29	3.42	29.15	-4.6
HS-YST1	#1	FIMM100386-001	Linifanib	IC50	1000	2.5	3.81	0	1000	0.1	0	3.81	-9.43	-6.05	-3.89	-4.08
HS-YST1	#1	FIMM100387-001	Brivanib	IC50	1000	0.87	2.53	0	1000	0.1	0	-8.66	-5.18	-5.28	2.53	-11.68
HS-YST1	#1	FIMM100388-001	Buparlisib	IC50	3285.83	2.5	68.12	0	10000	1	3.62	-5.42	-3.73	21.76	-1.48	68.12
HS-YST1	#1	FIMM100389-001	Nintedanib	IC50	10000	2.5	39.8	0	10000	1	0	1.76	-9.52	39.8	-14.62	7.9
HS-YST1	#1	FIMM100390-001	Apitolisib	IC50	10000	2.5	2.49	0	10000	1	0	-5.96	-13.42	-7.91	2.49	2.17
HS-YST1	#1	FIMM100391-001	AZD4547	IC50	1000	2.5	7.46	0	1000	0.1	0	-10.69	7.46	-8.79	-9.33	-2.19
HS-YST1	#1	FIMM100392-001	VER 155008	IC50	10000	2.5	71.7	0	10000	1	0	58.38	-16.88	71.7	-13.24	-4.85
HS-YST1	#1	FIMM100393-001	Daporinad	IC50	4.13	1.56	35.56	0	1000	0.1	9.86	-2.61	3.7	28.33	35.56	33.84
HS-YST1	#1	FIMM100395-001	Cabozantinib	IC50	1000	2.5	8.69	0	1000	0.1	0	-3.77	-2.74	8.69	-3.69	0.36
HS-YST1	#1	FIMM100396-001	AZD1480	IC50	1000	0.75	1.89	0	1000	0.1	0	-6.25	0.23	-3.03	1.89	-6.73
HS-YST1	#1	FIMM100397-001	Ridaforolimus	IC50	100	1.65	21.45	0	100	0.01	0	21.45	7.46	1.46	0.39	8.39
HS-YST1	#1	FIMM100398-001	Sonolisib	IC50	10000	2.5	100	0	10000	1	0	4.18	202.15	-7.76	-4.66	20.42
HS-YST1	#1	FIMM100399-001	Quisinostat	IC50	82.09	0.85	54.06	0	1000	0.1	6.05	-7.8	-12.02	17.58	23.55	54.06
HS-YST1	#1	FIMM100402-001	Tosedostat	IC50	10000	2.5	10.21	0	10000	1	0	10.21	-11.05	-11.48	-18.14	-8.63
HS-YST1	#1	FIMM100403-001	PF-04708671	IC50	10000	1.08	26.55	0	10000	1	0	26.55	-1.7	-9.07	3.8	5.65
HS-YST1	#1	FIMM100407-001	Binimetinib	IC50	1000	2.5	35.61	0	1000	0.1	0	-7.81	-6.64	35.61	-5.63	3.84
HS-YST1	#1	FIMM100408-002	Tamatinib	IC50	10000	1	16.63	0	10000	1	0	8.07	1.62	2.57	16.63	5.72
HS-YST1	#1	FIMM100409-001	KX2-391	IC50	10000	0.25	27.78	0	10000	1	0	-13.14	-2.3	27.78	10.7	5.73
HS-YST1	#1	FIMM100410-001	PF-3845	IC50	10000	0.22	2.58	0	10000	1	0	0.36	-0.24	0.45	2.58	-10
HS-YST1	#1	FIMM100411-001	MK-0752	IC50	1000	0.31	40.49	0	1000	0.1	0	-9.21	7.04	-6.04	40.49	-1.12
HS-YST1	#1	FIMM100412-001	TAK-733	IC50	1000	1.26	69.85	0	1000	0.1	0	69.85	4.87	4.83	2.98	15.98
HS-YST1	#1	FIMM100413-001	SB 743921	IC50	1.31	1.55	46.5	0	100	0.01	10.31	3.77	3.84	17.9	46.5	38.56
HS-YST1	#1	FIMM100414-001	Omipalisib	IC50	18.89	2.5	100	0	1000	0.1	20.76	-3.07	3.52	16.63	101.34	65.77
HS-YST1	#1	FIMM100415-001	Ibrutinib	IC50	1000	2.5	14.51	0	1000	0.1	0	-8.64	-5.59	14.51	-2.71	0.52
HS-YST1	#1	FIMM100416-001	TAK-901	IC50	68.32	0.15	100	0	1000	0.1	18.51	-2.24	0.38	166.89	0.87	44.09
HS-YST1	#1	FIMM100417-004	Fostamatinib	IC50	2500	0.27	29.21	0	2500	0.25	0.45	-11.25	-0.9	29.21	-0.11	3.66
HS-YST1	#1	FIMM100418-001	JQ1	IC50	10000	2.5	6.55	0	10000	1	0	5.28	-4.23	-5.19	-2.09	6.55
HS-YST1	#1	FIMM109440-001	NVP-BGJ398	IC50	75.03	0.42	45.71	0	1000	0.1	4.86	-1.24	-10.75	45.71	-1.42	44.54
HS-YST1	#1	FIMM109441-001	Momelotinib	IC50	10000	2.5	13.31	0	10000	1	0	-10.21	-13.43	13.31	-16.91	-2.21
HS-YST1	#1	FIMM109442-001	MLN-0128	IC50	1000	2.5	9.69	0	1000	0.1	0	-4.94	-3.74	9.69	-2.25	9.55
HS-YST1	#1	FIMM109444-001	TGX-221	IC50	2597.56	2.5	13.39	0	10000	1	0.18	-13.93	-6.34	-3.86	0.96	13.39
HS-YST1	#1	FIMM109445-002	Tubacin	IC50	1307.99	1.88	43.92	0	10000	1	4.19	-1.64	-2.87	2.92	16.36	43.92
HS-YST1	#1	FIMM109446-001	Tubastatin A	IC50	4834.77	0.47	12.17	0	10000	1	0	4.62	-1.68	-5.71	12.17	3.55
HS-YST1	#1	FIMM109447-001	Atorvastatin	IC50	10000	2.5	62.32	0	10000	1	0	62.32	5.53	-2.87	-3.02	21.82
HS-YST1	#1	FIMM109448-001	Varespladib	IC50	10000	0.68	4.73	0	10000	1	0	-10.25	-8.45	-3.1	4.73	-0.81
HS-YST1	#1	FIMM109449-001	StemRegenin 1	IC50	10000	0.23	27.98	0	10000	1	0	-1.46	-9.78	17.48	27.98	-5.26
HS-YST1	#1	FIMM109450-001	VX-11E	IC50	2500	2.5	5.93	0	2500	0.25	0	5.93	-10.96	-7.73	-9.83	0.94
HS-YST1	#1	FIMM109451-001	PFI-1	IC50	3459.94	2.5	11.55	0	10000	1	0.02	5.05	-6.38	0.95	-0.64	11.55
HS-YST1	#1	FIMM109453-001	4-hydroxytamoxifen	IC50	3277.4	2.5	85.84	0	10000	1	4.63	-4.61	-3.63	9.7	-1.67	85.84
HS-YST1	#1	FIMM109454-002	15D-PGJ2	IC50	603.32	2.5	100	0	3000	0.3	7.97	56.45	4.53	3.06	9.95	133.54
HS-YST1	#1	FIMM109455-001	RD162	IC50	10000	2.5	100	0	10000	1	0	-8.37	-9.41	-12.69	-5.18	-6.63
HS-YST1	#1	FIMM109456-001	Enzalutamide	IC50	10000	2.5	100	0	10000	1	0	-7.9	-7.3	-9.77	-0.44	-13.45
HS-YST1	#1	FIMM109458-002	1-methyl-D-tryptophan	IC50	4192.98	0.27	12.17	0	5000	0.5	0	2.48	-7.95	6.36	12.17	0.73
HS-YST1	#1	FIMM109459-001	Dacomitinib	IC50	1000	1.92	53.27	0	1000	0.1	0	53.27	-1.75	2.88	0.57	14.38
HS-YST1	#1	FIMM109460-001	Dinaciclib	IC50	10	1	78.9	0	1000	0.1	18.32	3.68	78.9	9.5	29.13	34.84
HS-YST1	#1	FIMM109461-001	Dabrafenib	IC50	2500	2.5	8.62	0	2500	0.25	0	-5.64	-5.7	-6.86	-3.17	8.62
HS-YST1	#1	FIMM109462-001	I-BET151	IC50	1718.69	0.3	51.82	0	10000	1	4.82	-7.67	-6.42	24.6	51.82	8.48
HS-YST1	#1	FIMM109463-001	Ralimetinib	IC50	10000	2.5	100	0	10000	1	0	-7.3	-3.13	-2.01	-3.94	-5.09
HS-YST1	#1	FIMM109464-001	Crenolanib	IC50	3600.23	2.5	78.83	0	10000	1	3.86	-1.96	17.06	-6.01	-7.04	78.83
HS-YST1	#1	FIMM109465-001	PF-4800567	IC50	10000	2.5	5.49	0	10000	1	0	-9.35	-7.94	-1.72	-6.83	5.49
HS-YST1	#1	FIMM109467-001	PF-670462	IC50	10000	0.52	11.86	0	10000	1	0	-0.47	-6.87	-5.92	11.86	1.71
HS-YST1	#1	FIMM109468-001	ZSTK474	IC50	10000	2.5	4.06	0	10000	1	0	-3.89	-3.73	-8.99	2.18	4.06
HS-YST1	#1	FIMM115468-001	PAC-1	IC50	4062.27	2.5	17.89	0	10000	1	0.28	-6.71	-8.27	4.44	-4.67	17.89
HS-YST1	#1	FIMM115469-001	AZD2014	IC50	10000	1	92.07	0	10000	1	0	92.07	40.43	12.33	16.43	18.82
HS-YST1	#1	FIMM115470-001	CPI-613	IC50	10000	2.5	7.04	0	10000	1	0	-6.06	-5.09	0.95	-1.09	7.04
HS-YST1	#1	FIMM115471-001	FG-4592	IC50	10000	0.73	4.76	0	10000	1	0	-11.96	-0.94	-6.73	4.76	0.97
HS-YST1	#1	FIMM115472-001	Pevonedistat	IC50	7208.96	2.5	12.34	0	10000	1	0	-8.71	-2.09	12.34	-2.86	8.66
HS-YST1	#1	FIMM115473-001	GSK2636771	IC50	10000	0.27	77.03	0	10000	1	0	-2.21	1.22	0.85	77.03	5.25
HS-YST1	#1	FIMM115474-001	AT-406	IC50	223.56	2.5	100	0	10000	1	19.85	-7.5	-3.84	-4.23	172.07	3.8
HS-YST1	#1	FIMM115476-003	(5Z)-7-Oxozeaenol	IC50	10000	0.14	100	0	10000	1	0	-2.91	-1.93	130.69	4.44	6.69
HS-YST1	#1	FIMM115477-001	Rebastinib	IC50	1000	2.5	6.59	0	1000	0.1	0	-3.14	5.57	6.55	6.59	3.81
HS-YST1	#1	FIMM115478-001	Lomeguatrib	IC50	10000	2.5	6.15	0	10000	1	0	-0.49	-0.8	-6.56	-2.29	4.74
HS-YST1	#1	FIMM115479-001	GSK269962	IC50	10000	2.5	14.16	0	10000	1	0	14.16	-5.52	-1.43	-5.47	2.28
HS-YST1	#1	FIMM115481-001	PF 431396	IC50	1454.97	2.17	32.93	0	10000	1	2.79	-1.11	-4.69	2.61	10.04	32.93
HS-YST1	#1	FIMM115482-001	GSK650394	IC50	5272.9	2.5	55.47	0	10000	1	1.57	55.47	1.68	-5.24	-6.17	46.92
HS-YST1	#1	FIMM115483-001	AVN944	IC50	1708.83	2.5	22.73	0	10000	1	1.46	10.8	-10.85	-5.79	4.73	22.73
HS-YST1	#1	FIMM115484-001	Venetoclax	IC50	474.91	2.5	10.64	0	1000	0.1	0	-5.19	-3.14	-9.11	-8.29	10.64
HS-YST1	#1	FIMM115485-001	BMS-911543	IC50	10000	1	47.06	0	10000	1	0	47.06	31.97	2.87	3.57	0.38
HS-YST1	#1	FIMM115486-001	Ipatasertib	IC50	23.5	0.43	23.99	0	10000	1	4.45	3.09	11.04	15	23.99	15.86
HS-YST1	#1	FIMM115488-002	Radicicol	IC50	1110.33	2.5	42.98	0	10000	1	4.67	-9.72	-4.17	-0.26	18.69	42.98
HS-YST1	#1	FIMM115492-001	LY-294002	IC50	13793.7	2.5	31.14	0	100000	10	2.76	-3.89	-6.75	-1.03	9.63	31.14
HS-YST1	#1	FIMM115606-002	IOX-2	IC50	50000	2.5	8.68	0	50000	5	0	-4.41	-10.59	5.83	-10.23	8.68
HS-YST1	#1	FIMM115607-003	GSK-J4	IC50	5348.16	2.5	54.47	0	100000	10	8.33	-13.01	-8.25	-6.88	45.84	54.47
HS-YST1	#1	FIMM115608-002	UNC1215	IC50	30000	2.5	7.06	0	30000	3	0	-7.37	-7.6	7.06	-1.78	2.63
HS-YST1	#1	FIMM115609-002	SGC0946	IC50	10000	0.1	100	0	10000	1	0	125.17	-1.53	49.38	12.85	10.35
HS-YST1	#1	FIMM115610-002	UNC0642	IC50	3763.22	2.5	46.46	0	10000	1	1.99	7.19	-2.98	2.06	-6.43	46.46
HS-YST1	#1	FIMM115611-001	GSK343	IC50	10000	2.5	2.57	0	10000	1	0	-8.58	-8.72	-7.89	-7.14	2.57
HS-YST1	#1	FIMM115612-002	UNC0638	IC50	3514.93	2.5	68.34	0	10000	1	3.39	6.29	-1.93	-8.11	-4.62	68.34
HS-YST1	#1	FIMM115613-002	C646	IC50	9463.36	2.5	72.51	0	25000	2.5	3.34	-6.59	-11.09	-6.75	-10.55	72.51
HS-YST1	#1	FIMM115614-001	8-chloro-adenosine	IC50	50000	2.5	89.34	0	50000	5	0.76	89.34	-14.27	-11.29	-6.06	7.31
HS-YST1	#1	FIMM115615-001	8-amino-adenosine	IC50	3338.6	2.5	80.63	0	50000	5	11.33	-11.98	16.91	-1.91	59.21	80.63
HS-YST1	#1	FIMM115616-003	Stattic	IC50	1486.15	2.5	76.2	0	50000	5	14.16	-2.78	-1.25	2.09	76.2	57.23
HS-YST1	#1	FIMM133775-001	AZ-23	IC50	1000	0.12	29.88	0	1000	0.1	0	-0.71	8.78	29.88	3.34	3.92
HS-YST1	#1	FIMM133776-001	Rocilinostat	IC50	3246.61	2.5	33.64	0	10000	1	1.52	-10.69	-10.28	-8.79	-0.43	33.64
HS-YST1	#1	FIMM133777-001	ASP3026	IC50	10000	0.1	56	0	10000	1	0	-1.46	43.18	0.12	56	8.53
HS-YST1	#1	FIMM133778-001	Alectinib	IC50	1000	2.5	3.9	0	1000	0.1	0	-7.31	0.36	-2.43	-8	3.9
HS-YST1	#1	FIMM133779-001	GSK-1838705A	IC50	376.8	2	15.5	0	2500	0.25	0.56	2.7	-1.86	1.81	4.66	15.5
HS-YST1	#1	FIMM133780-001	GSK-1904529A	IC50	443.27	1.83	17.24	0	10000	1	1.58	6.03	-4.84	1.23	14.03	17.24
HS-YST1	#1	FIMM133781-001	SP600125	IC50	25467.9	2.5	100	0	100000	10	6.72	-3.63	45.3	-6.56	4.59	107.95
HS-YST1	#1	FIMM133782-001	Ganetespib	IC50	264.63	2.5	32.83	0	1000	0.1	1.81	-12.35	-0.72	-11.4	2.18	32.83
HS-YST1	#1	FIMM133783-001	TRAM-34	IC50	1000	0.32	26.61	0	1000	0.1	0	-9.11	-6.64	26.61	-1.66	-1.65
HS-YST1	#1	FIMM133784-001	Pracinostat	IC50	274.25	1.61	36.55	0	10000	1	6.35	4.54	-4.1	6.29	32.31	36.55
HS-YST1	#1	FIMM133785-001	AR-42	IC50	1532.75	2.5	41.16	0	10000	1	3.7	-12.05	-5.49	-0.28	10.51	41.16
HS-YST1	#1	FIMM133786-001	Lonafarnib	IC50	1109.73	2.5	27.48	0	10000	1	2.62	-11.08	-8.03	-0.35	11.96	27.48
HS-YST1	#1	FIMM133787-001	Alpelisib	IC50	490.72	2.5	20.31	0	2500	0.25	1.04	3.89	5.75	7.3	3.1	20.31
HS-YST1	#1	FIMM133788-001	Baricitinib	IC50	1387.53	0.1	25	0	2500	0.25	0.57	-0.21	18.65	25	8.81	-1.6
HS-YST1	#1	FIMM133789-001	BX-912	IC50	698.38	0.94	22.92	0	10000	1	1.74	-0.34	6.19	2.49	12.79	22.92
[truncated: 2,055 more rows]
